# Supplementary material for: Single‐cell transcriptome and chromatin accessibility mapping of upper lip and primary palate fusion
Source: J Cell Mol Med. 2024 Oct 11;28(19):e70128. doi: 10.1111/jcmm.70128 (PMC11467802; doi:10.1111/jcmm.70128)
Supplement: Supplementary file 1 — Appendix S1. [file JCMM-28-e70128-s001.zip]

Archive with 7 entries (7 files):
- Supplementary Information.pdf
- supplementary table 1.xlsx
- supplementary table 2.xlsx
- supplementary table 3.xlsx
- supplementary table 4.xlsx
- supplementary table 5.xlsx
- supplementary table 6.xlsx
