# Supplementary material for: Single‐cell transcriptome and chromatin accessibility mapping of upper lip and primary palate fusion
Source: J Cell Mol Med. 2024 Oct 11;28(19):e70128. doi: 10.1111/jcmm.70128 (PMC11467802; doi:10.1111/jcmm.70128)
Supplement: Supplementary file 1 — Appendix S1. [file JCMM-28-e70128-s001.zip › supplementary table 1.xlsx]

## Sheet: AP22062001.clusterECs_diffgenes
gene_id	gene_id.1	p_val	avg_logFC	pct.1	pct.2	p_val_adj
Gng11	Gng11	0	1.84536	0.714	0.28	0
Cldn5	Cldn5	0	1.83089	0.638	0.02	0
Emcn	Emcn	0	1.73868	0.616	0.025	0
Egfl7	Egfl7	0	1.69699	0.641	0.199	0
Cdh5	Cdh5	0	1.61782	0.557	0.014	0
Ramp2	Ramp2	0	1.61526	0.63	0.168	0
Plvap	Plvap	0	1.58534	0.552	0.041	0
Cd34	Cd34	0	1.48971	0.587	0.08	0
S100a16	S100a16	0	1.46184	0.574	0.047	0
Tmsb4x	Tmsb4x	0	1.45102	0.989	0.981	0
Crip2	Crip2	0	1.41422	0.577	0.107	0
Ecscr	Ecscr	0	1.41264	0.557	0.023	0
Tagln2	Tagln2	0	1.28972	0.596	0.282	0
Esam	Esam	0	1.28168	0.509	0.014	0
Cavin3	Cavin3	0	1.28123	0.564	0.14	0
Plxnd1	Plxnd1	0	1.27598	0.502	0.045	0
Col18a1	Col18a1	0	1.24518	0.511	0.149	0
Kdr	Kdr	0	1.24369	0.471	0.014	0
Icam2	Icam2	0	1.22184	0.5	0.014	0
Vim	Vim	0	1.19015	0.871	0.862	0
Pecam1	Pecam1	0	1.16644	0.485	0.014	0
Igf2	Igf2	0	1.16103	0.664	0.488	0
Igfbp3	Igfbp3	0	1.15725	0.377	0.06	0
Vamp5	Vamp5	0	1.11918	0.503	0.039	0
Aplnr	Aplnr	0	1.07405	0.416	0.007	0
Flt1	Flt1	0	1.04756	0.421	0.009	0
Mest	Mest	0	0.99859	0.808	0.781	0
Cd93	Cd93	0	0.966497	0.417	0.007	0
Rasip1	Rasip1	0	0.934855	0.456	0.024	0
Fkbp1a	Fkbp1a	0	0.931495	0.756	0.814	0
Anxa3	Anxa3	0	0.929517	0.44	0.058	0
Ctla2a	Ctla2a	0	0.921559	0.459	0.02	0
Col15a1	Col15a1	0	0.906529	0.407	0.016	0
Lmo2	Lmo2	0	0.849166	0.408	0.036	0
Eng	Eng	0	0.842273	0.424	0.039	0
Ets1	Ets1	0	0.833156	0.433	0.142	0
Gnai2	Gnai2	0	0.821279	0.754	0.867	0
Sparcl1	Sparcl1	0	0.817939	0.34	0.043	0
Hspg2	Hspg2	0	0.805794	0.414	0.143	0
Gimap6	Gimap6	0	0.800459	0.404	0.022	0
Kcne3	Kcne3	0	0.775669	0.272	0.013	0
Klf2	Klf2	0	0.761163	0.326	0.057	0
Tmem255a	Tmem255a	0	0.716287	0.37	0.013	0
Sox18	Sox18	0	0.712641	0.354	0.028	0
Dok4	Dok4	0	0.708854	0.368	0.072	0
Ipo11	Ipo11	0	0.699926	0.425	0.193	0
Tspan18	Tspan18	0	0.694035	0.389	0.034	0
Arhgap18	Arhgap18	0	0.68764	0.367	0.046	0
Tie1	Tie1	0	0.678863	0.357	0.006	0
Tubb6	Tubb6	0	0.675197	0.376	0.144	0
Pon2	Pon2	0	0.660309	0.385	0.094	0
Ostf1	Ostf1	0	0.655203	0.434	0.183	0
Gja4	Gja4	0	0.654631	0.132	0.006	0
Efna1	Efna1	0	0.649579	0.334	0.046	0
Calm1	Calm1	0	0.64343	0.892	0.952	0
N4bp3	N4bp3	0	0.641874	0.369	0.059	0
Tmem88	Tmem88	0	0.635923	0.359	0.044	0
Clec1b	Clec1b	0	0.627245	0.282	0.011	0
Bst2	Bst2	0	0.622161	0.339	0.047	0
Cd9	Cd9	0	0.610926	0.402	0.14	0
F11r	F11r	0	0.608221	0.358	0.049	0
Mfng	Mfng	0	0.606302	0.357	0.033	0
Slc29a1	Slc29a1	0	0.588754	0.362	0.125	0
Prnd	Prnd	0	0.584811	0.224	0.004	0
Tgfb1	Tgfb1	0	0.584376	0.365	0.046	0
Gngt2	Gngt2	0	0.581476	0.328	0.03	0
Adgrf5	Adgrf5	0	0.571048	0.322	0.003	0
Smagp	Smagp	0	0.564515	0.332	0.016	0
Itga6	Itga6	0	0.55815	0.351	0.103	0
Tfpi	Tfpi	0	0.556024	0.356	0.072	0
Myct1	Myct1	0	0.553175	0.326	0.005	0
Rasgrp2	Rasgrp2	0	0.544209	0.349	0.068	0
Ehd2	Ehd2	0	0.543518	0.347	0.066	0
Cavin1	Cavin1	0	0.542311	0.327	0.051	0
Mcam	Mcam	0	0.542198	0.311	0.047	0
Mmrn2	Mmrn2	0	0.538135	0.307	0.023	0
Tm6sf1	Tm6sf1	0	0.529539	0.312	0.033	0
S100a13	S100a13	0	0.526889	0.358	0.089	0
Apold1	Apold1	0	0.523242	0.286	0.011	0
Fxyd5	Fxyd5	0	0.502104	0.316	0.025	0
Arap3	Arap3	0	0.489558	0.323	0.028	0
Hhex	Hhex	0	0.488788	0.281	0.013	0
Lcp1	Lcp1	0	0.48454	0.308	0.027	0
Kank3	Kank3	0	0.482758	0.299	0.047	0
Rasgrp3	Rasgrp3	0	0.48047	0.287	0.005	0
Sox17	Sox17	0	0.479968	0.271	0.003	0
Cav1	Cav1	0	0.470686	0.249	0.01	0
Grrp1	Grrp1	0	0.46551	0.286	0.03	0
Hapln1	Hapln1	0	0.465051	0.268	0.061	0
Gimap4	Gimap4	0	0.463857	0.262	0.003	0
Robo4	Robo4	0	0.449555	0.283	0.002	0
Pdgfb	Pdgfb	0	0.44871	0.264	0.006	0
Podxl	Podxl	0	0.445059	0.256	0.013	0
Gmfg	Gmfg	0	0.443426	0.285	0.023	0
Flt4	Flt4	0	0.441934	0.274	0.003	0
Gimap1	Gimap1	0	0.43997	0.28	0.006	0
Klhl4	Klhl4	0	0.438961	0.275	0.004	0
Afap1l1	Afap1l1	0	0.437719	0.304	0.047	0
Acvrl1	Acvrl1	0	0.436067	0.296	0.056	0
Icam1	Icam1	0	0.430061	0.249	0.019	0
Dusp2	Dusp2	0	0.423063	0.266	0.021	0
Dusp3	Dusp3	0	0.420296	0.283	0.056	0
Fam167b	Fam167b	0	0.416321	0.247	0.003	0
Cmtm8	Cmtm8	0	0.414843	0.299	0.062	0
Tm4sf1	Tm4sf1	0	0.408119	0.18	0.016	0
Grap	Grap	0	0.406583	0.263	0.009	0
Cda	Cda	0	0.396769	0.273	0.021	0
Tek	Tek	0	0.392688	0.239	0.003	0
Arhgef15	Arhgef15	0	0.391133	0.259	0.014	0
She	She	0	0.388195	0.27	0.007	0
Kitl	Kitl	0	0.387767	0.254	0.06	0
Stab1	Stab1	0	0.385015	0.266	0.024	0
BC028528	BC028528	0	0.379163	0.245	0.04	0
Adam15	Adam15	0	0.377639	0.281	0.07	0
Emp1	Emp1	0	0.375959	0.223	0.035	0
Epas1	Epas1	0	0.374556	0.235	0.005	0
D030007L05Rik	D030007L05Rik	0	0.369656	0.218	0.002	0
Pde2a	Pde2a	0	0.369257	0.24	0.006	0
Exoc3l	Exoc3l	0	0.365982	0.238	0.003	0
H2-D1	H2-D1	0	0.360832	0.256	0.059	0
Myzap	Myzap	0	0.360706	0.239	0.011	0
Sncg	Sncg	0	0.351765	0.193	0.003	0
Fgd5	Fgd5	0	0.350787	0.253	0.017	0
S1pr1	S1pr1	0	0.348605	0.244	0.026	0
Clec14a	Clec14a	0	0.344313	0.203	0.024	0
Gm16104	Gm16104	0	0.343157	0.211	0.022	0
Exoc3l4	Exoc3l4	0	0.342944	0.234	0.02	0
Cyyr1	Cyyr1	0	0.341342	0.239	0.018	0
Tgfbr2	Tgfbr2	0	0.340774	0.246	0.063	0
Nrarp	Nrarp	0	0.340152	0.222	0.028	0
Klhl6	Klhl6	0	0.327964	0.229	0.01	0
Sema6d	Sema6d	0	0.326094	0.239	0.034	0
Madcam1	Madcam1	0	0.325558	0.13	0.002	0
C130074G19Rik	C130074G19Rik	0	0.324359	0.201	0.002	0
Pde8a	Pde8a	0	0.323274	0.234	0.01	0
Mmrn1	Mmrn1	0	0.321263	0.23	0.004	0
Tinagl1	Tinagl1	0	0.31781	0.185	0.022	0
Rcsd1	Rcsd1	0	0.316667	0.241	0.042	0
Tbx1	Tbx1	0	0.314609	0.218	0.009	0
Lyn	Lyn	0	0.313069	0.247	0.026	0
Ptpn18	Ptpn18	0	0.310646	0.263	0.063	0
Rapgef5	Rapgef5	0	0.309338	0.225	0.047	0
Ushbp1	Ushbp1	0	0.306707	0.208	0.004	0
Sox7	Sox7	0	0.30469	0.194	0.002	0
Npr1	Npr1	0	0.304652	0.219	0.009	0
Prkch	Prkch	0	0.304033	0.219	0.027	0
Bcl6b	Bcl6b	0	0.296992	0.198	0.005	0
Thsd1	Thsd1	0	0.296584	0.22	0.005	0
Ppp1r13b	Ppp1r13b	0	0.293474	0.224	0.048	0
Scarf1	Scarf1	0	0.286028	0.216	0.003	0
Dysf	Dysf	0	0.2854	0.211	0.018	0
2610203C22Rik	2610203C22Rik	0	0.283264	0.185	0.004	0
Abi3	Abi3	0	0.282944	0.197	0.01	0
Cd38	Cd38	0	0.281856	0.193	0.023	0
Tmem204	Tmem204	0	0.280043	0.201	0.004	0
Adgrl4	Adgrl4	0	0.278908	0.204	0.003	0
Ptprm	Ptprm	0	0.278655	0.205	0.025	0
Ptprb	Ptprb	0	0.271132	0.184	0.002	0
Dll4	Dll4	0	0.269174	0.145	0.002	0
Depp1	Depp1	0	0.267883	0.129	0.002	0
Spns2	Spns2	0	0.266953	0.203	0.011	0
Upp1	Upp1	0	0.266903	0.191	0.005	0
Itga1	Itga1	0	0.266839	0.182	0.014	0
Cav2	Cav2	0	0.26538	0.193	0.01	0
B3gnt2	B3gnt2	0	0.26256	0.199	0.039	0
Pcdh12	Pcdh12	0	0.259341	0.2	0.002	0
Ccm2l	Ccm2l	0	0.252461	0.184	0.002	0
Fam89a	Fam89a	0	0.251895	0.177	0.029	0
Pcdh1	Pcdh1	0	0.25072	0.206	0.025	0
Timp2	Timp2	0	-0.31988	0.145	0.571	0
Gstm5	Gstm5	0	-0.331834	0.387	0.776	0
Sdc1	Sdc1	0	-0.334152	0.198	0.606	0
Itgb5	Itgb5	0	-0.341132	0.083	0.48	0
H3f3a	H3f3a	0	-0.364446	0.966	0.994	0
Igsf3	Igsf3	0	-0.371277	0.117	0.525	0
Efna2	Efna2	0	-0.378015	0.117	0.563	0
Gsta4	Gsta4	0	-0.379954	0.106	0.533	0
Lpar1	Lpar1	0	-0.38649	0.123	0.568	0
Unc119	Unc119	0	-0.389364	0.238	0.696	0
Nsg1	Nsg1	0	-0.390081	0.157	0.608	0
Bex2	Bex2	0	-0.391149	0.296	0.732	0
Pdlim4	Pdlim4	0	-0.394122	0.136	0.594	0
Pth1r	Pth1r	0	-0.395887	0.133	0.569	0
Serpinf1	Serpinf1	0	-0.398268	0.168	0.602	0
Psip1	Psip1	0	-0.415871	0.538	0.87	0
Ssbp2	Ssbp2	0	-0.420665	0.166	0.574	0
Dcakd	Dcakd	0	-0.431707	0.385	0.754	0
Rab34	Rab34	0	-0.433922	0.164	0.657	0
Ptov1	Ptov1	0	-0.451252	0.608	0.905	0
Aldh2	Aldh2	0	-0.455425	0.199	0.703	0
H1fx	H1fx	0	-0.473204	0.366	0.761	0
Pbx1	Pbx1	0	-0.485607	0.272	0.7	0
Cd63	Cd63	0	-0.499652	0.371	0.814	0
Clmp	Clmp	0	-0.500079	0.152	0.649	0
H2afy2	H2afy2	0	-0.517071	0.442	0.847	0
Col26a1	Col26a1	0	-0.519157	0.224	0.686	0
Ccnd2	Ccnd2	0	-0.520779	0.425	0.814	0
6330403K07Rik	6330403K07Rik	0	-0.521588	0.202	0.684	0
Gpc3	Gpc3	0	-0.525813	0.231	0.721	0
Phgdh	Phgdh	0	-0.527812	0.278	0.756	0
Zfhx4	Zfhx4	0	-0.541335	0.129	0.559	0
Cdh11	Cdh11	0	-0.55442	0.149	0.63	0
Prrx2	Prrx2	0	-0.569417	0.289	0.755	0
Sfrp2	Sfrp2	0	-0.576236	0.119	0.528	0
Sox11	Sox11	0	-0.586898	0.629	0.908	0
Ldhb	Ldhb	0	-0.589111	0.355	0.836	0
Id2	Id2	0	-0.599697	0.454	0.817	0
Alx1	Alx1	0	-0.616537	0.206	0.631	0
Fzd2	Fzd2	0	-0.617981	0.187	0.755	0
Tle5	Tle5	0	-0.631452	0.376	0.841	0
Mpped2	Mpped2	0	-0.64708	0.241	0.649	0
Gas1	Gas1	0	-0.650478	0.194	0.68	0
Mfap2	Mfap2	0	-0.688915	0.429	0.85	0
Crabp2	Crabp2	0	-0.715921	0.322	0.813	0
Nnat	Nnat	0	-0.724122	0.513	0.915	0
Mdk	Mdk	0	-0.732369	0.827	0.976	0
Col3a1	Col3a1	0	-0.73973	0.241	0.747	0
Mfap4	Mfap4	0	-0.742582	0.205	0.73	0
Vcan	Vcan	0	-0.744056	0.164	0.678	0
Prrx1	Prrx1	0	-0.752057	0.24	0.706	0
Lgals1	Lgals1	0	-0.762599	0.499	0.884	0
Col1a2	Col1a2	0	-0.811003	0.227	0.745	0
Crabp1	Crabp1	0	-0.867029	0.485	0.841	0
Ptn	Ptn	0	-0.872427	0.393	0.86	0
Twist1	Twist1	0	-1.00771	0.34	0.812	0
Ctxn1	Ctxn1	8.05425e-307	-0.385276	0.21	0.601	1.64532e-302
Tcf12	Tcf12	1.33017e-305	-0.403436	0.329	0.701	2.71726e-301
Tbx2	Tbx2	5.83851e-304	-0.363156	0.131	0.531	1.19269e-299
Sparc	Sparc	5.47359e-303	1.10294	0.712	0.657	1.11815e-298
Crlf1	Crlf1	1.5172e-301	-0.440886	0.122	0.515	3.09933e-297
Serpine2	Serpine2	2.66444e-301	-0.545143	0.204	0.592	5.44293e-297
Tmsb10	Tmsb10	1.66426e-300	0.360608	0.973	0.989	3.39975e-296
Fbln1	Fbln1	4.44046e-300	-0.421557	0.286	0.66	9.07097e-296
Pcolce	Pcolce	4.5619e-300	-0.354271	0.114	0.503	9.31905e-296
Bcl11a	Bcl11a	1.65804e-297	-0.367154	0.118	0.511	3.38705e-293
Jup	Jup	6.31194e-297	0.388834	0.29	0.089	1.2894e-292
Prdx2	Prdx2	7.29854e-295	-0.311013	0.883	0.982	1.49094e-290
Myl6	Myl6	8.4522e-295	0.527519	0.834	0.942	1.72662e-290
Cgnl1	Cgnl1	4.14253e-293	0.329266	0.237	0.062	8.46236e-289
Fam43a	Fam43a	9.95371e-291	0.319949	0.245	0.066	2.03334e-286
Ssbp3	Ssbp3	1.93286e-290	-0.333246	0.424	0.785	3.94845e-286
Pafah1b3	Pafah1b3	3.94286e-289	-0.332189	0.482	0.839	8.05447e-285
Col4a2	Col4a2	5.2419e-287	1.0967	0.518	0.313	1.07081e-282
Lama4	Lama4	6.7671e-287	0.471073	0.313	0.104	1.38238e-282
Hmgn3	Hmgn3	3.30265e-286	-0.344871	0.279	0.664	6.74665e-282
H2afv	H2afv	9.05111e-286	-0.406457	0.756	0.95	1.84896e-281
Fbln2	Fbln2	3.0613e-284	-0.375909	0.11	0.496	6.25363e-280
Kcnq1ot1	Kcnq1ot1	1.1357e-282	-0.560727	0.344	0.707	2.32001e-278
Oxct1	Oxct1	4.57413e-282	-0.303541	0.293	0.678	9.34403e-278
Enah	Enah	1.1974e-281	-0.302518	0.278	0.656	2.44604e-277
Rhoj	Rhoj	3.01331e-281	0.538909	0.364	0.143	6.1556e-277
Piezo2	Piezo2	1.96207e-280	0.369736	0.274	0.083	4.00812e-276
Pcdh17	Pcdh17	6.40938e-280	0.561154	0.336	0.122	1.30931e-275
Tspan3	Tspan3	1.64773e-277	-0.336599	0.478	0.829	3.36598e-273
Col2a1	Col2a1	1.05158e-275	-0.454016	0.119	0.497	2.14816e-271
Sipa1	Sipa1	7.03797e-275	0.497237	0.346	0.134	1.43772e-270
Ncbp2	Ncbp2	1.2736e-274	-0.256982	0.352	0.72	2.6017e-270
Trmt112	Trmt112	5.03682e-274	-0.288351	0.459	0.818	1.02892e-269
Hmgn1	Hmgn1	7.58894e-274	-0.320037	0.853	0.968	1.55027e-269
Maged1	Maged1	1.03621e-273	-0.349242	0.496	0.829	2.11676e-269
Isyna1	Isyna1	1.99809e-273	-0.288423	0.245	0.619	4.0817e-269
Auts2	Auts2	3.25499e-273	-0.420957	0.356	0.721	6.6493e-269
Notch1	Notch1	4.23215e-273	0.388426	0.272	0.083	8.64545e-269
Col4a1	Col4a1	1.06825e-272	1.35281	0.582	0.452	2.18222e-268
Wnt5a	Wnt5a	4.6306e-272	-0.467093	0.128	0.506	9.45939e-268
Bmpr1a	Bmpr1a	1.4143e-271	-0.29503	0.077	0.439	2.88913e-267
Gm1673	Gm1673	6.9562e-271	-0.252082	0.409	0.778	1.42101e-266
Pfn2	Pfn2	3.6587e-270	-0.276009	0.177	0.563	7.474e-266
Ptprs	Ptprs	2.16896e-269	-0.312674	0.217	0.598	4.43076e-265
Gnas	Gnas	3.74713e-269	0.520509	0.915	0.976	7.65464e-265
Ccdc85b	Ccdc85b	5.2158e-268	0.999812	0.598	0.485	1.06548e-263
Hdgfl3	Hdgfl3	5.22577e-266	-0.310176	0.229	0.587	1.06752e-261
Lmo4	Lmo4	1.45415e-265	-0.362189	0.25	0.614	2.97055e-261
Nbl1	Nbl1	2.9183e-264	-0.55411	0.106	0.461	5.9615e-260
Lrp1	Lrp1	3.2586e-262	-0.295668	0.077	0.43	6.65667e-258
Cenpv	Cenpv	2.53685e-261	-0.308879	0.124	0.486	5.18228e-257
Brd3	Brd3	8.33977e-261	-0.298192	0.41	0.752	1.70365e-256
Serf1	Serf1	1.61842e-260	-0.254107	0.404	0.775	3.30612e-256
Pard6g	Pard6g	2.86127e-260	-0.271527	0.081	0.433	5.84501e-256
Tut4	Tut4	4.38522e-260	-0.330529	0.339	0.686	8.95812e-256
Vegfb	Vegfb	9.24465e-260	-0.268893	0.18	0.538	1.8885e-255
Mir100hg	Mir100hg	1.44617e-259	-0.392241	0.133	0.503	2.95423e-255
Msx1	Msx1	2.17755e-259	-0.812079	0.24	0.584	4.4483e-255
Akr7a5	Akr7a5	2.17823e-259	-0.274769	0.279	0.636	4.44969e-255
Arpc1b	Arpc1b	6.55072e-259	0.799293	0.523	0.319	1.33818e-254
Wdr86	Wdr86	5.07595e-258	-0.270822	0.07	0.419	1.03691e-253
Gng10	Gng10	1.63867e-257	-0.3212	0.298	0.66	3.34747e-253
Smarcc1	Smarcc1	1.62567e-256	-0.336779	0.434	0.776	3.32093e-252
Tmem119	Tmem119	7.8753e-256	-0.294772	0.077	0.422	1.60877e-251
Cbr1	Cbr1	5.26239e-255	-0.250947	0.296	0.659	1.075e-250
Fabp5	Fabp5	3.58936e-254	-0.378426	0.62	0.895	7.33234e-250
Limd2	Limd2	9.23911e-254	-0.372081	0.499	0.82	1.88736e-249
Tnfaip6	Tnfaip6	9.46704e-254	-0.329324	0.084	0.435	1.93393e-249
Palld	Palld	5.35522e-253	-0.381215	0.139	0.502	1.09397e-248
Pja1	Pja1	6.19476e-253	-0.284082	0.176	0.532	1.26547e-248
Basp1	Basp1	2.09585e-252	-0.399876	0.664	0.916	4.28139e-248
Acat2	Acat2	2.65709e-252	-0.273106	0.314	0.676	5.4279e-248
Dock6	Dock6	8.56952e-252	0.310043	0.252	0.078	1.75058e-247
Pcdh18	Pcdh18	6.30757e-251	-0.327642	0.078	0.421	1.28851e-246
Efnb1	Efnb1	9.06499e-251	-0.314758	0.077	0.421	1.8518e-246
Cdo1	Cdo1	2.60248e-249	-0.400686	0.121	0.479	5.31634e-245
Runx1t1	Runx1t1	5.88153e-248	-0.37081	0.098	0.448	1.20148e-243
Mllt3	Mllt3	1.85038e-245	-0.309046	0.109	0.453	3.77996e-241
Ptp4a3	Ptp4a3	7.0263e-245	0.899439	0.436	0.225	1.43533e-240
Klk8	Klk8	2.92307e-243	0.391075	0.275	0.091	5.97126e-239
H3f3b	H3f3b	6.24767e-242	-0.282579	0.932	0.989	1.27627e-237
Gsto1	Gsto1	1.32742e-241	-0.270676	0.252	0.596	2.71165e-237
Tenm3	Tenm3	8.8791e-241	-0.297179	0.084	0.422	1.81382e-236
Zfhx3	Zfhx3	9.47361e-241	-0.635407	0.308	0.632	1.93527e-236
Chd3	Chd3	1.81008e-238	-0.373338	0.31	0.67	3.69763e-234
Capn6	Capn6	4.4105e-238	-0.338693	0.086	0.421	9.00976e-234
Arhgap29	Arhgap29	7.61269e-238	0.558234	0.362	0.158	1.55512e-233
Asb4	Asb4	2.00674e-236	0.632022	0.406	0.19	4.09938e-232
Lix1	Lix1	4.24822e-236	-0.410456	0.155	0.501	8.67826e-232
Ezh2	Ezh2	7.02636e-236	-0.30879	0.439	0.769	1.43535e-231
Cotl1	Cotl1	4.20454e-235	0.906209	0.615	0.511	8.58903e-231
Arpc3	Arpc3	5.5951e-233	0.750845	0.711	0.8	1.14297e-228
Plagl1	Plagl1	2.1466e-232	0.56859	0.403	0.185	4.38508e-228
Fgfr1	Fgfr1	3.64831e-231	-0.30061	0.232	0.576	7.45277e-227
Hnrnpr	Hnrnpr	4.5697e-231	-0.283265	0.509	0.829	9.33499e-227
Clip3	Clip3	4.83912e-231	-0.255417	0.074	0.395	9.88535e-227
Rcn3	Rcn3	6.83288e-231	-0.338959	0.323	0.666	1.39582e-226
Rbmx	Rbmx	1.55715e-230	-0.251097	0.266	0.612	3.18095e-226
Meg3	Meg3	3.19365e-230	-0.600247	0.302	0.647	6.52399e-226
Bex3	Bex3	1.68557e-228	-0.295846	0.649	0.912	3.44328e-224
Rcn2	Rcn2	1.77134e-228	-0.264767	0.395	0.735	3.6185e-224
Trim28	Trim28	5.27609e-228	-0.299514	0.529	0.83	1.0778e-223
Gjc1	Gjc1	7.2254e-228	-0.273377	0.272	0.604	1.476e-223
Six1	Six1	2.90689e-226	-0.323243	0.074	0.392	5.93819e-222
Map1lc3a	Map1lc3a	5.48627e-226	-0.305426	0.407	0.752	1.12074e-221
Actb	Actb	1.78284e-225	0.386933	0.985	0.996	3.64198e-221
Peg3	Peg3	2.31069e-225	-0.402983	0.3	0.637	4.72029e-221
Pald1	Pald1	3.17864e-225	0.319959	0.25	0.082	6.49332e-221
Pnisr	Pnisr	4.20862e-225	-0.32415	0.395	0.739	8.59738e-221
Timp3	Timp3	9.43977e-223	0.639223	0.395	0.19	1.92836e-218
Wbp1	Wbp1	1.87183e-221	-0.304671	0.28	0.613	3.82378e-217
Tpm2	Tpm2	1.91407e-221	-0.314572	0.166	0.51	3.91006e-217
Bcl11b	Bcl11b	1.22369e-220	-0.368963	0.092	0.413	2.49975e-216
Bok	Bok	1.76817e-220	0.593861	0.38	0.178	3.61201e-216
Pax3	Pax3	4.38962e-220	-0.462461	0.103	0.422	8.96712e-216
Phip	Phip	9.21704e-219	-0.29938	0.33	0.654	1.88286e-214
Pea15a	Pea15a	8.09911e-218	0.530178	0.379	0.179	1.65449e-213
Nrp1	Nrp1	9.61107e-218	0.497171	0.313	0.12	1.96335e-213
Mmp15	Mmp15	7.69055e-217	0.307524	0.249	0.082	1.57103e-212
Pdgfra	Pdgfra	8.56771e-216	-0.293682	0.064	0.371	1.75021e-211
Sfrp1	Sfrp1	1.67476e-215	-0.312707	0.102	0.417	3.4212e-211
Epha4	Epha4	1.77051e-214	-0.456466	0.105	0.422	3.61679e-210
Tnfaip8	Tnfaip8	2.0348e-214	-0.264117	0.252	0.576	4.15669e-210
Pebp1	Pebp1	4.84658e-214	-0.270148	0.778	0.951	9.9006e-210
Tnfaip8l1	Tnfaip8l1	9.91025e-214	0.279441	0.204	0.059	2.02446e-209
Ilf2	Ilf2	4.09454e-213	-0.270365	0.529	0.828	8.36433e-209
Atat1	Atat1	2.41385e-211	-0.263138	0.133	0.444	4.93101e-207
Fbn2	Fbn2	3.14535e-210	-0.332822	0.281	0.602	6.42532e-206
Cd81	Cd81	4.66268e-210	0.859615	0.688	0.786	9.52493e-206
Ppdpf	Ppdpf	5.07985e-210	-0.285939	0.547	0.851	1.03771e-205
Mex3a	Mex3a	1.80093e-209	-0.261746	0.269	0.593	3.67894e-205
Ece1	Ece1	8.39388e-209	0.446973	0.335	0.143	1.7147e-204
Tead2	Tead2	6.58572e-208	-0.264139	0.468	0.772	1.34533e-203
Cd24a	Cd24a	7.87759e-208	-0.316675	0.396	0.729	1.60923e-203
Gm42418	Gm42418	1.09666e-207	0.741031	0.961	0.972	2.24027e-203
Gpc6	Gpc6	7.22387e-206	-0.290152	0.053	0.346	1.47569e-201
Kdm5b	Kdm5b	1.33282e-205	-0.252453	0.297	0.633	2.72269e-201
Clic1	Clic1	7.8714e-202	0.690628	0.706	0.806	1.60797e-197
Gng5	Gng5	2.48015e-201	0.387936	0.869	0.944	5.06645e-197
Tecr	Tecr	2.70561e-201	-0.294103	0.538	0.854	5.52703e-197
Rnd3	Rnd3	2.9868e-201	-0.295271	0.146	0.46	6.10144e-197
4632427E13Rik	4632427E13Rik	6.38226e-201	-0.268883	0.176	0.483	1.30377e-196
Tpm4	Tpm4	7.6423e-201	0.58989	0.755	0.844	1.56117e-196
Fkbp4	Fkbp4	7.64575e-201	-0.26721	0.627	0.882	1.56187e-196
Meis2	Meis2	9.50299e-200	-0.548349	0.124	0.422	1.94127e-195
Sox9	Sox9	1.61019e-199	-0.392407	0.116	0.429	3.28931e-195
Sulf2	Sulf2	1.74206e-199	-0.26866	0.25	0.565	3.55868e-195
Hmga2	Hmga2	2.41226e-199	-0.322095	0.492	0.785	4.92776e-195
Atxn7l3b	Atxn7l3b	2.02103e-197	-0.293274	0.625	0.901	4.12857e-193
Mab21l2	Mab21l2	2.37934e-197	-0.46673	0.112	0.411	4.86053e-193
Gm49708	Gm49708	4.11482e-197	-0.399101	0.134	0.426	8.40575e-193
Cdk4	Cdk4	1.1001e-191	-0.301549	0.771	0.945	2.24729e-187
Ttc3	Ttc3	2.55365e-191	-0.292698	0.51	0.809	5.2166e-187
Cdk2ap1	Cdk2ap1	9.07442e-191	-0.270009	0.535	0.82	1.85372e-186
Ralb	Ralb	6.97133e-189	0.782736	0.515	0.378	1.4241e-184
Tril	Tril	1.42918e-188	-0.291016	0.127	0.416	2.91953e-184
Podxl2	Podxl2	2.69569e-187	-0.251799	0.097	0.388	5.50675e-183
Gpx8	Gpx8	5.37535e-185	-0.252553	0.227	0.532	1.09808e-180
Tceal9	Tceal9	1.32523e-184	-0.256008	0.699	0.929	2.70719e-180
Sh3bgrl3	Sh3bgrl3	1.56337e-184	0.673611	0.694	0.806	3.19366e-180
Rasl11b	Rasl11b	2.20358e-183	-0.291338	0.113	0.4	4.50147e-179
Tpm1	Tpm1	4.29194e-182	-0.404443	0.522	0.829	8.76757e-178
Ube2r2	Ube2r2	8.59571e-182	-0.252904	0.54	0.841	1.75593e-177
Tbx3	Tbx3	1.17019e-181	-0.2626	0.079	0.354	2.39046e-177
Net1	Net1	5.08307e-181	-0.256214	0.126	0.407	1.03837e-176
Nr2f1	Nr2f1	1.70067e-180	-0.359512	0.115	0.396	3.47413e-176
Col1a1	Col1a1	1.76394e-180	-0.509911	0.14	0.435	3.60338e-176
Mef2c	Mef2c	3.8024e-180	0.481178	0.42	0.216	7.76754e-176
Ets2	Ets2	2.24369e-178	0.476009	0.352	0.168	4.5834e-174
Msn	Msn	6.8954e-178	0.803053	0.477	0.332	1.40859e-173
H19	H19	8.04874e-178	0.913073	0.673	0.629	1.6442e-173
Flrt3	Flrt3	1.50424e-177	-0.26231	0.086	0.359	3.07286e-173
Six2	Six2	2.01389e-177	-0.331363	0.101	0.381	4.11398e-173
Ncam1	Ncam1	3.70105e-177	-0.374288	0.1	0.383	7.56051e-173
Snai1	Snai1	5.13696e-177	-0.332998	0.173	0.455	1.04938e-172
Dnm3os	Dnm3os	1.64004e-173	-0.253299	0.087	0.365	3.35028e-169
Elk3	Elk3	1.95727e-172	0.639559	0.44	0.282	3.99832e-168
Cdc42ep1	Cdc42ep1	1.37738e-171	0.26351	0.23	0.083	2.81371e-167
Stmn1	Stmn1	1.55224e-171	-0.290641	0.894	0.98	3.17091e-167
Olfml3	Olfml3	7.92758e-169	-0.255778	0.055	0.311	1.61945e-164
Akap12	Akap12	2.07088e-167	0.37305	0.299	0.129	4.23038e-163
Twist2	Twist2	4.48829e-167	-0.278463	0.089	0.359	9.16868e-163
Id1	Id1	1.09129e-166	-0.331849	0.435	0.749	2.22929e-162
Ddx39b	Ddx39b	2.3741e-165	-0.265008	0.642	0.892	4.84981e-161
Pfn1	Pfn1	1.01055e-162	0.379475	0.872	0.953	2.06435e-158
Cadm1	Cadm1	6.23068e-162	-0.278417	0.058	0.304	1.2728e-157
Dlk1	Dlk1	5.78797e-161	-0.410397	0.086	0.345	1.18237e-156
Sox4	Sox4	1.69113e-155	-0.306255	0.561	0.842	3.45465e-151
Nkd1	Nkd1	1.81366e-153	-0.309728	0.117	0.372	3.70494e-149
Ptprd	Ptprd	1.26937e-152	-0.274287	0.087	0.332	2.59308e-148
Nes	Nes	1.92061e-150	0.56387	0.393	0.229	3.92343e-146
Lrrc8c	Lrrc8c	8.39591e-150	0.254116	0.217	0.081	1.71512e-145
Abcg2	Abcg2	2.11504e-149	0.58547	0.414	0.26	4.3206e-145
Irx5	Irx5	1.34461e-148	-0.317833	0.072	0.312	2.74678e-144
Nasp	Nasp	7.47826e-148	-0.263595	0.688	0.903	1.52766e-143
Ccn2	Ccn2	5.07526e-147	0.36479	0.235	0.093	1.03677e-142
Prcp	Prcp	1.45651e-145	0.446382	0.352	0.191	2.97536e-141
Hmgn2	Hmgn2	4.32941e-145	-0.289859	0.717	0.93	8.84412e-141
Serf2	Serf2	9.88459e-145	0.274899	0.848	0.955	2.01922e-140
Selenow	Selenow	1.48227e-143	-0.302524	0.711	0.946	3.02797e-139
Cebpd	Cebpd	2.39662e-140	0.331928	0.251	0.104	4.89581e-136
Gapdh	Gapdh	2.5494e-137	-0.304527	0.932	0.984	5.20791e-133
AY036118	AY036118	6.07373e-137	0.832507	0.74	0.663	1.24074e-132
Anxa2	Anxa2	6.754e-135	0.549552	0.616	0.489	1.37971e-130
Slc9a3r2	Slc9a3r2	7.91993e-130	0.682851	0.414	0.273	1.61788e-125
Klf7	Klf7	1.9444e-129	0.363345	0.334	0.177	3.97203e-125
Junb	Junb	2.77051e-127	0.723378	0.476	0.317	5.65959e-123
Lamc1	Lamc1	4.58962e-127	0.344708	0.265	0.123	9.37567e-123
Pkdcc	Pkdcc	8.176e-124	-0.255947	0.13	0.355	1.67019e-119
Ptms	Ptms	2.21903e-123	-0.263648	0.591	0.865	4.53303e-119
Trps1	Trps1	1.89306e-122	-0.39099	0.18	0.408	3.86715e-118
Rgs3	Rgs3	7.13802e-122	0.364008	0.294	0.146	1.45815e-117
Arhgap31	Arhgap31	8.76028e-122	0.326866	0.297	0.15	1.78955e-117
Foxp2	Foxp2	2.11657e-121	-0.310673	0.068	0.268	4.32373e-117
Rras	Rras	1.48067e-120	0.397722	0.33	0.183	3.0247e-116
Cxcl12	Cxcl12	2.95126e-120	-0.344913	0.087	0.298	6.02884e-116
Itm2b	Itm2b	4.82956e-119	0.601693	0.649	0.723	9.86582e-115
Crym	Crym	2.97428e-117	-0.27405	0.159	0.395	6.07586e-113
Bmp4	Bmp4	5.4201e-117	-0.272862	0.097	0.308	1.10722e-112
Plk2	Plk2	2.87407e-113	0.602889	0.476	0.346	5.87116e-109
Gsc	Gsc	1.15537e-112	-0.349086	0.059	0.252	2.36019e-108
Gsn	Gsn	2.15368e-112	-0.252308	0.075	0.272	4.39954e-108
Barx1	Barx1	8.42697e-110	-0.516052	0.077	0.271	1.72146e-105
Orai1	Orai1	1.74663e-105	0.289245	0.266	0.133	3.56802e-101
Pax9	Pax9	3.54445e-105	-0.337845	0.043	0.219	7.24061e-101
Tpm3	Tpm3	3.30606e-104	0.47405	0.709	0.834	6.75362e-100
Tuba1b	Tuba1b	8.19034e-104	-0.279438	0.813	0.951	1.67312e-99
Tspan15	Tspan15	1.00528e-103	0.277088	0.246	0.118	2.05358e-99
Crmp1	Crmp1	2.31279e-103	0.30001	0.295	0.157	4.72457e-99
Plp2	Plp2	5.5952e-103	0.390679	0.324	0.185	1.14299e-98
H2afx	H2afx	1.2154e-102	-0.259577	0.545	0.802	2.48283e-98
Slc2a1	Slc2a1	1.38095e-102	0.648685	0.399	0.282	2.821e-98
Tjp1	Tjp1	6.43563e-102	0.487766	0.356	0.225	1.31467e-97
Tcf15	Tcf15	5.44193e-97	0.366091	0.271	0.141	1.11168e-92
Tcim	Tcim	1.75929e-96	0.548193	0.38	0.257	3.59388e-92
Txn1	Txn1	2.84447e-96	0.273065	0.848	0.942	5.81068e-92
Lxn	Lxn	7.85011e-96	0.567029	0.42	0.304	1.60362e-91
Slc25a5	Slc25a5	3.79769e-92	0.401172	0.759	0.868	7.75793e-88
Rhob	Rhob	6.51858e-90	0.606694	0.477	0.393	1.33162e-85
Cd151	Cd151	7.34189e-90	0.361345	0.34	0.213	1.4998e-85
Mtss1	Mtss1	2.26996e-89	0.326654	0.285	0.158	4.63708e-85
Anxa6	Anxa6	2.30372e-89	0.418666	0.364	0.233	4.70605e-85
Rbpms	Rbpms	3.84725e-88	0.591232	0.467	0.402	7.85915e-84
Lef1	Lef1	6.79212e-88	-0.314964	0.198	0.385	1.38749e-83
Ifitm1	Ifitm1	8.69345e-88	-0.290229	0.052	0.209	1.7759e-83
Ppp1r2	Ppp1r2	1.34589e-84	0.659646	0.542	0.555	2.74939e-80
Abhd17a	Abhd17a	5.53047e-84	0.671692	0.56	0.608	1.12976e-79
Tspan13	Tspan13	6.31829e-83	0.418372	0.35	0.228	1.2907e-78
Tubb3	Tubb3	1.23455e-82	-0.439685	0.07	0.23	2.52194e-78
Myh9	Myh9	6.58842e-82	0.446476	0.378	0.261	1.34588e-77
Cdc42ep3	Cdc42ep3	3.296e-81	0.287356	0.247	0.129	6.73307e-77
Itm2a	Itm2a	3.92124e-81	-0.29597	0.269	0.459	8.01031e-77
Igfbp2	Igfbp2	5.00884e-81	-0.26014	0.387	0.598	1.02321e-76
Atf3	Atf3	9.3254e-81	0.367879	0.287	0.161	1.90499e-76
Zeb2	Zeb2	3.71402e-78	-0.352394	0.187	0.352	7.58699e-74
Egr1	Egr1	5.66964e-78	-0.290407	0.25	0.447	1.15819e-73
Ddah1	Ddah1	2.23621e-77	0.313468	0.282	0.16	4.56814e-73
Lrp10	Lrp10	6.98871e-75	0.252201	0.246	0.134	1.42765e-70
Rtn1	Rtn1	9.79411e-74	-0.250701	0.051	0.19	2.00074e-69
Sh3bp5	Sh3bp5	3.88975e-72	0.551862	0.424	0.346	7.94598e-68
Tubb2b	Tubb2b	1.19708e-70	-0.303648	0.477	0.677	2.4454e-66
Ier3	Ier3	2.519e-70	0.329568	0.214	0.111	5.14581e-66
Kctd12	Kctd12	1.10705e-67	-0.272751	0.176	0.331	2.26148e-63
Ppic	Ppic	8.50527e-67	0.566113	0.565	0.619	1.73746e-62
Tubb2a	Tubb2a	1.8095e-66	0.492301	0.423	0.332	3.69644e-62
Malat1	Malat1	7.31493e-66	-0.278091	0.86	0.98	1.49429e-61
C430049B03Rik	C430049B03Rik	1.31929e-65	0.332647	0.296	0.187	2.69505e-61
Maged2	Maged2	6.88223e-65	0.577703	0.633	0.728	1.4059e-60
Crip1	Crip1	1.52062e-64	0.361257	0.361	0.244	3.10633e-60
Xist	Xist	2.70506e-63	-0.355477	0.259	0.416	5.52589e-59
Selenop	Selenop	3.9459e-63	0.2646	0.293	0.183	8.06069e-59
Vasp	Vasp	1.55116e-62	0.536569	0.463	0.427	3.16871e-58
Lpar4	Lpar4	6.13627e-62	0.342122	0.297	0.19	1.25352e-57
Myo18a	Myo18a	1.83611e-61	0.2787	0.264	0.161	3.75081e-57
Igfbp5	Igfbp5	7.76418e-61	-0.416482	0.148	0.294	1.58607e-56
Dkk1	Dkk1	2.26784e-57	-0.265229	0.049	0.164	4.63274e-53
Ppfibp1	Ppfibp1	6.42287e-57	0.297587	0.281	0.182	1.31206e-52
Csrp1	Csrp1	1.64468e-56	0.492538	0.49	0.465	3.35975e-52
Myl12a	Myl12a	1.94906e-56	0.36328	0.7	0.859	3.98155e-52
Mgat4b	Mgat4b	1.96951e-56	0.433172	0.401	0.333	4.02332e-52
Uaca	Uaca	1.40145e-55	0.30378	0.267	0.169	2.86288e-51
Tpst2	Tpst2	2.79452e-55	0.289462	0.3	0.204	5.70866e-51
Sgk1	Sgk1	1.19551e-54	0.312302	0.268	0.17	2.44218e-50
Sh3glb1	Sh3glb1	7.29305e-53	0.510682	0.553	0.625	1.48982e-48
Rhoa	Rhoa	6.36589e-52	0.339392	0.688	0.872	1.30042e-47
Tspan9	Tspan9	7.17363e-52	0.261149	0.272	0.176	1.46543e-47
Sptbn1	Sptbn1	4.376e-51	0.687836	0.483	0.486	8.93929e-47
Cxcl14	Cxcl14	2.71023e-48	-0.475713	0.116	0.236	5.53645e-44
Snx3	Snx3	9.79274e-48	0.463107	0.609	0.755	2.00046e-43
Serpinh1	Serpinh1	3.07056e-47	0.286981	0.742	0.887	6.27255e-43
Mxra7	Mxra7	4.96912e-46	0.295029	0.298	0.21	1.01509e-41
Rab11a	Rab11a	5.80876e-46	0.505091	0.495	0.521	1.18661e-41
Nid2	Nid2	2.24084e-44	0.30825	0.262	0.179	4.57759e-40
Pomp	Pomp	6.56357e-44	0.290089	0.718	0.887	1.34081e-39
Hdac7	Hdac7	1.54884e-43	0.282583	0.302	0.217	3.16396e-39
Map4k5	Map4k5	8.21995e-43	0.285626	0.271	0.188	1.67917e-38
Arpc5	Arpc5	9.47237e-43	0.484393	0.539	0.615	1.93502e-38
Nid1	Nid1	2.84747e-42	0.406519	0.361	0.296	5.81682e-38
S100a10	S100a10	1.75446e-39	0.359387	0.604	0.622	3.58401e-35
4931406P16Rik	4931406P16Rik	6.92023e-39	0.272142	0.29	0.213	1.41366e-34
B2m	B2m	1.45591e-37	0.464845	0.494	0.511	2.97414e-33
Afdn	Afdn	7.83506e-36	0.378716	0.361	0.298	1.60055e-31
Arpc2	Arpc2	1.149e-35	0.342185	0.651	0.823	2.34719e-31
Pgm2	Pgm2	1.71087e-34	0.284327	0.287	0.214	3.49497e-30
Arpc4	Arpc4	3.10317e-34	0.433899	0.579	0.701	6.33916e-30
Anxa5	Anxa5	8.34779e-34	0.449949	0.511	0.541	1.70529e-29
Lamb1	Lamb1	5.17253e-33	0.297281	0.305	0.233	1.05664e-28
Fyn	Fyn	9.61744e-33	0.328019	0.359	0.304	1.96465e-28
Gadd45g	Gadd45g	1.89823e-31	0.42525	0.343	0.273	3.8777e-27
Lpar6	Lpar6	6.22019e-31	0.268509	0.294	0.227	1.27066e-26
Epcam	Epcam	2.95925e-30	-0.28202	0.061	0.136	6.04515e-26
Degs1	Degs1	7.09819e-28	0.3619	0.367	0.326	1.45002e-23
Fli1	Fli1	2.14267e-27	0.284001	0.328	0.266	4.37704e-23
Krtcap2	Krtcap2	3.04369e-27	0.367096	0.642	0.815	6.21765e-23
Cmtm3	Cmtm3	3.3749e-25	0.389487	0.416	0.403	6.89424e-21
Ndufa8	Ndufa8	5.09181e-25	0.393195	0.606	0.777	1.04016e-20
Phactr2	Phactr2	1.185e-24	0.278672	0.321	0.268	2.42072e-20
Mef2a	Mef2a	1.38236e-24	0.314859	0.322	0.273	2.82388e-20
2022-03-02	2022-03-02	1.10655e-23	0.41207	0.437	0.44	2.26046e-19
Socs3	Socs3	1.32846e-23	0.41035	0.251	0.195	2.71377e-19
Btg2	Btg2	3.00105e-23	0.405393	0.369	0.315	6.13054e-19
Iqgap1	Iqgap1	1.74623e-22	0.252156	0.314	0.262	3.56721e-18
Mpzl1	Mpzl1	3.96975e-22	0.442681	0.46	0.493	8.10941e-18
Svil	Svil	9.97924e-22	0.269867	0.292	0.239	2.03856e-17
Sat1	Sat1	8.69668e-21	0.409337	0.261	0.204	1.77656e-16
Pnp	Pnp	6.80447e-20	0.416525	0.446	0.468	1.39002e-15
Itgb1	Itgb1	8.93912e-20	0.491879	0.525	0.623	1.82608e-15
Coro1c	Coro1c	1.81208e-19	0.356986	0.355	0.324	3.70171e-15
Mfge8	Mfge8	4.5492e-19	0.382929	0.395	0.389	9.29311e-15
Actn4	Actn4	2.3903e-18	0.429428	0.483	0.546	4.88291e-14
Tnfrsf1a	Tnfrsf1a	2.66027e-18	0.252808	0.301	0.255	5.4344e-14
Ywhab	Ywhab	2.97075e-18	0.262226	0.653	0.832	6.06865e-14
Peg10	Peg10	3.13216e-18	0.346628	0.344	0.305	6.39838e-14
Rgs2	Rgs2	3.88667e-18	0.293359	0.281	0.234	7.93968e-14
Prex2	Prex2	6.17635e-18	0.273362	0.281	0.237	1.2617e-13
Pitpna	Pitpna	2.42067e-17	0.390952	0.5	0.589	4.94495e-13
Mapk3	Mapk3	3.96973e-17	0.309846	0.344	0.315	8.10936e-13
Mast4	Mast4	8.61169e-17	0.251486	0.26	0.214	1.7592e-12
Ap2s1	Ap2s1	1.73886e-15	0.280277	0.63	0.816	3.55214e-11
Hprt	Hprt	2.48516e-15	0.285667	0.347	0.321	5.07668e-11
Rhoc	Rhoc	4.42257e-15	0.44644	0.536	0.641	9.03443e-11
Tax1bp3	Tax1bp3	1.29207e-14	0.400662	0.495	0.592	2.63945e-10
Ppp2r5a	Ppp2r5a	2.76097e-14	0.262547	0.28	0.243	5.64011e-10
Rsu1	Rsu1	1.11969e-13	0.302021	0.399	0.403	2.2873e-09
Aprt	Aprt	1.61305e-12	0.299706	0.648	0.831	3.29514e-08
Actr3	Actr3	3.96465e-12	0.369072	0.536	0.651	8.09898e-08
Sypl	Sypl	6.6482e-12	0.259479	0.326	0.304	1.35809e-07
Pim3	Pim3	8.24624e-12	0.292312	0.345	0.335	1.68454e-07
Hbb-y	Hbb-y	1.26909e-11	-1.275	0.709	0.796	2.59249e-07
Gng2	Gng2	1.90545e-11	0.358804	0.457	0.502	3.89245e-07
Hes1	Hes1	3.30984e-11	0.32739	0.369	0.353	6.76135e-07
Hba-a2	Hba-a2	3.89795e-11	-1.13579	0.262	0.35	7.96273e-07
Slc6a6	Slc6a6	4.58105e-11	0.312109	0.313	0.294	9.35817e-07
Cnn2	Cnn2	4.75294e-11	0.321904	0.558	0.646	9.70931e-07
Atox1	Atox1	7.42364e-11	0.34307	0.581	0.745	1.5165e-06
Myo10	Myo10	8.52678e-11	0.293856	0.293	0.271	1.74185e-06
Rrbp1	Rrbp1	9.683e-11	0.35605	0.552	0.688	1.97804e-06
Eva1b	Eva1b	9.779e-11	0.331163	0.475	0.527	1.99765e-06
Sptan1	Sptan1	1.03183e-10	0.282693	0.351	0.343	2.10782e-06
Klf6	Klf6	1.47664e-10	0.331086	0.384	0.379	3.01647e-06
Rap1a	Rap1a	1.81693e-10	0.353356	0.471	0.557	3.71163e-06
Ccnd1	Ccnd1	7.90367e-10	0.357835	0.537	0.625	1.61456e-05
Wasf2	Wasf2	2.48443e-09	0.350998	0.452	0.52	5.07519e-05
Ctsz	Ctsz	9.08442e-08	0.314372	0.458	0.519	0.00185576
Hbb-bh1	Hbb-bh1	9.27495e-08	-1.15675	0.151	0.201	0.00189469
Hbb-bt	Hbb-bt	9.54205e-08	-0.998202	0.148	0.194	0.00194925
Rab13	Rab13	3.89526e-07	0.27515	0.356	0.357	0.00795723
Aplp2	Aplp2	5.02548e-07	0.381859	0.461	0.554	0.0102661
Fermt2	Fermt2	1.11757e-06	0.330308	0.477	0.551	0.0228297
Odc1	Odc1	1.20753e-06	0.43976	0.577	0.746	0.0246674
Arhgdia	Arhgdia	1.26929e-06	0.250806	0.622	0.805	0.025929
Bambi	Bambi	2.71959e-06	0.265369	0.416	0.439	0.0555557
Hba-a1	Hba-a1	7.99154e-06	-1.21376	0.323	0.404	0.163251
Actr2	Actr2	1.97845e-05	0.321778	0.445	0.509	0.404157
Pelo	Pelo	2.12712e-05	0.254045	0.306	0.304	0.434529
Hbb-bs	Hbb-bs	7.11645e-05	-0.899176	0.098	0.123	1
Nt5c	Nt5c	0.000158086	0.301925	0.408	0.461	1
Tspan6	Tspan6	0.000284464	0.325013	0.485	0.602	1
Nfkbia	Nfkbia	0.000782166	0.40429	0.434	0.495	1
Mt1	Mt1	0.00130719	-0.283015	0.118	0.137	1
Lars2	Lars2	0.00179875	0.351711	0.385	0.476	1
Jak1	Jak1	0.00519419	0.252143	0.36	0.388	1
Cdk1	Cdk1	0.00707364	0.298114	0.508	0.572	1
Sri	Sri	0.00888226	0.302351	0.5	0.634	1
Wdr1	Wdr1	0.0109618	0.283786	0.416	0.486	1
Hba-x	Hba-x	0.0166808	-1.30107	0.378	0.455	1
Stmn2	Stmn2	0.0226237	-0.269522	0.196	0.209	1
Bnip2	Bnip2	0.257001	0.264649	0.414	0.505	1
Hras	Hras	0.258752	0.253807	0.518	0.676	1
Hmgn5	Hmgn5	0.284957	0.261508	0.392	0.478	1
Tnfaip1	Tnfaip1	0.589195	0.285511	0.41	0.505	1
Palm	Palm	0.758123	0.271843	0.411	0.512	1
Eif4ebp1	Eif4ebp1	0.855849	0.25765	0.47	0.58	1
Tln1	Tln1	0.923713	0.281031	0.427	0.535	1

## Sheet: AP22062001.clusterEctodermCells
gene_id	gene_id.1	p_val	avg_logFC	pct.1	pct.2	p_val_adj
Epcam	Epcam	0	1.48532	0.611	0.094	0
Pdgfa	Pdgfa	0	1.31504	0.549	0.074	0
Krt18	Krt18	0	1.24509	0.506	0.081	0
Aldh1a3	Aldh1a3	0	1.13979	0.296	0.075	0
Ckb	Ckb	0	1.07366	0.51	0.352	0
Spint2	Spint2	0	1.06322	0.541	0.1	0
Igfbp2	Igfbp2	0	1.06234	0.762	0.577	0
Krt8	Krt8	0	1.03829	0.442	0.05	0
Sox2	Sox2	0	1.00617	0.462	0.028	0
Krt14	Krt14	0	0.958033	0.246	0.023	0
Six3os1	Six3os1	0	0.95481	0.428	0.019	0
Bex1	Bex1	0	0.903459	0.72	0.449	0
Wfdc2	Wfdc2	0	0.851792	0.521	0.262	0
Cldn7	Cldn7	0	0.828834	0.39	0.029	0
Six3	Six3	0	0.816833	0.417	0.018	0
Cldn6	Cldn6	0	0.814721	0.402	0.017	0
Igfbp5	Igfbp5	0	0.813537	0.581	0.265	0
Wnt6	Wnt6	0	0.742225	0.233	0.014	0
Sfn	Sfn	0	0.731933	0.27	0.026	0
Pitx1	Pitx1	0	0.710276	0.275	0.017	0
Ezr	Ezr	0	0.705558	0.458	0.084	0
Wnt4	Wnt4	0	0.700966	0.285	0.038	0
Lmo1	Lmo1	0	0.665841	0.296	0.055	0
Krt5	Krt5	0	0.626724	0.14	0.013	0
Fgf8	Fgf8	0	0.599824	0.162	0.008	0
Bcam	Bcam	0	0.599773	0.326	0.036	0
Perp	Perp	0	0.597029	0.244	0.012	0
Pdlim1	Pdlim1	0	0.591709	0.385	0.138	0
Bex4	Bex4	0	0.532225	0.623	0.493	0
Col18a1	Col18a1	0	0.521066	0.421	0.141	0
Hist3h2ba	Hist3h2ba	0	0.49075	0.483	0.175	0
Pdgfc	Pdgfc	0	0.478594	0.336	0.089	0
Acer2	Acer2	0	0.468418	0.377	0.166	0
Tpd52	Tpd52	0	0.453001	0.383	0.08	0
Cldn3	Cldn3	0	0.447515	0.251	0.021	0
Foxg1	Foxg1	0	0.431193	0.253	0.015	0
Gm16136	Gm16136	0	0.42092	0.224	0.011	0
Dsp	Dsp	0	0.416964	0.213	0.009	0
Slc9a3r1	Slc9a3r1	0	0.396806	0.304	0.062	0
Espn	Espn	0	0.390363	0.234	0.045	0
Rprm	Rprm	0	0.381163	0.221	0.065	0
Krt15	Krt15	0	0.376088	0.101	0.008	0
Ikzf2	Ikzf2	0	0.371897	0.254	0.067	0
Mapk13	Mapk13	0	0.369225	0.284	0.042	0
Rab25	Rab25	0	0.355712	0.245	0.014	0
Trp63	Trp63	0	0.353455	0.176	0.005	0
Tspan13	Tspan13	0	0.345069	0.407	0.218	0
Six6	Six6	0	0.344386	0.105	0.005	0
Otx2	Otx2	0	0.343478	0.209	0.011	0
Fermt1	Fermt1	0	0.343441	0.193	0.004	0
Isl1	Isl1	0	0.342726	0.192	0.019	0
Hes5	Hes5	0	0.329673	0.111	0.006	0
Lsr	Lsr	0	0.326618	0.279	0.051	0
Kif21a	Kif21a	0	0.326072	0.332	0.134	0
Esrp1	Esrp1	0	0.316107	0.221	0.011	0
Celf2	Celf2	0	0.311102	0.334	0.13	0
Wnt7b	Wnt7b	0	0.304655	0.157	0.004	0
Dmrta2	Dmrta2	0	0.303278	0.173	0.015	0
Hspa4l	Hspa4l	0	0.297306	0.188	0.047	0
Stard10	Stard10	0	0.294454	0.286	0.117	0
Cdh1	Cdh1	0	0.29148	0.18	0.006	0
Cldn4	Cldn4	0	0.287717	0.183	0.006	0
Kremen2	Kremen2	0	0.287468	0.126	0.006	0
Krt19	Krt19	0	0.283926	0.133	0.007	0
Ascl1	Ascl1	0	0.283162	0.106	0.009	0
Wwc1	Wwc1	0	0.276583	0.234	0.041	0
Spint1	Spint1	0	0.274489	0.186	0.008	0
Pax6	Pax6	0	0.274417	0.178	0.007	0
Nav2	Nav2	0	0.272676	0.228	0.062	0
Sp8	Sp8	0	0.264116	0.175	0.01	0
Ap1m2	Ap1m2	0	0.261082	0.207	0.008	0
Mpzl2	Mpzl2	0	0.255834	0.198	0.012	0
Cmtm8	Cmtm8	0	0.254345	0.247	0.056	0
F11r	F11r	0	0.25414	0.227	0.046	0
Lhx2	Lhx2	0	0.252818	0.21	0.05	0
Krt7	Krt7	0	0.251037	0.137	0.006	0
Nid1	Nid1	0	-0.25113	0.05	0.318	0
Kif26b	Kif26b	0	-0.252746	0.068	0.308	0
Cped1	Cped1	0	-0.256237	0.057	0.338	0
Gsto1	Gsto1	0	-0.257525	0.32	0.605	0
Timp2	Timp2	0	-0.263802	0.303	0.577	0
Flna	Flna	0	-0.264428	0.347	0.634	0
Snai2	Snai2	0	-0.264649	0.112	0.369	0
Frmd4a	Frmd4a	0	-0.265214	0.183	0.469	0
Tgfbi	Tgfbi	0	-0.267411	0.059	0.298	0
Dact3	Dact3	0	-0.270161	0.124	0.452	0
Tnfaip8	Tnfaip8	0	-0.271557	0.309	0.586	0
Alx4	Alx4	0	-0.272443	0.061	0.346	0
Scarf2	Scarf2	0	-0.272982	0.069	0.381	0
Phldb2	Phldb2	0	-0.277375	0.135	0.399	0
mt-Cytb	mt-Cytb	0	-0.278382	0.839	0.974	0
mt-Co3	mt-Co3	0	-0.280529	0.89	0.985	0
Gng10	Gng10	0	-0.281468	0.397	0.668	0
mt-Co1	mt-Co1	0	-0.281775	0.821	0.975	0
Itm2c	Itm2c	0	-0.284156	0.4	0.685	0
Rai14	Rai14	0	-0.286209	0.201	0.498	0
Pdlim4	Pdlim4	0	-0.287366	0.272	0.603	0
Ddr2	Ddr2	0	-0.291627	0.055	0.375	0
Olfml3	Olfml3	0	-0.29194	0.052	0.323	0
Tbx3	Tbx3	0	-0.298897	0.087	0.365	0
Pdgfrb	Pdgfrb	0	-0.302084	0.057	0.386	0
Actg1	Actg1	0	-0.306565	0.982	0.99	0
Hmcn1	Hmcn1	0	-0.308228	0.122	0.419	0
Oaf	Oaf	0	-0.31046	0.152	0.494	0
Pdgfra	Pdgfra	0	-0.314855	0.066	0.384	0
Inka1	Inka1	0	-0.315515	0.091	0.439	0
Tcf12	Tcf12	0	-0.316434	0.463	0.706	0
Reep5	Reep5	0	-0.316451	0.353	0.648	0
Fzd2	Fzd2	0	-0.31921	0.505	0.754	0
Igsf3	Igsf3	0	-0.320218	0.213	0.535	0
Fgfr1	Fgfr1	0	-0.320595	0.285	0.587	0
Tmsb10	Tmsb10	0	-0.321178	0.979	0.99	0
Fbln1	Fbln1	0	-0.323236	0.395	0.668	0
Col5a2	Col5a2	0	-0.328056	0.126	0.396	0
Pcdh18	Pcdh18	0	-0.328324	0.117	0.433	0
Bgn	Bgn	0	-0.332976	0.067	0.334	0
Tpm4	Tpm4	0	-0.338758	0.695	0.853	0
Ifitm2	Ifitm2	0	-0.339251	0.686	0.89	0
Ndn	Ndn	0	-0.351501	0.332	0.664	0
Tril	Tril	0	-0.352128	0.139	0.427	0
Dnm3os	Dnm3os	0	-0.353764	0.059	0.379	0
Limch1	Limch1	0	-0.355929	0.184	0.507	0
Actb	Actb	0	-0.357038	0.991	0.996	0
Tpm2	Tpm2	0	-0.363406	0.202	0.522	0
Tmem119	Tmem119	0	-0.36667	0.071	0.438	0
Fscn1	Fscn1	0	-0.367156	0.607	0.803	0
Mmp2	Mmp2	0	-0.377756	0.101	0.474	0
Rcn3	Rcn3	0	-0.380365	0.36	0.678	0
Zfhx4	Zfhx4	0	-0.381782	0.298	0.564	0
Emilin1	Emilin1	0	-0.387877	0.084	0.497	0
Tnfaip6	Tnfaip6	0	-0.393846	0.08	0.45	0
Sulf2	Sulf2	0	-0.396822	0.227	0.581	0
Eva1b	Eva1b	0	-0.397179	0.148	0.556	0
Lima1	Lima1	0	-0.401002	0.218	0.592	0
Wnt5a	Wnt5a	0	-0.402696	0.23	0.514	0
Twist2	Twist2	0	-0.402939	0.078	0.371	0
Serpinh1	Serpinh1	0	-0.404959	0.751	0.893	0
Fn1	Fn1	0	-0.419243	0.292	0.628	0
Marcks	Marcks	0	-0.424024	0.814	0.937	0
Limd2	Limd2	0	-0.426297	0.596	0.826	0
Lpar1	Lpar1	0	-0.427021	0.213	0.58	0
Maged2	Maged2	0	-0.428308	0.463	0.746	0
Snai1	Snai1	0	-0.45081	0.112	0.473	0
Pcolce	Pcolce	0	-0.452227	0.096	0.521	0
Crlf1	Crlf1	0	-0.454724	0.178	0.528	0
Gap43	Gap43	0	-0.461053	0.139	0.484	0
Fbn2	Fbn2	0	-0.46243	0.224	0.62	0
Fbln2	Fbln2	0	-0.463734	0.115	0.513	0
Runx1t1	Runx1t1	0	-0.467553	0.079	0.464	0
Plpp3	Plpp3	0	-0.478209	0.278	0.605	0
Serpine2	Serpine2	0	-0.485001	0.283	0.602	0
Serpinf1	Serpinf1	0	-0.502161	0.177	0.62	0
Pax3	Pax3	0	-0.503521	0.118	0.435	0
Pth1r	Pth1r	0	-0.50412	0.129	0.588	0
Tbx2	Tbx2	0	-0.532628	0.127	0.549	0
Mfap2	Mfap2	0	-0.533618	0.586	0.855	0
Vcan	Vcan	0	-0.536948	0.335	0.686	0
Mpped2	Mpped2	0	-0.548524	0.39	0.655	0
Mfap4	Mfap4	0	-0.562086	0.343	0.742	0
Mab21l2	Mab21l2	0	-0.569466	0.112	0.424	0
Cnn2	Cnn2	0	-0.577019	0.258	0.674	0
Igf1	Igf1	0	-0.578637	0.093	0.423	0
Nbl1	Nbl1	0	-0.579408	0.133	0.474	0
Cdh11	Cdh11	0	-0.594706	0.214	0.645	0
Lix1	Lix1	0	-0.595965	0.17	0.515	0
Fstl1	Fstl1	0	-0.598123	0.448	0.793	0
Col1a1	Col1a1	0	-0.615903	0.104	0.451	0
Clmp	Clmp	0	-0.636922	0.143	0.671	0
Cald1	Cald1	0	-0.63765	0.529	0.863	0
Il11ra1	Il11ra1	0	-0.69029	0.197	0.719	0
Msx1	Msx1	0	-0.734641	0.343	0.591	0
Col26a1	Col26a1	0	-0.752162	0.167	0.711	0
Igfbp4	Igfbp4	0	-0.783692	0.6	0.89	0
Prrx2	Prrx2	0	-0.814433	0.276	0.777	0
Alx1	Alx1	0	-0.858111	0.169	0.652	0
Col3a1	Col3a1	0	-0.929278	0.192	0.773	0
Prrx1	Prrx1	0	-0.939371	0.233	0.727	0
Crabp1	Crabp1	0	-0.973701	0.618	0.846	0
Col1a2	Col1a2	0	-1.0107	0.203	0.77	0
Lgals1	Lgals1	0	-1.05633	0.472	0.903	0
Twist1	Twist1	0	-1.26799	0.313	0.834	0
Kctd12	Kctd12	4.59805e-308	-0.421072	0.101	0.344	9.39289e-304
Dab2	Dab2	3.33353e-307	-0.26383	0.075	0.314	6.80973e-303
Ppic	Ppic	1.04165e-306	-0.266254	0.361	0.638	2.12789e-302
P3h3	P3h3	4.75528e-306	-0.251362	0.122	0.373	9.71409e-302
Arl4c	Arl4c	1.62293e-304	0.318585	0.31	0.144	3.31532e-300
Ebf1	Ebf1	1.51761e-301	-0.411953	0.102	0.344	3.10018e-297
Alx3	Alx3	1.17165e-300	-0.313626	0.066	0.297	2.39344e-296
Gata2	Gata2	3.89098e-298	-0.373298	0.066	0.296	7.94849e-294
Ldha	Ldha	2.2435e-296	0.3819	0.897	0.894	4.58302e-292
Ptn	Ptn	1.16612e-295	-0.630657	0.703	0.854	2.38215e-291
Cdo1	Cdo1	4.3424e-293	-0.3265	0.222	0.486	8.87066e-289
Mir100hg	Mir100hg	7.58721e-293	-0.314972	0.247	0.509	1.54992e-288
Rhoc	Rhoc	8.78595e-293	-0.256644	0.384	0.658	1.79479e-288
Tcf4	Tcf4	1.7734e-292	-0.378034	0.503	0.75	3.62271e-288
Basp1	Basp1	6.64936e-292	-0.292875	0.808	0.915	1.35833e-287
Pkm	Pkm	7.86112e-288	0.324315	0.934	0.935	1.60587e-283
Csrp1	Csrp1	2.54079e-284	-0.271364	0.227	0.485	5.19033e-280
Uchl1	Uchl1	4.71728e-284	0.381227	0.484	0.312	9.63646e-280
Emb	Emb	3.33351e-275	0.410282	0.415	0.242	6.8097e-271
Ppp3ca	Ppp3ca	1.23009e-273	-0.277736	0.278	0.533	2.51283e-269
Ncam1	Ncam1	6.6615e-272	-0.375525	0.155	0.39	1.36081e-267
Pgam1	Pgam1	4.03297e-269	0.338099	0.876	0.884	8.23855e-265
Map1lc3a	Map1lc3a	3.43334e-267	-0.301929	0.52	0.758	7.01362e-263
Lmna	Lmna	3.0371e-265	-0.32491	0.15	0.384	6.20419e-261
Capzb	Capzb	2.43288e-258	-0.260293	0.616	0.799	4.96989e-254
Mif	Mif	5.33567e-257	0.295802	0.971	0.968	1.08997e-252
Nkd1	Nkd1	2.75875e-255	-0.32014	0.152	0.38	5.63557e-251
Ptprf	Ptprf	6.03038e-254	0.579744	0.541	0.434	1.23189e-249
Arhgdib	Arhgdib	7.7352e-254	-0.321913	0.127	0.354	1.58015e-249
Tubb2b	Tubb2b	2.55504e-253	0.417486	0.756	0.663	5.21943e-249
Gsc	Gsc	8.42243e-252	-0.408949	0.061	0.26	1.72053e-247
Rspo3	Rspo3	1.51029e-250	-0.310283	0.061	0.265	3.08522e-246
B2m	B2m	2.52032e-245	-0.252497	0.28	0.529	5.14851e-241
Sfrp2	Sfrp2	1.06794e-236	-0.391535	0.292	0.531	2.18159e-232
Cadm1	Cadm1	2.98998e-229	0.436396	0.432	0.285	6.10792e-225
Nrp2	Nrp2	1.3024e-225	-0.297079	0.088	0.284	2.66054e-221
Cd9	Cd9	4.87557e-224	0.300242	0.284	0.138	9.95981e-220
Socs2	Socs2	1.85466e-223	0.354943	0.296	0.152	3.78869e-219
Lhx8	Lhx8	2.81764e-223	-0.291338	0.048	0.228	5.75588e-219
Ebf3	Ebf3	1.32973e-222	-0.252056	0.05	0.232	2.71638e-218
Pax9	Pax9	1.60325e-221	-0.386131	0.048	0.227	3.27513e-217
Ssx2ip	Ssx2ip	4.48787e-221	0.273726	0.29	0.149	9.16781e-217
Id2	Id2	7.71628e-220	-0.350919	0.642	0.818	1.57628e-215
Zeb2	Zeb2	1.64183e-218	-0.397062	0.157	0.362	3.35393e-214
Arid5b	Arid5b	1.96498e-216	-0.261295	0.255	0.48	4.01406e-212
Vim	Vim	5.68134e-215	-0.341831	0.656	0.88	1.16058e-210
Nfia	Nfia	1.2686e-214	-0.267335	0.161	0.376	2.5915e-210
Gpc3	Gpc3	1.78963e-214	-0.260838	0.493	0.72	3.65586e-210
Ctsb	Ctsb	1.15915e-213	-0.255392	0.359	0.598	2.36791e-209
Gapdh	Gapdh	2.82441e-210	0.251184	0.972	0.983	5.7697e-206
Selenom	Selenom	2.03031e-205	-0.277837	0.264	0.488	4.14753e-201
Col4a1	Col4a1	1.54116e-200	-0.271889	0.252	0.473	3.14828e-196
Tpi1	Tpi1	1.75406e-199	0.307844	0.842	0.866	3.58319e-195
Meis2	Meis2	1.91965e-199	0.337328	0.577	0.398	3.92146e-195
Mef2c	Mef2c	1.25373e-198	-0.303392	0.065	0.237	2.56113e-194
Myl9	Myl9	3.58765e-197	-0.294823	0.152	0.348	7.32885e-193
Foxp2	Foxp2	9.55032e-196	-0.320213	0.097	0.275	1.95094e-191
Cyp26b1	Cyp26b1	1.19773e-195	-0.25036	0.043	0.206	2.44672e-191
Atox1	Atox1	1.52654e-195	0.467226	0.712	0.741	3.11842e-191
Emp3	Emp3	1.75987e-188	-0.266132	0.068	0.235	3.59506e-184
Fabp5	Fabp5	1.58993e-187	0.350735	0.891	0.884	3.24791e-183
Barx1	Barx1	4.70639e-187	-0.546532	0.104	0.277	9.61422e-183
Cxcl12	Cxcl12	3.63589e-186	-0.344033	0.124	0.304	7.4274e-182
Hpgd	Hpgd	1.54637e-185	-0.313354	0.064	0.226	3.15893e-181
Siva1	Siva1	3.11863e-183	0.357263	0.798	0.829	6.37075e-179
Blvrb	Blvrb	2.80494e-182	-0.260149	0.127	0.311	5.72993e-178
Epha4	Epha4	3.41659e-181	-0.321674	0.234	0.425	6.97941e-177
Gng11	Gng11	9.0844e-175	-0.290058	0.127	0.309	1.85576e-170
Hspb1	Hspb1	2.23938e-172	0.391352	0.18	0.079	4.57462e-168
Eno1	Eno1	3.64064e-171	0.308585	0.833	0.847	7.43711e-167
Psip1	Psip1	3.86576e-170	0.414592	0.823	0.861	7.89697e-166
Mycl	Mycl	3.49983e-164	0.268188	0.297	0.171	7.14944e-160
Dlk1	Dlk1	5.37414e-164	0.732967	0.439	0.327	1.09783e-159
Cd24a	Cd24a	4.10297e-163	0.431705	0.715	0.717	8.38154e-159
Zfp219	Zfp219	7.13517e-157	0.307841	0.434	0.314	1.45757e-152
Aldoa	Aldoa	2.03061e-148	0.295075	0.821	0.834	4.14814e-144
Sostdc1	Sostdc1	9.60013e-148	0.422401	0.198	0.097	1.96112e-143
Sox9	Sox9	8.52484e-145	-0.279034	0.249	0.431	1.74146e-140
Arpc1b	Arpc1b	2.25644e-144	-0.265464	0.171	0.339	4.60946e-140
Dkk1	Dkk1	2.31057e-144	-0.303293	0.041	0.17	4.72002e-140
Itm2a	Itm2a	6.2603e-142	-0.312045	0.286	0.466	1.27885e-137
Slc2a1	Slc2a1	2.62849e-134	0.30687	0.386	0.278	5.36949e-130
Trps1	Trps1	8.42448e-134	-0.333761	0.249	0.412	1.72095e-129
Hras	Hras	4.83418e-131	0.395666	0.663	0.671	9.87527e-127
Osr1	Osr1	1.77274e-130	-0.259216	0.024	0.134	3.62135e-126
Lef1	Lef1	1.33122e-125	-0.33429	0.235	0.39	2.71942e-121
Hes6	Hes6	4.50759e-122	0.444114	0.412	0.31	9.20811e-118
Khdrbs3	Khdrbs3	3.59651e-120	0.346255	0.365	0.263	7.34695e-116
Pgk1	Pgk1	3.50877e-118	0.280796	0.809	0.831	7.16772e-114
Sinhcaf	Sinhcaf	1.30823e-117	0.321411	0.594	0.549	2.67245e-113
Crym	Crym	6.31868e-117	-0.382645	0.247	0.399	1.29078e-112
Mkrn1	Mkrn1	8.80121e-113	0.27357	0.41	0.313	1.79791e-108
Zfhx3	Zfhx3	6.53933e-102	-0.33794	0.471	0.633	1.33585e-97
Rtn3	Rtn3	1.67437e-90	0.320665	0.565	0.556	3.42041e-86
Dstn	Dstn	1.8949e-88	0.274682	0.758	0.816	3.8709e-84
Afdn	Afdn	9.06794e-83	0.259916	0.379	0.294	1.8524e-78
Gpi1	Gpi1	3.1326e-81	0.260747	0.703	0.728	6.39928e-77
Cyb5r3	Cyb5r3	1.97856e-70	0.30477	0.59	0.614	4.04181e-66
AY036118	AY036118	8.51833e-67	0.30332	0.713	0.662	1.74013e-62
Fzd3	Fzd3	5.47971e-64	0.266822	0.39	0.331	1.1194e-59
Dynll2	Dynll2	1.95705e-63	0.262372	0.641	0.664	3.99786e-59
Stmn2	Stmn2	1.31826e-55	-0.503028	0.133	0.215	2.69295e-51
Mest	Mest	1.0582e-51	0.347656	0.752	0.784	2.1617e-47
Ifitm3	Ifitm3	1.17532e-42	0.314043	0.226	0.171	2.40093e-38
Sms	Sms	1.46911e-41	0.262574	0.617	0.643	3.00109e-37
Hbb-bt	Hbb-bt	1.47344e-39	-1.47677	0.125	0.198	3.00994e-35
Id4	Id4	6.938e-37	0.252981	0.262	0.207	1.41729e-32
Ccnd1	Ccnd1	1.88767e-33	0.359863	0.594	0.624	3.85614e-29
Hist1h2ap	Hist1h2ap	3.76793e-33	-0.300845	0.547	0.635	7.69713e-29
Hbb-bs	Hbb-bs	8.71868e-32	-1.14887	0.074	0.126	1.78105e-27
Nes	Nes	6.09283e-26	0.302733	0.269	0.232	1.24464e-21
Hbb-y	Hbb-y	2.333e-24	-2.02439	0.764	0.795	4.76586e-20
Gadd45g	Gadd45g	6.26659e-19	0.464173	0.299	0.273	1.28014e-14
Gsta4	Gsta4	1.53626e-16	0.265225	0.493	0.519	3.13827e-12
Hba-x	Hba-x	1.29748e-13	-1.95603	0.457	0.452	2.65049e-09
S100a11	S100a11	6.08608e-13	0.430209	0.631	0.748	1.24326e-08
Igf2	Igf2	2.43588e-09	0.27859	0.466	0.497	4.97601e-05
Hba-a2	Hba-a2	1.354e-07	-1.61788	0.299	0.351	0.00276595
Gstm1	Gstm1	0.000113972	0.285188	0.199	0.238	1
Hbb-bh1	Hbb-bh1	0.00255527	-1.44134	0.206	0.198	1
Cxcl14	Cxcl14	0.0126833	0.470903	0.203	0.234	1
Hba-a1	Hba-a1	0.286037	-1.80292	0.367	0.404	1

## Sheet: AP22062001.clusterErythroblasts
gene_id	gene_id.1	p_val	avg_logFC	pct.1	pct.2	p_val_adj
Hbb-y	Hbb-y	0	5.67123	0.905	0.789	0
Hba-x	Hba-x	0	5.53628	0.854	0.437	0
Hba-a1	Hba-a1	0	5.21642	0.854	0.384	0
Hba-a2	Hba-a2	0	4.89936	0.85	0.327	0
Hbb-bh1	Hbb-bh1	0	4.71761	0.745	0.178	0
Hbb-bt	Hbb-bt	0	4.48763	0.805	0.168	0
Hbb-bs	Hbb-bs	0	4.06809	0.717	0.099	0
Mt1	Mt1	0	2.30461	0.525	0.121	0
Car2	Car2	0	2.09185	0.622	0.039	0
Mt2	Mt2	0	1.67312	0.46	0.043	0
Slc25a37	Slc25a37	0	1.5773	0.556	0.125	0
Blvrb	Blvrb	0	1.55253	0.601	0.285	0
Alas2	Alas2	0	1.55168	0.545	0.006	0
Slc4a1	Slc4a1	0	1.54789	0.546	0.008	0
Nudt4	Nudt4	0	1.51618	0.695	0.582	0
Fth1	Fth1	0	1.48496	0.929	0.973	0
Gpx1	Gpx1	0	1.40671	0.727	0.829	0
Rhd	Rhd	0	1.1839	0.472	0.006	0
Gypa	Gypa	0	1.12175	0.437	0.005	0
Cpox	Cpox	0	1.10449	0.432	0.183	0
Cited4	Cited4	0	1.09161	0.444	0.011	0
Acp5	Acp5	0	0.977383	0.43	0.016	0
Creg1	Creg1	0	0.948418	0.505	0.244	0
Smim1	Smim1	0	0.927597	0.385	0.044	0
Fech	Fech	0	0.904998	0.467	0.174	0
Gclm	Gclm	0	0.892636	0.497	0.269	0
Hemgn	Hemgn	0	0.868146	0.358	0.003	0
Tspan33	Tspan33	0	0.838197	0.403	0.019	0
Pnpo	Pnpo	0	0.818775	0.403	0.11	0
Fam210b	Fam210b	0	0.757742	0.439	0.136	0
Ermap	Ermap	0	0.749865	0.364	0.004	0
Kel	Kel	0	0.732931	0.313	0.003	0
Ube2l6	Ube2l6	0	0.706478	0.411	0.094	0
Snca	Snca	0	0.694529	0.364	0.044	0
Pdzk1ip1	Pdzk1ip1	0	0.660332	0.326	0.002	0
Gmpr	Gmpr	0	0.654645	0.372	0.116	0
Hsd3b6	Hsd3b6	0	0.622707	0.283	0.001	0
Abcb10	Abcb10	0	0.586412	0.362	0.118	0
Trim10	Trim10	0	0.585877	0.341	0.002	0
Klf1	Klf1	0	0.569057	0.334	0.014	0
Sptb	Sptb	0	0.551467	0.296	0.007	0
Slc39a8	Slc39a8	0	0.532161	0.323	0.062	0
Icam4	Icam4	0	0.521519	0.309	0.003	0
Tent5c	Tent5c	0	0.512825	0.253	0.013	0
Tal1	Tal1	0	0.504753	0.307	0.009	0
Hebp1	Hebp1	0	0.4563	0.323	0.063	0
Ncf4	Ncf4	0	0.444599	0.282	0.01	0
Epor	Epor	0	0.424359	0.278	0.026	0
Cd59a	Cd59a	0	0.41324	0.27	0.054	0
Add2	Add2	0	0.413222	0.285	0.046	0
Ank1	Ank1	0	0.383363	0.227	0.004	0
Chchd10	Chchd10	0	0.377334	0.292	0.051	0
Kcnn4	Kcnn4	0	0.37315	0.25	0.004	0
Epb42	Epb42	0	0.355104	0.231	0.001	0
Slc30a10	Slc30a10	0	0.353043	0.224	0.01	0
Rhag	Rhag	0	0.3522	0.245	0.001	0
Cldn13	Cldn13	0	0.342839	0.23	0.001	0
Spta1	Spta1	0	0.342072	0.213	0.001	0
Atp8a1	Atp8a1	0	0.34154	0.245	0.042	0
1300017J02Rik	1300017J02Rik	0	0.341359	0.217	0.003	0
Gm16867	Gm16867	0	0.321145	0.225	0.025	0
Tuba4a	Tuba4a	0	0.315658	0.249	0.031	0
Plek2	Plek2	0	0.314917	0.224	0.008	0
Slc38a5	Slc38a5	0	0.307437	0.232	0.002	0
Cfap57	Cfap57	0	0.274906	0.199	0.002	0
Dmtn	Dmtn	0	0.262632	0.165	0.016	0
Ube2d1	Ube2d1	0	-0.250052	0.089	0.486	0
Polr2h	Polr2h	0	-0.25008	0.209	0.648	0
Srpk1	Srpk1	0	-0.25041	0.289	0.69	0
Impad1	Impad1	0	-0.250422	0.099	0.502	0
Rnf130	Rnf130	0	-0.25078	0.082	0.471	0
Ash2l	Ash2l	0	-0.251127	0.177	0.618	0
Txnl4a	Txnl4a	0	-0.251181	0.346	0.741	0
Myo1b	Myo1b	0	-0.251344	0.089	0.476	0
Dcun1d5	Dcun1d5	0	-0.251442	0.293	0.723	0
Mff	Mff	0	-0.251454	0.245	0.638	0
Ogfr	Ogfr	0	-0.251651	0.159	0.587	0
Zfp292	Zfp292	0	-0.25207	0.162	0.556	0
Nae1	Nae1	0	-0.252183	0.16	0.573	0
Snx17	Snx17	0	-0.252315	0.207	0.599	0
Gipc1	Gipc1	0	-0.252377	0.129	0.56	0
Atp5g3	Atp5g3	0	-0.252541	0.575	0.899	0
Eif3m	Eif3m	0	-0.252726	0.492	0.856	0
Brd2	Brd2	0	-0.25281	0.236	0.634	0
Actr3	Actr3	0	-0.25312	0.234	0.663	0
Dtymk	Dtymk	0	-0.253515	0.359	0.767	0
Zrsr2	Zrsr2	0	-0.253523	0.154	0.583	0
Dpy30	Dpy30	0	-0.253691	0.343	0.749	0
Gtf2e2	Gtf2e2	0	-0.253748	0.214	0.628	0
Kansl2	Kansl2	0	-0.25383	0.164	0.566	0
Prpf31	Prpf31	0	-0.253892	0.218	0.626	0
Caprin1	Caprin1	0	-0.253925	0.348	0.767	0
Lrrc42	Lrrc42	0	-0.254393	0.124	0.519	0
Gmps	Gmps	0	-0.25466	0.294	0.703	0
Sec13	Sec13	0	-0.254783	0.211	0.601	0
Timm17b	Timm17b	0	-0.255948	0.283	0.675	0
Idh1	Idh1	0	-0.255964	0.105	0.522	0
Polr3k	Polr3k	0	-0.256242	0.262	0.677	0
Lsm6	Lsm6	0	-0.25633	0.43	0.813	0
Rfc2	Rfc2	0	-0.256661	0.288	0.681	0
1700123O20Rik	1700123O20Rik	0	-0.256802	0.182	0.58	0
Polr2j	Polr2j	0	-0.256917	0.409	0.802	0
Prkar1a	Prkar1a	0	-0.257078	0.307	0.727	0
Thyn1	Thyn1	0	-0.257123	0.2	0.631	0
Tmem165	Tmem165	0	-0.257199	0.174	0.584	0
Spin1	Spin1	0	-0.257218	0.122	0.55	0
Sf3b6	Sf3b6	0	-0.257236	0.465	0.846	0
Polr2c	Polr2c	0	-0.257601	0.342	0.737	0
Ndufs4	Ndufs4	0	-0.257718	0.402	0.787	0
Ppp1r11	Ppp1r11	0	-0.257883	0.184	0.641	0
Anapc16	Anapc16	0	-0.25813	0.225	0.66	0
Med4	Med4	0	-0.25823	0.188	0.595	0
Pbx2	Pbx2	0	-0.258318	0.169	0.605	0
Ciao2a	Ciao2a	0	-0.258717	0.309	0.713	0
Prrc2a	Prrc2a	0	-0.25892	0.198	0.619	0
Tmeff1	Tmeff1	0	-0.259203	0.084	0.49	0
Gtf2h5	Gtf2h5	0	-0.259358	0.403	0.815	0
Csde1	Csde1	0	-0.259445	0.395	0.79	0
Pex19	Pex19	0	-0.259812	0.123	0.51	0
Polr2g	Polr2g	0	-0.260224	0.279	0.72	0
Psmc5	Psmc5	0	-0.260357	0.441	0.817	0
2900097C17Rik	2900097C17Rik	0	-0.2605	0.161	0.575	0
Psmd1	Psmd1	0	-0.260646	0.282	0.665	0
Hmg20b	Hmg20b	0	-0.261062	0.241	0.659	0
Ptbp2	Ptbp2	0	-0.261186	0.135	0.578	0
Srp14	Srp14	0	-0.261846	0.392	0.803	0
Calu	Calu	0	-0.262393	0.162	0.571	0
Usp22	Usp22	0	-0.262533	0.133	0.565	0
Srp19	Srp19	0	-0.262602	0.315	0.729	0
Psma1	Psma1	0	-0.262627	0.476	0.833	0
Elof1	Elof1	0	-0.263114	0.363	0.757	0
Cyth2	Cyth2	0	-0.263172	0.193	0.623	0
Arid4b	Arid4b	0	-0.263663	0.235	0.668	0
Nfyb	Nfyb	0	-0.26472	0.197	0.594	0
Ssna1	Ssna1	0	-0.264868	0.295	0.706	0
Ilf3	Ilf3	0	-0.264913	0.159	0.615	0
Setd5	Setd5	0	-0.26492	0.124	0.515	0
Thoc3	Thoc3	0	-0.265021	0.241	0.686	0
Xrn2	Xrn2	0	-0.265115	0.263	0.688	0
Psmd2	Psmd2	0	-0.265353	0.327	0.742	0
Pin1	Pin1	0	-0.265462	0.327	0.737	0
Nt5c3b	Nt5c3b	0	-0.265557	0.157	0.598	0
Sptbn1	Sptbn1	0	-0.26558	0.105	0.501	0
Cul1	Cul1	0	-0.265648	0.246	0.662	0
Rps24	Rps24	0	-0.265794	0.976	0.998	0
Rraga	Rraga	0	-0.266031	0.214	0.619	0
Tomm22	Tomm22	0	-0.266387	0.457	0.825	0
Btbd2	Btbd2	0	-0.266459	0.088	0.5	0
Nsmce4a	Nsmce4a	0	-0.266584	0.373	0.752	0
Mlec	Mlec	0	-0.26667	0.157	0.558	0
Sf1	Sf1	0	-0.266696	0.239	0.642	0
Papss1	Papss1	0	-0.266736	0.132	0.559	0
Ythdf2	Ythdf2	0	-0.266838	0.179	0.617	0
Zc3h15	Zc3h15	0	-0.267	0.381	0.782	0
Etfb	Etfb	0	-0.267035	0.349	0.756	0
Psmd13	Psmd13	0	-0.267541	0.382	0.767	0
Tfg	Tfg	0	-0.267655	0.18	0.585	0
Smarca2	Smarca2	0	-0.26798	0.078	0.464	0
Rheb	Rheb	0	-0.268161	0.313	0.754	0
Dnaja2	Dnaja2	0	-0.268316	0.362	0.775	0
Cdc42ep4	Cdc42ep4	0	-0.268463	0.096	0.481	0
Ruvbl1	Ruvbl1	0	-0.268633	0.305	0.704	0
Gng2	Gng2	0	-0.268641	0.111	0.515	0
Slc25a11	Slc25a11	0	-0.268889	0.179	0.583	0
Wls	Wls	0	-0.269197	0.088	0.491	0
Ppih	Ppih	0	-0.269324	0.253	0.659	0
Cyfip1	Cyfip1	0	-0.269336	0.089	0.494	0
Srsf1	Srsf1	0	-0.269393	0.325	0.758	0
Zranb2	Zranb2	0	-0.269513	0.274	0.698	0
Eif4g3	Eif4g3	0	-0.269915	0.122	0.528	0
Dnmt3a	Dnmt3a	0	-0.269968	0.1	0.527	0
Psmd11	Psmd11	0	-0.270315	0.381	0.763	0
Smc1a	Smc1a	0	-0.270354	0.363	0.755	0
Cox7a2l	Cox7a2l	0	-0.27039	0.481	0.849	0
Mta1	Mta1	0	-0.270617	0.101	0.506	0
Rbbp7	Rbbp7	0	-0.270843	0.345	0.739	0
Fermt2	Fermt2	0	-0.271028	0.123	0.565	0
Itgb5	Itgb5	0	-0.271039	0.083	0.481	0
Ift74	Ift74	0	-0.271101	0.13	0.591	0
Arpc1a	Arpc1a	0	-0.271371	0.334	0.756	0
Snrnp40	Snrnp40	0	-0.271437	0.286	0.721	0
Cldnd1	Cldnd1	0	-0.271516	0.159	0.571	0
Arid1a	Arid1a	0	-0.27157	0.154	0.574	0
Tsen15	Tsen15	0	-0.271668	0.143	0.573	0
Zfp637	Zfp637	0	-0.272172	0.192	0.601	0
Dlgap4	Dlgap4	0	-0.272363	0.141	0.57	0
Sbk1	Sbk1	0	-0.272505	0.076	0.473	0
Efna4	Efna4	0	-0.27258	0.097	0.517	0
Ctnna1	Ctnna1	0	-0.272787	0.191	0.62	0
Prpsap1	Prpsap1	0	-0.272914	0.154	0.605	0
Psmd6	Psmd6	0	-0.27328	0.371	0.773	0
Supt16	Supt16	0	-0.273563	0.416	0.808	0
Ddx6	Ddx6	0	-0.273767	0.238	0.651	0
Rpl7l1	Rpl7l1	0	-0.273836	0.316	0.728	0
Rps15a	Rps15a	0	-0.274036	0.963	0.997	0
Cdc16	Cdc16	0	-0.274129	0.176	0.607	0
Pdcl3	Pdcl3	0	-0.27458	0.144	0.574	0
Rpl11	Rpl11	0	-0.275424	0.962	0.997	0
Chtop	Chtop	0	-0.275718	0.237	0.674	0
Gtf2i	Gtf2i	0	-0.275817	0.19	0.643	0
Midn	Midn	0	-0.276272	0.133	0.573	0
Pum1	Pum1	0	-0.276519	0.249	0.66	0
Med10	Med10	0	-0.277012	0.207	0.643	0
Prkra	Prkra	0	-0.277714	0.118	0.566	0
Ppa1	Ppa1	0	-0.278531	0.389	0.779	0
Spag7	Spag7	0	-0.279418	0.253	0.682	0
Rbm4	Rbm4	0	-0.279482	0.156	0.564	0
Kifap3	Kifap3	0	-0.279548	0.105	0.529	0
Uba2	Uba2	0	-0.27957	0.296	0.733	0
Emilin1	Emilin1	0	-0.279587	0.09	0.48	0
Ankrd10	Ankrd10	0	-0.279734	0.153	0.544	0
Gnai3	Gnai3	0	-0.279822	0.186	0.615	0
Tdg	Tdg	0	-0.279851	0.166	0.575	0
Ubxn1	Ubxn1	0	-0.279956	0.485	0.848	0
Akirin2	Akirin2	0	-0.279987	0.258	0.692	0
Cdca7	Cdca7	0	-0.280185	0.141	0.543	0
Cdc123	Cdc123	0	-0.280263	0.277	0.678	0
Top2b	Top2b	0	-0.280326	0.241	0.678	0
Csnk2b	Csnk2b	0	-0.280598	0.358	0.748	0
Fbl	Fbl	0	-0.280607	0.371	0.779	0
Cbx5	Cbx5	0	-0.280672	0.365	0.772	0
Brd4	Brd4	0	-0.28086	0.218	0.635	0
2022-09-09	2022-09-09	0	-0.280898	0.126	0.602	0
Zwint	Zwint	0	-0.280979	0.277	0.679	0
Denr	Denr	0	-0.28105	0.359	0.785	0
Tmed1	Tmed1	0	-0.281259	0.138	0.565	0
Rfc1	Rfc1	0	-0.28136	0.217	0.625	0
Cops3	Cops3	0	-0.281811	0.275	0.68	0
Rai14	Rai14	0	-0.282034	0.093	0.49	0
Hdac3	Hdac3	0	-0.282309	0.156	0.589	0
Eva1b	Eva1b	0	-0.282695	0.118	0.541	0
Rcbtb2	Rcbtb2	0	-0.283237	0.144	0.648	0
Rtcb	Rtcb	0	-0.283355	0.225	0.651	0
Rbm4b	Rbm4b	0	-0.283566	0.151	0.605	0
Dnttip2	Dnttip2	0	-0.283674	0.215	0.611	0
Rpl21	Rpl21	0	-0.283995	0.932	0.993	0
Rab11b	Rab11b	0	-0.284097	0.276	0.686	0
Osgep	Osgep	0	-0.284313	0.214	0.644	0
Ssbp1	Ssbp1	0	-0.284332	0.295	0.748	0
Rpl9	Rpl9	0	-0.284363	0.96	0.997	0
Sdhd	Sdhd	0	-0.284367	0.253	0.668	0
Suclg1	Suclg1	0	-0.28441	0.344	0.772	0
Rbbp6	Rbbp6	0	-0.284441	0.214	0.648	0
Tomm20	Tomm20	0	-0.284464	0.546	0.908	0
U2surp	U2surp	0	-0.284823	0.295	0.712	0
Strap	Strap	0	-0.284982	0.409	0.797	0
Mtpn	Mtpn	0	-0.285017	0.219	0.628	0
Cfdp1	Cfdp1	0	-0.285314	0.407	0.819	0
Rps27a	Rps27a	0	-0.285433	0.98	0.999	0
Ssr3	Ssr3	0	-0.285595	0.256	0.712	0
Pdhb	Pdhb	0	-0.285656	0.222	0.623	0
Igf2bp2	Igf2bp2	0	-0.285752	0.11	0.562	0
Ccni	Ccni	0	-0.285785	0.192	0.583	0
Fnbp1l	Fnbp1l	0	-0.285849	0.136	0.597	0
Txndc17	Txndc17	0	-0.286022	0.427	0.823	0
Rad23b	Rad23b	0	-0.28643	0.194	0.635	0
Emg1	Emg1	0	-0.286745	0.405	0.786	0
Ik	Ik	0	-0.28675	0.197	0.635	0
Hnrnpf	Hnrnpf	0	-0.286788	0.662	0.934	0
Mrps15	Mrps15	0	-0.287023	0.287	0.676	0
Ufc1	Ufc1	0	-0.287129	0.295	0.73	0
Yeats4	Yeats4	0	-0.287306	0.287	0.723	0
Rsf1	Rsf1	0	-0.287323	0.149	0.544	0
Trappc4	Trappc4	0	-0.287539	0.279	0.715	0
Vdac3	Vdac3	0	-0.288062	0.439	0.842	0
Vegfb	Vegfb	0	-0.28839	0.122	0.541	0
Ergic3	Ergic3	0	-0.288472	0.243	0.674	0
Casp3	Casp3	0	-0.289017	0.13	0.564	0
Gtpbp4	Gtpbp4	0	-0.289062	0.253	0.665	0
Snrpf	Snrpf	0	-0.289303	0.625	0.93	0
Bud31	Bud31	0	-0.289378	0.307	0.697	0
Prrc2b	Prrc2b	0	-0.289413	0.114	0.545	0
Rer1	Rer1	0	-0.289518	0.293	0.736	0
Nr2f6	Nr2f6	0	-0.289544	0.108	0.535	0
Tbca	Tbca	0	-0.289827	0.482	0.877	0
Eci2	Eci2	0	-0.289886	0.212	0.648	0
Mtap	Mtap	0	-0.290066	0.122	0.562	0
Poldip2	Poldip2	0	-0.290107	0.168	0.561	0
9530068E07Rik	9530068E07Rik	0	-0.290435	0.17	0.582	0
Rps19	Rps19	0	-0.290439	0.955	0.996	0
Sub1	Sub1	0	-0.290727	0.621	0.933	0
Scand1	Scand1	0	-0.290849	0.432	0.83	0
Psmc6	Psmc6	0	-0.291472	0.431	0.827	0
Ube2l3	Ube2l3	0	-0.2915	0.477	0.836	0
Commd3	Commd3	0	-0.29154	0.221	0.635	0
Lamtor2	Lamtor2	0	-0.292206	0.327	0.746	0
Dhx36	Dhx36	0	-0.292327	0.221	0.652	0
Galk1	Galk1	0	-0.292372	0.248	0.651	0
Ywhah	Ywhah	0	-0.292483	0.418	0.793	0
Ak2	Ak2	0	-0.292863	0.289	0.713	0
Elovl6	Elovl6	0	-0.292921	0.094	0.5	0
Thrap3	Thrap3	0	-0.293144	0.321	0.731	0
Foxn3	Foxn3	0	-0.293606	0.116	0.533	0
Hmox2	Hmox2	0	-0.293747	0.176	0.574	0
Rps6	Rps6	0	-0.293823	0.91	0.992	0
0610010K14Rik	0610010K14Rik	0	-0.293828	0.292	0.693	0
Senp6	Senp6	0	-0.294028	0.243	0.665	0
Pcm1	Pcm1	0	-0.294233	0.187	0.592	0
Tmem234	Tmem234	0	-0.294556	0.396	0.803	0
Sem1	Sem1	0	-0.294593	0.669	0.943	0
Csnk1g2	Csnk1g2	0	-0.294699	0.232	0.683	0
Mapre1	Mapre1	0	-0.294904	0.343	0.766	0
Sf3b3	Sf3b3	0	-0.295153	0.261	0.685	0
Prdx5	Prdx5	0	-0.295174	0.272	0.714	0
Sugt1	Sugt1	0	-0.295247	0.312	0.763	0
Otub1	Otub1	0	-0.295309	0.221	0.661	0
Hsd17b12	Hsd17b12	0	-0.295714	0.166	0.578	0
Pnrc1	Pnrc1	0	-0.295741	0.259	0.683	0
Arglu1	Arglu1	0	-0.29624	0.408	0.839	0
Rsrc2	Rsrc2	0	-0.296394	0.351	0.787	0
Prkcsh	Prkcsh	0	-0.296754	0.165	0.588	0
Srsf5	Srsf5	0	-0.296788	0.568	0.909	0
Ptp4a2	Ptp4a2	0	-0.297122	0.36	0.767	0
Anxa5	Anxa5	0	-0.297183	0.146	0.556	0
Ube2e3	Ube2e3	0	-0.297365	0.416	0.808	0
Gng5	Gng5	0	-0.29745	0.72	0.95	0
Ythdc1	Ythdc1	0	-0.297466	0.234	0.647	0
Zfp638	Zfp638	0	-0.297729	0.142	0.536	0
Cfap20	Cfap20	0	-0.298075	0.187	0.631	0
Smad4	Smad4	0	-0.298167	0.113	0.525	0
Pkig	Pkig	0	-0.298842	0.223	0.619	0
Tmed2	Tmed2	0	-0.299263	0.432	0.822	0
Ntan1	Ntan1	0	-0.299359	0.169	0.595	0
Mat2a	Mat2a	0	-0.299603	0.295	0.706	0
Utp3	Utp3	0	-0.299709	0.277	0.686	0
Snrpa1	Snrpa1	0	-0.300089	0.401	0.802	0
Thoc7	Thoc7	0	-0.300219	0.345	0.802	0
Snap47	Snap47	0	-0.300298	0.122	0.545	0
Phax	Phax	0	-0.300542	0.223	0.682	0
St13	St13	0	-0.300631	0.397	0.827	0
Vezf1	Vezf1	0	-0.300714	0.127	0.543	0
Ppp2r2a	Ppp2r2a	0	-0.300727	0.172	0.6	0
Baz1b	Baz1b	0	-0.300788	0.24	0.644	0
Srp72	Srp72	0	-0.301131	0.266	0.672	0
Pop4	Pop4	0	-0.301201	0.151	0.591	0
Luzp1	Luzp1	0	-0.301276	0.114	0.551	0
Ndufc2	Ndufc2	0	-0.30159	0.512	0.873	0
Cops4	Cops4	0	-0.301692	0.307	0.747	0
Rbm26	Rbm26	0	-0.301733	0.195	0.604	0
Abracl	Abracl	0	-0.301871	0.376	0.82	0
Ube2e1	Ube2e1	0	-0.302146	0.221	0.678	0
Tcerg1	Tcerg1	0	-0.30235	0.216	0.613	0
Sltm	Sltm	0	-0.302357	0.298	0.699	0
Smchd1	Smchd1	0	-0.302449	0.253	0.641	0
Pdlim7	Pdlim7	0	-0.302458	0.143	0.586	0
Prpf19	Prpf19	0	-0.302847	0.239	0.66	0
Npm3	Npm3	0	-0.302904	0.208	0.65	0
Sms	Sms	0	-0.303102	0.211	0.658	0
Cuedc2	Cuedc2	0	-0.30342	0.249	0.667	0
Dicer1	Dicer1	0	-0.303526	0.182	0.576	0
Rcn1	Rcn1	0	-0.303579	0.245	0.675	0
Sdhc	Sdhc	0	-0.303837	0.224	0.66	0
Tm2d2	Tm2d2	0	-0.303958	0.181	0.632	0
Txndc12	Txndc12	0	-0.303989	0.106	0.539	0
Mtf2	Mtf2	0	-0.304077	0.166	0.578	0
Emc8	Emc8	0	-0.3043	0.232	0.659	0
Tomm6	Tomm6	0	-0.304356	0.444	0.85	0
Rpl10a	Rpl10a	0	-0.304364	0.928	0.993	0
Zfp428	Zfp428	0	-0.304372	0.147	0.61	0
Magoh	Magoh	0	-0.304794	0.436	0.851	0
Ssbp4	Ssbp4	0	-0.304821	0.131	0.555	0
Ptprs	Ptprs	0	-0.304927	0.134	0.602	0
Uqcrc2	Uqcrc2	0	-0.305345	0.395	0.775	0
Rpn2	Rpn2	0	-0.305368	0.279	0.672	0
Cirbp	Cirbp	0	-0.305843	0.18	0.646	0
Rbx1	Rbx1	0	-0.306047	0.582	0.913	0
Ndufb8	Ndufb8	0	-0.306152	0.584	0.896	0
Rdx	Rdx	0	-0.306333	0.383	0.8	0
Atox1	Atox1	0	-0.306369	0.361	0.754	0
Rbm5	Rbm5	0	-0.306647	0.214	0.632	0
Atp5f1	Atp5f1	0	-0.306781	0.686	0.943	0
Txn2	Txn2	0	-0.306895	0.301	0.708	0
Rbm8a	Rbm8a	0	-0.307105	0.471	0.858	0
Eml4	Eml4	0	-0.307372	0.15	0.599	0
Psma5	Psma5	0	-0.307418	0.557	0.891	0
Rpl15	Rpl15	0	-0.307526	0.957	0.997	0
Zfp266	Zfp266	0	-0.307696	0.145	0.591	0
Psmc4	Psmc4	0	-0.308125	0.425	0.822	0
Tmem132a	Tmem132a	0	-0.30818	0.082	0.498	0
Fam92a	Fam92a	0	-0.30838	0.158	0.681	0
Son	Son	0	-0.308526	0.403	0.792	0
Eif3l	Eif3l	0	-0.308691	0.359	0.748	0
Ube2v1	Ube2v1	0	-0.308991	0.326	0.737	0
Gsto1	Gsto1	0	-0.309032	0.192	0.599	0
Nmral1	Nmral1	0	-0.309122	0.18	0.584	0
Zfp462	Zfp462	0	-0.309207	0.08	0.471	0
Rwdd1	Rwdd1	0	-0.309234	0.395	0.806	0
Arl1	Arl1	0	-0.309331	0.293	0.765	0
Ssu72	Ssu72	0	-0.309566	0.264	0.701	0
Eif4a2	Eif4a2	0	-0.309647	0.279	0.729	0
Pja1	Pja1	0	-0.310081	0.123	0.535	0
Gsta4	Gsta4	0	-0.310119	0.124	0.533	0
Smim10l1	Smim10l1	0	-0.310134	0.121	0.556	0
Emd	Emd	0	-0.310156	0.226	0.666	0
Mrps33	Mrps33	0	-0.310334	0.384	0.811	0
Atp6v1g1	Atp6v1g1	0	-0.310412	0.431	0.835	0
Nsd1	Nsd1	0	-0.3105	0.199	0.624	0
Gcsh	Gcsh	0	-0.310519	0.245	0.698	0
Dpysl2	Dpysl2	0	-0.310584	0.168	0.662	0
Tmem223	Tmem223	0	-0.310827	0.253	0.683	0
B230219D22Rik	B230219D22Rik	0	-0.310881	0.162	0.602	0
Surf4	Surf4	0	-0.311139	0.134	0.529	0
Elob	Elob	0	-0.311837	0.702	0.948	0
Ing4	Ing4	0	-0.312229	0.197	0.66	0
Srek1	Srek1	0	-0.312588	0.19	0.621	0
Hadh	Hadh	0	-0.312619	0.197	0.64	0
Snrpd1	Snrpd1	0	-0.312856	0.615	0.93	0
Ctbp2	Ctbp2	0	-0.313087	0.105	0.531	0
Nsfl1c	Nsfl1c	0	-0.313212	0.285	0.721	0
Srp9	Srp9	0	-0.313418	0.413	0.824	0
Eif3i	Eif3i	0	-0.313498	0.532	0.886	0
Ube2n	Ube2n	0	-0.313805	0.373	0.801	0
Vgll4	Vgll4	0	-0.313868	0.124	0.566	0
Sh3gl1	Sh3gl1	0	-0.314182	0.146	0.582	0
Pomp	Pomp	0	-0.31466	0.514	0.895	0
Lmnb1	Lmnb1	0	-0.314869	0.401	0.796	0
Rpl19	Rpl19	0	-0.315121	0.964	0.997	0
1110038B12Rik	1110038B12Rik	0	-0.315222	0.36	0.822	0
Naxe	Naxe	0	-0.315521	0.181	0.589	0
Ncbp2	Ncbp2	0	-0.315629	0.263	0.724	0
Uqcrfs1	Uqcrfs1	0	-0.315786	0.397	0.783	0
D8Ertd738e	D8Ertd738e	0	-0.316038	0.514	0.871	0
Cpsf6	Cpsf6	0	-0.316046	0.196	0.656	0
Pfn2	Pfn2	0	-0.316126	0.118	0.566	0
Nsmce2	Nsmce2	0	-0.316334	0.172	0.63	0
Pfdn1	Pfdn1	0	-0.316346	0.36	0.809	0
Blmh	Blmh	0	-0.316436	0.297	0.723	0
Kdelr2	Kdelr2	0	-0.316776	0.314	0.763	0
Pcolce	Pcolce	0	-0.317028	0.102	0.504	0
Tcaf1	Tcaf1	0	-0.317053	0.078	0.485	0
1110004F10Rik	1110004F10Rik	0	-0.317199	0.387	0.826	0
Gps1	Gps1	0	-0.31736	0.269	0.679	0
Snu13	Snu13	0	-0.317634	0.515	0.876	0
Ehmt1	Ehmt1	0	-0.317699	0.147	0.604	0
Arpc4	Arpc4	0	-0.317809	0.306	0.712	0
Rpl3	Rpl3	0	-0.317953	0.941	0.995	0
Syncrip	Syncrip	0	-0.317995	0.294	0.725	0
Elavl1	Elavl1	0	-0.318054	0.308	0.742	0
Ube2d2a	Ube2d2a	0	-0.31827	0.374	0.796	0
Bcl7c	Bcl7c	0	-0.318292	0.255	0.725	0
Unc119	Unc119	0	-0.319084	0.209	0.698	0
Lsm8	Lsm8	0	-0.319191	0.269	0.725	0
Jam3	Jam3	0	-0.319461	0.083	0.501	0
Ndufa10	Ndufa10	0	-0.31973	0.36	0.789	0
Erh	Erh	0	-0.320014	0.498	0.89	0
Mpnd	Mpnd	0	-0.320181	0.132	0.571	0
Tpr	Tpr	0	-0.320911	0.43	0.819	0
Psmb1	Psmb1	0	-0.32098	0.614	0.918	0
Cuta	Cuta	0	-0.321408	0.271	0.709	0
Cct2	Cct2	0	-0.321413	0.561	0.903	0
Polr2e	Polr2e	0	-0.321421	0.395	0.821	0
Phc2	Phc2	0	-0.321752	0.179	0.639	0
Sdhb	Sdhb	0	-0.321768	0.396	0.8	0
Rbmx	Rbmx	0	-0.321852	0.167	0.616	0
Tnrc6c	Tnrc6c	0	-0.322044	0.187	0.597	0
Pdap1	Pdap1	0	-0.322323	0.552	0.899	0
Plekho1	Plekho1	0	-0.322755	0.104	0.569	0
Palm	Palm	0	-0.323016	0.095	0.525	0
Ndufv2	Ndufv2	0	-0.323097	0.409	0.794	0
Pfdn2	Pfdn2	0	-0.323489	0.358	0.796	0
Ryk	Ryk	0	-0.323497	0.191	0.633	0
Tceal8	Tceal8	0	-0.323648	0.301	0.761	0
Nktr	Nktr	0	-0.323664	0.251	0.664	0
Ube2k	Ube2k	0	-0.324132	0.303	0.737	0
Timp2	Timp2	0	-0.324468	0.108	0.573	0
Pigx	Pigx	0	-0.324949	0.154	0.612	0
Srpk2	Srpk2	0	-0.325126	0.116	0.557	0
Psma3	Psma3	0	-0.325209	0.611	0.92	0
Coa3	Coa3	0	-0.325247	0.335	0.771	0
Impdh2	Impdh2	0	-0.325622	0.388	0.767	0
C1d	C1d	0	-0.325685	0.261	0.72	0
Snhg1	Snhg1	0	-0.325755	0.466	0.864	0
Ccdc34	Ccdc34	0	-0.32595	0.357	0.765	0
Ndufa4	Ndufa4	0	-0.326381	0.69	0.948	0
Rps4x	Rps4x	0	-0.326433	0.963	0.997	0
Txndc5	Txndc5	0	-0.326726	0.119	0.57	0
Isyna1	Isyna1	0	-0.326798	0.237	0.62	0
Hdac1	Hdac1	0	-0.327227	0.253	0.706	0
Srrm1	Srrm1	0	-0.327332	0.399	0.796	0
Trim35	Trim35	0	-0.327852	0.109	0.573	0
Stip1	Stip1	0	-0.328138	0.299	0.711	0
Smad7	Smad7	0	-0.328799	0.101	0.505	0
Ndufs8	Ndufs8	0	-0.32937	0.28	0.712	0
Dnajc7	Dnajc7	0	-0.329432	0.249	0.724	0
Mrpl13	Mrpl13	0	-0.329484	0.35	0.768	0
Capza2	Capza2	0	-0.329514	0.25	0.698	0
Nudc	Nudc	0	-0.329904	0.47	0.859	0
Scd2	Scd2	0	-0.330522	0.222	0.706	0
Hnrnph3	Hnrnph3	0	-0.330899	0.236	0.726	0
C1qbp	C1qbp	0	-0.330997	0.402	0.811	0
Fam162a	Fam162a	0	-0.331157	0.328	0.754	0
Bptf	Bptf	0	-0.332034	0.203	0.636	0
Selenok	Selenok	0	-0.33222	0.363	0.812	0
Cct8	Cct8	0	-0.332311	0.564	0.898	0
Serf2	Serf2	0	-0.332458	0.742	0.959	0
Tbl1x	Tbl1x	0	-0.332661	0.17	0.592	0
Eif3k	Eif3k	0	-0.332667	0.625	0.927	0
Flna	Flna	0	-0.332771	0.14	0.63	0
Traf4	Traf4	0	-0.33283	0.168	0.603	0
Igsf3	Igsf3	0	-0.332892	0.114	0.526	0
Pdlim4	Pdlim4	0	-0.332974	0.14	0.595	0
Serf1	Serf1	0	-0.333115	0.257	0.782	0
Sf3b4	Sf3b4	0	-0.334535	0.189	0.609	0
Smo	Smo	0	-0.334698	0.123	0.601	0
Eif4e	Eif4e	0	-0.334699	0.336	0.751	0
Cfl2	Cfl2	0	-0.334771	0.188	0.666	0
Ptges3	Ptges3	0	-0.335244	0.517	0.888	0
Cops8	Cops8	0	-0.335639	0.236	0.703	0
Cdc26	Cdc26	0	-0.335698	0.352	0.803	0
Tmed10	Tmed10	0	-0.335702	0.378	0.8	0
Cnih1	Cnih1	0	-0.335894	0.242	0.686	0
Trir	Trir	0	-0.335936	0.473	0.853	0
Tspan6	Tspan6	0	-0.336096	0.139	0.616	0
Efna2	Efna2	0	-0.336561	0.101	0.565	0
Anapc11	Anapc11	0	-0.336715	0.218	0.631	0
Psma6	Psma6	0	-0.336908	0.461	0.847	0
Eif1b	Eif1b	0	-0.336938	0.42	0.833	0
Krtcap2	Krtcap2	0	-0.337149	0.354	0.827	0
Actn1	Actn1	0	-0.337541	0.098	0.556	0
Spcs1	Spcs1	0	-0.337615	0.337	0.76	0
Scaf11	Scaf11	0	-0.337679	0.268	0.665	0
Bin1	Bin1	0	-0.337821	0.106	0.569	0
Mmp2	Mmp2	0	-0.338204	0.068	0.461	0
Rpl4	Rpl4	0	-0.338416	0.826	0.98	0
Zbtb12	Zbtb12	0	-0.338957	0.103	0.534	0
Lamtor1	Lamtor1	0	-0.339102	0.263	0.729	0
Itgb1	Itgb1	0	-0.339625	0.191	0.636	0
Drap1	Drap1	0	-0.339883	0.41	0.834	0
Nedd8	Nedd8	0	-0.340129	0.613	0.932	0
Snrpc	Snrpc	0	-0.340406	0.435	0.839	0
Cct5	Cct5	0	-0.340485	0.586	0.909	0
Arl3	Arl3	0	-0.341043	0.259	0.767	0
Ctcf	Ctcf	0	-0.341365	0.288	0.693	0
Gpx8	Gpx8	0	-0.341465	0.106	0.538	0
Pth1r	Pth1r	0	-0.341858	0.159	0.568	0
Vdac1	Vdac1	0	-0.342508	0.401	0.831	0
Srrm2	Srrm2	0	-0.342521	0.513	0.88	0
Cct4	Cct4	0	-0.342705	0.513	0.882	0
Lman1	Lman1	0	-0.343121	0.207	0.645	0
Rala	Rala	0	-0.343296	0.249	0.73	0
Rbfox2	Rbfox2	0	-0.34344	0.104	0.586	0
Nudt21	Nudt21	0	-0.343492	0.348	0.784	0
Snrpb2	Snrpb2	0	-0.343523	0.211	0.692	0
Cct7	Cct7	0	-0.343577	0.538	0.88	0
Paip2	Paip2	0	-0.343989	0.487	0.877	0
Tcp1	Tcp1	0	-0.344035	0.535	0.876	0
Ppp3ca	Ppp3ca	0	-0.344225	0.133	0.528	0
Phip	Phip	0	-0.344245	0.242	0.658	0
Smarca4	Smarca4	0	-0.344554	0.269	0.722	0
Fxyd6	Fxyd6	0	-0.344657	0.123	0.578	0
Lsm3	Lsm3	0	-0.345056	0.349	0.788	0
Lsm7	Lsm7	0	-0.345514	0.33	0.759	0
Rrp1	Rrp1	0	-0.34575	0.346	0.783	0
Cct6a	Cct6a	0	-0.345892	0.528	0.898	0
Hmgn3	Hmgn3	0	-0.345934	0.159	0.669	0
Ube2d3	Ube2d3	0	-0.346546	0.504	0.871	0
Kdelr1	Kdelr1	0	-0.34706	0.232	0.69	0
Rbm17	Rbm17	0	-0.347115	0.275	0.716	0
Matr3	Matr3	0	-0.347236	0.271	0.746	0
Gnb1	Gnb1	0	-0.347725	0.414	0.857	0
Limch1	Limch1	0	-0.347895	0.1	0.498	0
Tax1bp3	Tax1bp3	0	-0.348046	0.148	0.606	0
Luc7l3	Luc7l3	0	-0.348821	0.383	0.804	0
Kmt2e	Kmt2e	0	-0.348954	0.19	0.619	0
Actl6a	Actl6a	0	-0.34905	0.319	0.75	0
Ndufb5	Ndufb5	0	-0.349414	0.481	0.888	0
Med28	Med28	0	-0.349436	0.295	0.72	0
Rpl6	Rpl6	0	-0.349537	0.917	0.993	0
Tmem167	Tmem167	0	-0.35017	0.387	0.828	0
Brk1	Brk1	0	-0.350202	0.38	0.831	0
Qk	Qk	0	-0.351063	0.214	0.666	0
Fn1	Fn1	0	-0.351675	0.203	0.618	0
Tmem59	Tmem59	0	-0.351988	0.322	0.767	0
Ier5l	Ier5l	0	-0.352031	0.123	0.579	0
Vdac2	Vdac2	0	-0.352232	0.443	0.85	0
Prdx4	Prdx4	0	-0.353061	0.316	0.781	0
Zfp207	Zfp207	0	-0.353298	0.272	0.736	0
Pnisr	Pnisr	0	-0.353451	0.291	0.743	0
Rab2a	Rab2a	0	-0.353552	0.28	0.761	0
Dad1	Dad1	0	-0.353635	0.404	0.818	0
Tbx2	Tbx2	0	-0.354093	0.124	0.533	0
Tma7	Tma7	0	-0.354676	0.618	0.925	0
Ssbp2	Ssbp2	0	-0.35507	0.16	0.575	0
Nap1l4	Nap1l4	0	-0.355236	0.321	0.777	0
Sdc1	Sdc1	0	-0.355668	0.128	0.609	0
Rps11	Rps11	0	-0.355686	0.96	0.997	0
Atp6v0c	Atp6v0c	0	-0.355944	0.476	0.856	0
Siva1	Siva1	0	-0.355973	0.435	0.842	0
BC005561	BC005561	0	-0.356215	0.13	0.536	0
Tsg101	Tsg101	0	-0.35633	0.263	0.711	0
Hnrnpa3	Hnrnpa3	0	-0.356524	0.642	0.941	0
Hsd17b10	Hsd17b10	0	-0.356587	0.375	0.817	0
Psmd8	Psmd8	0	-0.356925	0.478	0.861	0
Tbcb	Tbcb	0	-0.356995	0.312	0.801	0
Pdia4	Pdia4	0	-0.357187	0.121	0.58	0
Rhobtb3	Rhobtb3	0	-0.357263	0.13	0.605	0
Tspan31	Tspan31	0	-0.357557	0.133	0.593	0
Psma4	Psma4	0	-0.35799	0.517	0.888	0
Mdh2	Mdh2	0	-0.358167	0.487	0.85	0
Gjc1	Gjc1	0	-0.358874	0.117	0.611	0
Spcs2	Spcs2	0	-0.359175	0.42	0.833	0
Hnrnpm	Hnrnpm	0	-0.359251	0.44	0.859	0
Arhgap5	Arhgap5	0	-0.359645	0.136	0.591	0
Tra2b	Tra2b	0	-0.359967	0.429	0.832	0
Aprt	Aprt	0	-0.360379	0.391	0.842	0
Gstm5	Gstm5	0	-0.361098	0.342	0.778	0
Col4a1	Col4a1	0	-0.361118	0.084	0.471	0
Gja1	Gja1	0	-0.36128	0.113	0.558	0
Smc3	Smc3	0	-0.361413	0.383	0.789	0
Snrnp70	Snrnp70	0	-0.361539	0.422	0.849	0
Nxn	Nxn	0	-0.36164	0.159	0.645	0
Akr1b3	Akr1b3	0	-0.362914	0.206	0.637	0
Sae1	Sae1	0	-0.363083	0.321	0.783	0
2022-09-11	2022-09-11	0	-0.3632	0.254	0.752	0
Srsf6	Srsf6	0	-0.363253	0.502	0.882	0
Snx6	Snx6	0	-0.363257	0.207	0.742	0
Akr7a5	Akr7a5	0	-0.363306	0.209	0.64	0
Aldh2	Aldh2	0	-0.363356	0.236	0.702	0
Zfp644	Zfp644	0	-0.364048	0.206	0.657	0
Fam89b	Fam89b	0	-0.364074	0.194	0.686	0
Cct3	Cct3	0	-0.364164	0.569	0.901	0
Ssbp3	Ssbp3	0	-0.365341	0.351	0.789	0
Ssb	Ssb	0	-0.365343	0.532	0.903	0
Prdx1	Prdx1	0	-0.365544	0.704	0.942	0
Atp5o	Atp5o	0	-0.365566	0.619	0.924	0
Fus	Fus	0	-0.365635	0.404	0.838	0
Snw1	Snw1	0	-0.365905	0.293	0.738	0
Vps72	Vps72	0	-0.366364	0.223	0.707	0
Hnrnpd	Hnrnpd	0	-0.366521	0.555	0.912	0
Gng10	Gng10	0	-0.366578	0.171	0.666	0
Bzw1	Bzw1	0	-0.36689	0.486	0.874	0
Selenof	Selenof	0	-0.366967	0.456	0.861	0
2022-09-07	2022-09-07	0	-0.367596	0.43	0.851	0
Stub1	Stub1	0	-0.367651	0.375	0.818	0
Chchd2	Chchd2	0	-0.367793	0.857	0.985	0
Gm1673	Gm1673	0	-0.367803	0.251	0.785	0
Sf3a3	Sf3a3	0	-0.367961	0.237	0.69	0
Sf3b1	Sf3b1	0	-0.367991	0.474	0.861	0
Nsa2	Nsa2	0	-0.368178	0.443	0.834	0
Ppp2r1a	Ppp2r1a	0	-0.368286	0.171	0.65	0
Bcl11a	Bcl11a	0	-0.368919	0.096	0.512	0
Naca	Naca	0	-0.369065	0.881	0.99	0
Sptssa	Sptssa	0	-0.369097	0.196	0.725	0
Nucks1	Nucks1	0	-0.369308	0.54	0.889	0
Akt1	Akt1	0	-0.369317	0.193	0.692	0
Trmt112	Trmt112	0	-0.369907	0.395	0.821	0
Tmed9	Tmed9	0	-0.370058	0.409	0.836	0
Pa2g4	Pa2g4	0	-0.371377	0.372	0.766	0
Nt5dc2	Nt5dc2	0	-0.372289	0.44	0.813	0
Prpf40a	Prpf40a	0	-0.372592	0.307	0.741	0
Mcrip1	Mcrip1	0	-0.372598	0.268	0.764	0
Wbp1	Wbp1	0	-0.372714	0.175	0.618	0
Rtf1	Rtf1	0	-0.373413	0.253	0.728	0
Zfp706	Zfp706	0	-0.373575	0.338	0.801	0
Ube2m	Ube2m	0	-0.373598	0.481	0.851	0
Paics	Paics	0	-0.374026	0.373	0.784	0
Kif5b	Kif5b	0	-0.374071	0.359	0.79	0
Adh5	Adh5	0	-0.374368	0.363	0.804	0
Hnrnpu	Hnrnpu	0	-0.375197	0.56	0.899	0
Ndufs2	Ndufs2	0	-0.375227	0.371	0.812	0
Ewsr1	Ewsr1	0	-0.37533	0.396	0.813	0
Ddx50	Ddx50	0	-0.375441	0.233	0.712	0
Gabarap	Gabarap	0	-0.375673	0.521	0.885	0
Eef1b2	Eef1b2	0	-0.375724	0.871	0.989	0
Sgta	Sgta	0	-0.375787	0.257	0.735	0
Sec61b	Sec61b	0	-0.376044	0.596	0.92	0
Psma7	Psma7	0	-0.376248	0.629	0.931	0
Clns1a	Clns1a	0	-0.376547	0.287	0.753	0
Nenf	Nenf	0	-0.376582	0.203	0.654	0
Zfp36l1	Zfp36l1	0	-0.376592	0.152	0.64	0
Ssrp1	Ssrp1	0	-0.376843	0.392	0.79	0
Ppig	Ppig	0	-0.376934	0.342	0.777	0
Id1	Id1	0	-0.376971	0.314	0.754	0
Tpm3	Tpm3	0	-0.377308	0.412	0.846	0
Rab34	Rab34	0	-0.37742	0.145	0.659	0
Smarcb1	Smarcb1	0	-0.377892	0.252	0.726	0
Tmpo	Tmpo	0	-0.378646	0.42	0.801	0
Rbmxl1	Rbmxl1	0	-0.378662	0.349	0.81	0
Psmb4	Psmb4	0	-0.379333	0.536	0.896	0
Enah	Enah	0	-0.379486	0.153	0.661	0
Morf4l1	Morf4l1	0	-0.379565	0.524	0.895	0
Ccdc88a	Ccdc88a	0	-0.379709	0.144	0.6	0
Gsk3b	Gsk3b	0	-0.37971	0.241	0.729	0
Rnf7	Rnf7	0	-0.379873	0.432	0.858	0
Hp1bp3	Hp1bp3	0	-0.380601	0.212	0.678	0
Rcc2	Rcc2	0	-0.380679	0.419	0.835	0
Pbx1	Pbx1	0	-0.380828	0.266	0.701	0
Atp5a1	Atp5a1	0	-0.38109	0.664	0.94	0
Rbm3	Rbm3	0	-0.38137	0.683	0.948	0
H2afz	H2afz	0	-0.381656	0.949	0.995	0
Puf60	Puf60	0	-0.381696	0.299	0.749	0
Acin1	Acin1	0	-0.381815	0.303	0.77	0
Cdc42	Cdc42	0	-0.382453	0.564	0.911	0
Ezh2	Ezh2	0	-0.383096	0.356	0.773	0
Gna11	Gna11	0	-0.383416	0.139	0.644	0
Vapa	Vapa	0	-0.384526	0.286	0.787	0
Cdc37	Cdc37	0	-0.384713	0.441	0.851	0
Eif3a	Eif3a	0	-0.385331	0.503	0.87	0
Psmd7	Psmd7	0	-0.385659	0.48	0.871	0
Arpc2	Arpc2	0	-0.385992	0.365	0.834	0
Ddx5	Ddx5	0	-0.386056	0.668	0.951	0
Rsl1d1	Rsl1d1	0	-0.386074	0.369	0.799	0
Nisch	Nisch	0	-0.386628	0.239	0.767	0
Fgfr1	Fgfr1	0	-0.387007	0.11	0.582	0
Hnrnph1	Hnrnph1	0	-0.387238	0.436	0.885	0
Clta	Clta	0	-0.387565	0.526	0.91	0
Slc38a1	Slc38a1	0	-0.387975	0.107	0.552	0
Psmb6	Psmb6	0	-0.388037	0.614	0.92	0
Rps9	Rps9	0	-0.3884	0.95	0.996	0
Ctnnbip1	Ctnnbip1	0	-0.389062	0.159	0.682	0
Echs1	Echs1	0	-0.389207	0.228	0.744	0
Cd24a	Cd24a	0	-0.38933	0.308	0.733	0
Rac1	Rac1	0	-0.389464	0.345	0.777	0
Adgrl2	Adgrl2	0	-0.389876	0.099	0.532	0
Sulf2	Sulf2	0	-0.389942	0.104	0.572	0
Rbbp4	Rbbp4	0	-0.390338	0.455	0.852	0
Nrep	Nrep	0	-0.390513	0.138	0.637	0
Mex3a	Mex3a	0	-0.390672	0.115	0.6	0
Ccar1	Ccar1	0	-0.390898	0.284	0.73	0
Chd3	Chd3	0	-0.391106	0.195	0.675	0
Vcp	Vcp	0	-0.391794	0.487	0.87	0
Sec11a	Sec11a	0	-0.392036	0.294	0.78	0
Atp5j	Atp5j	0	-0.392147	0.635	0.935	0
Pfdn5	Pfdn5	0	-0.392446	0.622	0.935	0
Csnk1a1	Csnk1a1	0	-0.392454	0.427	0.837	0
Lima1	Lima1	0	-0.392732	0.106	0.582	0
Pgls	Pgls	0	-0.392867	0.416	0.85	0
Evl	Evl	0	-0.393432	0.174	0.711	0
U2af1	U2af1	0	-0.393489	0.494	0.886	0
Dbi	Dbi	0	-0.393996	0.51	0.9	0
Cks1b	Cks1b	0	-0.394086	0.504	0.86	0
Srsf10	Srsf10	0	-0.394094	0.362	0.812	0
Cotl1	Cotl1	0	-0.39452	0.129	0.53	0
Ppp1r14b	Ppp1r14b	0	-0.394618	0.651	0.941	0
Cox5a	Cox5a	0	-0.394777	0.594	0.92	0
Rnps1	Rnps1	0	-0.395093	0.378	0.805	0
Acat2	Acat2	0	-0.39515	0.183	0.682	0
Hnrnpdl	Hnrnpdl	0	-0.39524	0.556	0.899	0
App	App	0	-0.395608	0.099	0.563	0
Zfp422	Zfp422	0	-0.39571	0.162	0.693	0
Phb2	Phb2	0	-0.397192	0.471	0.863	0
Ndn	Ndn	0	-0.398014	0.146	0.658	0
Pnn	Pnn	0	-0.398083	0.335	0.77	0
Srsf2	Srsf2	0	-0.398339	0.619	0.92	0
Arl2bp	Arl2bp	0	-0.398421	0.194	0.691	0
Hnrnpl	Hnrnpl	0	-0.398472	0.324	0.776	0
Nsg1	Nsg1	0	-0.39854	0.126	0.611	0
Rcn3	Rcn3	0	-0.398866	0.177	0.673	0
Psmb2	Psmb2	0	-0.399451	0.498	0.876	0
Ppp2ca	Ppp2ca	0	-0.400466	0.42	0.848	0
Rpl10	Rpl10	0	-0.400738	0.913	0.993	0
Jund	Jund	0	-0.400741	0.431	0.853	0
Csnk1e	Csnk1e	0	-0.400915	0.151	0.688	0
Raly	Raly	0	-0.401023	0.524	0.867	0
Ppp1ca	Ppp1ca	0	-0.401196	0.549	0.888	0
Rtn4	Rtn4	0	-0.401507	0.309	0.796	0
Eif4a3	Eif4a3	0	-0.401601	0.295	0.745	0
Igf2bp3	Igf2bp3	0	-0.401687	0.156	0.646	0
Adprh	Adprh	0	-0.402207	0.232	0.705	0
Eif4h	Eif4h	0	-0.402264	0.456	0.871	0
Calm2	Calm2	0	-0.402582	0.55	0.906	0
P4hb	P4hb	0	-0.404054	0.228	0.717	0
Ube2i	Ube2i	0	-0.404698	0.547	0.899	0
Pcbp2	Pcbp2	0	-0.405052	0.465	0.855	0
Trp53	Trp53	0	-0.405258	0.292	0.749	0
Kdm5b	Kdm5b	0	-0.405446	0.135	0.64	0
Btf3	Btf3	0	-0.405474	0.824	0.978	0
Oxct1	Oxct1	0	-0.405847	0.155	0.685	0
Hsbp1	Hsbp1	0	-0.406054	0.335	0.822	0
Sf3b2	Sf3b2	0	-0.406064	0.447	0.874	0
Fkbp3	Fkbp3	0	-0.406461	0.52	0.909	0
Lmo4	Lmo4	0	-0.407272	0.173	0.618	0
Hdac2	Hdac2	0	-0.407461	0.247	0.751	0
Sfr1	Sfr1	0	-0.40796	0.476	0.88	0
Fkbp4	Fkbp4	0	-0.40821	0.535	0.886	0
Lpar1	Lpar1	0	-0.408849	0.105	0.57	0
Eif3h	Eif3h	0	-0.408925	0.608	0.922	0
Phf14	Phf14	0	-0.409013	0.191	0.685	0
Slc25a3	Slc25a3	0	-0.409435	0.65	0.938	0
Ppic	Ppic	0	-0.409563	0.141	0.635	0
G3bp2	G3bp2	0	-0.409598	0.269	0.749	0
Myl12b	Myl12b	0	-0.409751	0.243	0.722	0
Rnf187	Rnf187	0	-0.409772	0.37	0.813	0
H3f3a	H3f3a	0	-0.409832	0.953	0.995	0
Myh10	Myh10	0	-0.410647	0.162	0.648	0
Polr2d	Polr2d	0	-0.411156	0.182	0.676	0
Sh3bgrl	Sh3bgrl	0	-0.411223	0.187	0.741	0
Ywhab	Ywhab	0	-0.411294	0.416	0.842	0
Zfp326	Zfp326	0	-0.411911	0.172	0.685	0
Rab14	Rab14	0	-0.41202	0.294	0.791	0
Smarcc1	Smarcc1	0	-0.412183	0.331	0.781	0
Hdgfl3	Hdgfl3	0	-0.412515	0.109	0.593	0
Grb10	Grb10	0	-0.412715	0.343	0.795	0
Cnbp	Cnbp	0	-0.412717	0.59	0.905	0
Eif4a1	Eif4a1	0	-0.412916	0.767	0.971	0
S100a11	S100a11	0	-0.413692	0.275	0.757	0
Eif3e	Eif3e	0	-0.414112	0.557	0.91	0
Mtdh	Mtdh	0	-0.414691	0.353	0.804	0
Glrx3	Glrx3	0	-0.414713	0.453	0.864	0
Hnrnpr	Hnrnpr	0	-0.414818	0.366	0.835	0
Rbm39	Rbm39	0	-0.415054	0.587	0.916	0
Chd4	Chd4	0	-0.415587	0.309	0.776	0
Arhgdia	Arhgdia	0	-0.416885	0.383	0.815	0
Pafah1b3	Pafah1b3	0	-0.417356	0.359	0.845	0
Ranbp1	Ranbp1	0	-0.418061	0.695	0.947	0
Eef1g	Eef1g	0	-0.418612	0.757	0.973	0
Map1lc3a	Map1lc3a	0	-0.418959	0.25	0.759	0
Bclaf1	Bclaf1	0	-0.419199	0.293	0.737	0
Snrpb	Snrpb	0	-0.42026	0.598	0.924	0
Hnrnpa0	Hnrnpa0	0	-0.420335	0.543	0.927	0
Hmgcs1	Hmgcs1	0	-0.420528	0.16	0.635	0
Rtraf	Rtraf	0	-0.420985	0.529	0.911	0
Sumo1	Sumo1	0	-0.421343	0.484	0.891	0
Eif3f	Eif3f	0	-0.42146	0.613	0.92	0
Igf2bp1	Igf2bp1	0	-0.422185	0.2	0.698	0
Smarce1	Smarce1	0	-0.422518	0.374	0.85	0
Dnaja1	Dnaja1	0	-0.42268	0.607	0.928	0
Khdrbs1	Khdrbs1	0	-0.422685	0.355	0.839	0
Cnpy2	Cnpy2	0	-0.423112	0.339	0.824	0
6330403K07Rik	6330403K07Rik	0	-0.42343	0.168	0.686	0
G3bp1	G3bp1	0	-0.423964	0.481	0.885	0
Bex2	Bex2	0	-0.424042	0.237	0.735	0
Skp1a	Skp1a	0	-0.425393	0.344	0.798	0
Mbd3	Mbd3	0	-0.425541	0.388	0.826	0
Tia1	Tia1	0	-0.426804	0.184	0.69	0
Rest	Rest	0	-0.427151	0.169	0.662	0
Atp5c1	Atp5c1	0	-0.4272	0.588	0.916	0
Ctsl	Ctsl	0	-0.427288	0.185	0.712	0
Rbm25	Rbm25	0	-0.427926	0.402	0.83	0
Apex1	Apex1	0	-0.427992	0.343	0.81	0
Serpinf1	Serpinf1	0	-0.428061	0.129	0.605	0
Mlf2	Mlf2	0	-0.428783	0.345	0.806	0
H1f0	H1f0	0	-0.429415	0.193	0.677	0
Ctxn1	Ctxn1	0	-0.429892	0.11	0.605	0
Srsf7	Srsf7	0	-0.430059	0.581	0.919	0
Tsn	Tsn	0	-0.431341	0.435	0.847	0
Swi5	Swi5	0	-0.432057	0.571	0.917	0
Sumo3	Sumo3	0	-0.432329	0.315	0.804	0
Gpi1	Gpi1	0	-0.432864	0.291	0.743	0
Prelid1	Prelid1	0	-0.432946	0.436	0.832	0
Itm2c	Itm2c	0	-0.434942	0.152	0.683	0
Tut4	Tut4	0	-0.435304	0.21	0.691	0
Rpl29	Rpl29	0	-0.435609	0.882	0.989	0
Hspa8	Hspa8	0	-0.438219	0.868	0.986	0
mt-Nd4	mt-Nd4	0	-0.439187	0.771	0.955	0
Rcn2	Rcn2	0	-0.439194	0.192	0.744	0
Gdi2	Gdi2	0	-0.4401	0.39	0.838	0
Bzw2	Bzw2	0	-0.440576	0.324	0.823	0
Prrc2c	Prrc2c	0	-0.441415	0.382	0.829	0
Arf1	Arf1	0	-0.441553	0.48	0.88	0
Pcbp1	Pcbp1	0	-0.441855	0.514	0.875	0
Set	Set	0	-0.442177	0.749	0.971	0
Sh3bgrl3	Sh3bgrl3	0	-0.443421	0.326	0.82	0
Hnrnpc	Hnrnpc	0	-0.443957	0.593	0.93	0
Nasp	Nasp	0	-0.444219	0.561	0.908	0
Ppp1cc	Ppp1cc	0	-0.445914	0.364	0.803	0
Clmp	Clmp	0	-0.446376	0.139	0.651	0
Hnrnpa2b1	Hnrnpa2b1	0	-0.446428	0.653	0.938	0
Ptbp1	Ptbp1	0	-0.446671	0.357	0.809	0
Ubb	Ubb	0	-0.446829	0.946	0.996	0
Srsf9	Srsf9	0	-0.448183	0.434	0.886	0
Dstn	Dstn	0	-0.449287	0.318	0.831	0
Ankrd11	Ankrd11	0	-0.449593	0.286	0.745	0
Ddost	Ddost	0	-0.45023	0.311	0.772	0
Rhoc	Rhoc	0	-0.450609	0.146	0.657	0
Cst3	Cst3	0	-0.450854	0.341	0.796	0
Ier2	Ier2	0	-0.451072	0.309	0.738	0
Srsf3	Srsf3	0	-0.45187	0.753	0.971	0
Ckap4	Ckap4	0	-0.452376	0.14	0.691	0
Tpi1	Tpi1	0	-0.453759	0.495	0.878	0
Alyref	Alyref	0	-0.455476	0.45	0.844	0
Polr2m	Polr2m	0	-0.456015	0.37	0.865	0
Anp32a	Anp32a	0	-0.457297	0.484	0.893	0
Manf	Manf	0	-0.458901	0.318	0.784	0
Aldoa	Aldoa	0	-0.460742	0.484	0.846	0
Itm2b	Itm2b	0	-0.461914	0.323	0.736	0
Sfrp2	Sfrp2	0	-0.462581	0.125	0.529	0
Bod1	Bod1	0	-0.463093	0.159	0.705	0
Phgdh	Phgdh	0	-0.463366	0.286	0.757	0
Col26a1	Col26a1	0	-0.463724	0.185	0.688	0
Rbp1	Rbp1	0	-0.464496	0.303	0.808	0
Fbn2	Fbn2	0	-0.464525	0.122	0.608	0
Snrpd3	Snrpd3	0	-0.465421	0.488	0.874	0
Tcf12	Tcf12	0	-0.465506	0.204	0.707	0
Rrbp1	Rrbp1	0	-0.465516	0.219	0.701	0
Ssr2	Ssr2	0	-0.46599	0.354	0.83	0
Nfib	Nfib	0	-0.466618	0.123	0.546	0
Pcbp4	Pcbp4	0	-0.467115	0.238	0.775	0
Myl12a	Myl12a	0	-0.467139	0.451	0.869	0
Morf4l2	Morf4l2	0	-0.467371	0.374	0.857	0
Tsen34	Tsen34	0	-0.468091	0.221	0.785	0
Mdh1	Mdh1	0	-0.468373	0.374	0.821	0
Hmgb3	Hmgb3	0	-0.469666	0.547	0.896	0
Col2a1	Col2a1	0	-0.470497	0.099	0.499	0
Hnrnpk	Hnrnpk	0	-0.4722	0.719	0.96	0
Zfhx4	Zfhx4	0	-0.472427	0.124	0.561	0
Tceal9	Tceal9	0	-0.472736	0.54	0.935	0
Ppp4c	Ppp4c	0	-0.473297	0.213	0.678	0
Cbx1	Cbx1	0	-0.473866	0.449	0.897	0
Cnn2	Cnn2	0	-0.474107	0.177	0.661	0
Bex3	Bex3	0	-0.474139	0.509	0.918	0
Cdh11	Cdh11	0	-0.475041	0.15	0.631	0
Hnrnpab	Hnrnpab	0	-0.475313	0.608	0.928	0
Map4k4	Map4k4	0	-0.476894	0.172	0.71	0
Gnb2	Gnb2	0	-0.476969	0.449	0.865	0
Fubp1	Fubp1	0	-0.476989	0.428	0.882	0
Mettl9	Mettl9	0	-0.478079	0.324	0.825	0
Ostc	Ostc	0	-0.478257	0.412	0.858	0
Fbln1	Fbln1	0	-0.478542	0.143	0.667	0
Dynlrb1	Dynlrb1	0	-0.478881	0.369	0.857	0
Tra2a	Tra2a	0	-0.48013	0.346	0.812	0
Mrfap1	Mrfap1	0	-0.481701	0.623	0.942	0
Serpine2	Serpine2	0	-0.482342	0.133	0.595	0
Tpm4	Tpm4	0	-0.482452	0.355	0.86	0
Arf4	Arf4	0	-0.482832	0.389	0.882	0
Ctnnb1	Ctnnb1	0	-0.482912	0.358	0.881	0
Npc2	Npc2	0	-0.482929	0.316	0.829	0
Dbn1	Dbn1	0	-0.484765	0.196	0.756	0
Igfbp2	Igfbp2	0	-0.484833	0.169	0.607	0
Srsf11	Srsf11	0	-0.485194	0.418	0.862	0
Atrx	Atrx	0	-0.485381	0.325	0.766	0
Tcf3	Tcf3	0	-0.486875	0.303	0.79	0
Plpp3	Plpp3	0	-0.489383	0.12	0.598	0
Bri3	Bri3	0	-0.490996	0.363	0.864	0
Tspan3	Tspan3	0	-0.491613	0.283	0.838	0
Gpc3	Gpc3	0	-0.492576	0.216	0.722	0
Fzd2	Fzd2	0	-0.492795	0.195	0.756	0
Pabpn1	Pabpn1	0	-0.493249	0.471	0.888	0
Sfpq	Sfpq	0	-0.49442	0.454	0.877	0
Hmgb1	Hmgb1	0	-0.495233	0.918	0.994	0
Tpm1	Tpm1	0	-0.496515	0.376	0.835	0
Psip1	Psip1	0	-0.498074	0.462	0.873	0
Hspa5	Hspa5	0	-0.498581	0.511	0.88	0
Ppib	Ppib	0	-0.498753	0.571	0.932	0
Dynll1	Dynll1	0	-0.499275	0.779	0.972	0
Mtch1	Mtch1	0	-0.499419	0.386	0.868	0
Nono	Nono	0	-0.499727	0.447	0.899	0
Atp5g2	Atp5g2	0	-0.501496	0.662	0.956	0
Snrpa	Snrpa	0	-0.501647	0.329	0.8	0
Ywhaz	Ywhaz	0	-0.501914	0.309	0.832	0
Capzb	Capzb	0	-0.502055	0.329	0.803	0
Il11ra1	Il11ra1	0	-0.502655	0.182	0.699	0
Pgrmc1	Pgrmc1	0	-0.502739	0.271	0.829	0
Ppdpf	Ppdpf	0	-0.506294	0.367	0.858	0
Actb	Actb	0	-0.506666	0.948	0.997	0
Trim28	Trim28	0	-0.507012	0.378	0.837	0
Tead2	Tead2	0	-0.507144	0.224	0.782	0
Tuba1b	Tuba1b	0	-0.507317	0.734	0.954	0
Prmt1	Prmt1	0	-0.508464	0.558	0.929	0
Ddah2	Ddah2	0	-0.508504	0.376	0.888	0
Npm1	Npm1	0	-0.50959	0.915	0.996	0
Selenoh	Selenoh	0	-0.510291	0.528	0.914	0
Eef1a1	Eef1a1	0	-0.510623	0.981	0.999	0
Ywhaq	Ywhaq	0	-0.511235	0.559	0.922	0
Brd3	Brd3	0	-0.512295	0.222	0.76	0
Auts2	Auts2	0	-0.513642	0.181	0.728	0
Idh2	Idh2	0	-0.516766	0.265	0.817	0
Maged2	Maged2	0	-0.517878	0.248	0.743	0
Fkbp1a	Fkbp1a	0	-0.51976	0.363	0.829	0
Mif	Mif	0	-0.519811	0.761	0.976	0
Grcc10	Grcc10	0	-0.521945	0.401	0.87	0
Ccnd1	Ccnd1	0	-0.523295	0.164	0.639	0
Fstl1	Fstl1	0	-0.524108	0.232	0.788	0
Id3	Id3	0	-0.524271	0.491	0.914	0
Ilf2	Ilf2	0	-0.52502	0.369	0.835	0
Tsc22d1	Tsc22d1	0	-0.526404	0.314	0.82	0
Cd81	Cd81	0	-0.52699	0.226	0.805	0
Tubb2b	Tubb2b	0	-0.527103	0.247	0.686	0
Csrp2	Csrp2	0	-0.527149	0.358	0.839	0
Laptm4a	Laptm4a	0	-0.527391	0.303	0.827	0
Ube2r2	Ube2r2	0	-0.530498	0.385	0.848	0
Atxn10	Atxn10	0	-0.534856	0.223	0.778	0
Nme2	Nme2	0	-0.535353	0.761	0.983	0
Pdia3	Pdia3	0	-0.537367	0.409	0.869	0
Sumo2	Sumo2	0	-0.538273	0.777	0.975	0
Pdia6	Pdia6	0	-0.54157	0.453	0.893	0
Pgk1	Pgk1	0	-0.54362	0.407	0.846	0
H2afy2	H2afy2	0	-0.543666	0.309	0.853	0
Cd63	Cd63	0	-0.544876	0.252	0.82	0
Ldhb	Ldhb	0	-0.545373	0.319	0.838	0
Ybx1	Ybx1	0	-0.548042	0.812	0.985	0
Maged1	Maged1	0	-0.54831	0.28	0.839	0
Ptms	Ptms	0	-0.548806	0.315	0.876	0
Tecr	Tecr	0	-0.549563	0.402	0.86	0
Prrx2	Prrx2	0	-0.550237	0.269	0.757	0
Eid1	Eid1	0	-0.551113	0.423	0.91	0
Hsp90ab1	Hsp90ab1	0	-0.551845	0.939	0.997	0
Tubb5	Tubb5	0	-0.554451	0.873	0.988	0
Ddx39b	Ddx39b	0	-0.554685	0.501	0.898	0
Pclaf	Pclaf	0	-0.555839	0.393	0.765	0
Ywhae	Ywhae	0	-0.557227	0.675	0.963	0
Tmsb10	Tmsb10	0	-0.557844	0.873	0.993	0
Gnai2	Gnai2	0	-0.560498	0.411	0.881	0
Nedd4	Nedd4	0	-0.561033	0.493	0.922	0
Ccnd2	Ccnd2	0	-0.56219	0.346	0.818	0
Ptma	Ptma	0	-0.563591	0.985	1	0
Mfap4	Mfap4	0	-0.564918	0.22	0.731	0
Pebp1	Pebp1	0	-0.566573	0.65	0.956	0
Ifitm2	Ifitm2	0	-0.566655	0.366	0.895	0
Atxn7l3b	Atxn7l3b	0	-0.567679	0.43	0.91	0
H3f3b	H3f3b	0	-0.568845	0.879	0.992	0
Ccn1	Ccn1	0	-0.569726	0.201	0.632	0
Hnrnpa1	Hnrnpa1	0	-0.569873	0.768	0.984	0
Ppia	Ppia	0	-0.576373	0.955	0.998	0
Pfn1	Pfn1	0	-0.576778	0.73	0.958	0
H2afv	H2afv	0	-0.578796	0.62	0.956	0
Tcf4	Tcf4	0	-0.58113	0.202	0.752	0
mt-Cytb	mt-Cytb	0	-0.584029	0.844	0.969	0
Slc25a4	Slc25a4	0	-0.584181	0.569	0.958	0
Hmga2	Hmga2	0	-0.584277	0.275	0.794	0
Vcan	Vcan	0	-0.585127	0.169	0.679	0
Pgam1	Pgam1	0	-0.585302	0.464	0.9	0
Gas1	Gas1	0	-0.585818	0.178	0.682	0
Eno1	Eno1	0	-0.588174	0.429	0.862	0
Alx1	Alx1	0	-0.589557	0.188	0.632	0
Id2	Id2	0	-0.591376	0.336	0.823	0
Zfhx3	Zfhx3	0	-0.599195	0.163	0.638	0
Stmn1	Stmn1	0	-0.599335	0.834	0.982	0
Crabp2	Crabp2	0	-0.600637	0.336	0.814	0
H1fx	H1fx	0	-0.601092	0.213	0.768	0
Cdk2ap1	Cdk2ap1	0	-0.601333	0.351	0.828	0
Dcakd	Dcakd	0	-0.603868	0.209	0.761	0
Akr1a1	Akr1a1	0	-0.60588	0.424	0.884	0
Calr	Calr	0	-0.6078	0.547	0.925	0
Ttc3	Ttc3	0	-0.61152	0.251	0.82	0
Prrx1	Prrx1	0	-0.613816	0.251	0.707	0
Limd2	Limd2	0	-0.614284	0.266	0.83	0
Cnn3	Cnn3	0	-0.618717	0.239	0.823	0
Col3a1	Col3a1	0	-0.61886	0.23	0.749	0
Mpped2	Mpped2	0	-0.62166	0.166	0.653	0
Cald1	Cald1	0	-0.623993	0.308	0.859	0
Mfap2	Mfap2	0	-0.625905	0.29	0.856	0
Vim	Vim	0	-0.627988	0.405	0.881	0
Tle5	Tle5	0	-0.629349	0.284	0.846	0
Tuba1a	Tuba1a	0	-0.634249	0.718	0.965	0
Ldha	Ldha	0	-0.636631	0.553	0.907	0
Sparc	Sparc	0	-0.645011	0.203	0.677	0
Hmgn2	Hmgn2	0	-0.647604	0.536	0.937	0
Ptov1	Ptov1	0	-0.65247	0.447	0.911	0
Cfl1	Cfl1	0	-0.656179	0.758	0.974	0
H2afy	H2afy	0	-0.656213	0.408	0.919	0
Hmgn1	Hmgn1	0	-0.668674	0.721	0.974	0
Hsp90b1	Hsp90b1	0	-0.671373	0.498	0.906	0
Gnas	Gnas	0	-0.674621	0.785	0.982	0
Basp1	Basp1	0	-0.675733	0.408	0.926	0
Meg3	Meg3	0	-0.682155	0.172	0.653	0
Mest	Mest	0	-0.686945	0.308	0.8	0
Cdk4	Cdk4	0	-0.700767	0.628	0.951	0
Mdk	Mdk	0	-0.702936	0.788	0.978	0
Pkm	Pkm	0	-0.703939	0.6	0.948	0
Cdkn1c	Cdkn1c	0	-0.704533	0.382	0.889	0
Sox4	Sox4	0	-0.707238	0.264	0.854	0
Jun	Jun	0	-0.718823	0.362	0.812	0
Ptn	Ptn	0	-0.720546	0.381	0.861	0
Fscn1	Fscn1	0	-0.721215	0.218	0.811	0
Gapdh	Gapdh	0	-0.737736	0.868	0.987	0
Twist1	Twist1	0	-0.745327	0.373	0.811	0
Nnat	Nnat	0	-0.746232	0.461	0.917	0
Col1a2	Col1a2	0	-0.7471	0.214	0.747	0
Igfbp4	Igfbp4	0	-0.750317	0.379	0.887	0
Kcnq1ot1	Kcnq1ot1	0	-0.754079	0.241	0.712	0
Serpinh1	Serpinh1	0	-0.76881	0.342	0.903	0
Sox11	Sox11	0	-0.771563	0.386	0.918	0
Marcks	Marcks	0	-0.778363	0.448	0.946	0
Actg1	Actg1	0	-0.805818	0.877	0.994	0
Crabp1	Crabp1	0	-0.815228	0.53	0.84	0
Marcksl1	Marcksl1	0	-0.876366	0.438	0.931	0
Rpl7a	Rpl7a	1.40339e-307	-0.279726	0.914	0.991	2.86685e-303
R3hcc1	R3hcc1	1.48988e-307	-0.265683	0.112	0.491	3.04353e-303
Ap2s1	Ap2s1	1.52737e-307	-0.265093	0.444	0.823	3.12011e-303
Eri3	Eri3	4.56483e-307	-0.27233	0.125	0.506	9.32503e-303
Smarca5	Smarca5	5.67926e-307	-0.344631	0.368	0.744	1.16016e-302
Lzts2	Lzts2	9.26351e-307	-0.263846	0.106	0.494	1.89235e-302
Rps20	Rps20	3.44947e-306	-0.261445	0.979	0.998	7.04658e-302
Kif3a	Kif3a	5.65751e-306	-0.269311	0.099	0.482	1.15572e-301
Snrpg	Snrpg	1.45185e-305	-0.273586	0.705	0.955	2.96585e-301
Ctbp1	Ctbp1	5.38371e-305	-0.291615	0.375	0.754	1.09978e-300
Psmd3	Psmd3	6.76313e-305	-0.274809	0.3	0.679	1.38157e-300
Eif4g2	Eif4g2	9.7092e-305	-0.294597	0.55	0.886	1.98339e-300
Txn1	Txn1	1.83306e-304	-0.296686	0.705	0.948	3.74458e-300
Gas5	Gas5	1.98434e-304	-0.313674	0.663	0.948	4.05362e-300
Foxp1	Foxp1	2.4121e-304	-0.458917	0.094	0.472	4.92744e-300
Ptprf	Ptprf	2.51082e-304	-0.286156	0.079	0.456	5.1291e-300
Phf5a	Phf5a	7.1108e-304	-0.262708	0.489	0.852	1.45259e-299
Amotl1	Amotl1	1.52071e-303	-0.267591	0.077	0.452	3.10651e-299
Bod1l	Bod1l	1.83706e-303	-0.328083	0.207	0.588	3.75274e-299
Nipbl	Nipbl	1.90207e-303	-0.268712	0.191	0.574	3.88554e-299
Palld	Palld	2.36591e-303	-0.367518	0.108	0.504	4.83308e-299
Fbln2	Fbln2	3.19452e-303	-0.338347	0.104	0.497	6.52576e-299
Eef2	Eef2	3.43062e-303	-0.363909	0.725	0.95	7.00807e-299
Smc6	Smc6	4.21729e-303	-0.273174	0.29	0.672	8.61507e-299
Acvr2b	Acvr2b	9.57251e-303	-0.280045	0.066	0.433	1.95547e-298
H13	H13	1.51568e-302	-0.251651	0.151	0.536	3.09623e-298
Glg1	Glg1	2.10992e-302	-0.295824	0.123	0.501	4.31015e-298
Plekhj1	Plekhj1	2.40827e-302	-0.253103	0.262	0.641	4.91962e-298
Selenos	Selenos	2.42051e-302	-0.276015	0.145	0.534	4.94461e-298
Fyttd1	Fyttd1	4.07111e-302	-0.256577	0.154	0.543	8.31646e-298
Snx5	Snx5	5.93854e-302	-0.274771	0.238	0.62	1.21313e-297
Psmb7	Psmb7	6.49315e-302	-0.267515	0.528	0.863	1.32642e-297
Dut	Dut	1.35722e-301	-0.311582	0.471	0.819	2.77253e-297
Wnt5a	Wnt5a	1.51998e-301	-0.451113	0.114	0.507	3.10501e-297
Ube3a	Ube3a	1.58581e-301	-0.291196	0.218	0.605	3.23948e-297
Qdpr	Qdpr	3.77301e-301	-0.285117	0.169	0.555	7.7075e-297
Zc3h13	Zc3h13	3.9424e-301	-0.27916	0.194	0.58	8.05354e-297
Sf3b5	Sf3b5	4.65889e-301	-0.265226	0.463	0.831	9.51718e-297
B2m	B2m	1.37013e-300	-0.312499	0.134	0.525	2.7989e-296
Nop58	Nop58	1.487e-300	-0.273033	0.341	0.728	3.03765e-296
Mbtd1	Mbtd1	1.78477e-300	-0.256029	0.108	0.484	3.64593e-296
Bub3	Bub3	2.01652e-300	-0.309658	0.345	0.726	4.11935e-296
Copb2	Copb2	4.45631e-300	-0.266171	0.246	0.636	9.10335e-296
Prpf38b	Prpf38b	5.2531e-300	-0.263255	0.245	0.639	1.0731e-295
Syne2	Syne2	6.65525e-300	-0.286259	0.067	0.432	1.35954e-295
Mex3b	Mex3b	1.45785e-299	-0.26299	0.082	0.463	2.9781e-295
Igf1r	Igf1r	1.74187e-299	-0.27222	0.127	0.511	3.55829e-295
Chd6	Chd6	1.79021e-299	-0.27922	0.132	0.52	3.65704e-295
Mageh1	Mageh1	2.17004e-299	-0.256518	0.088	0.467	4.43295e-295
Psmc1	Psmc1	2.34201e-299	-0.251553	0.282	0.66	4.78426e-295
Nap1l1	Nap1l1	3.27786e-299	-0.346588	0.623	0.926	6.69602e-295
Chic2	Chic2	4.89884e-299	-0.260743	0.2	0.582	1.00073e-294
Anp32e	Anp32e	6.34333e-299	-0.257423	0.431	0.791	1.29582e-294
Wac	Wac	1.38075e-298	-0.268083	0.202	0.591	2.82059e-294
Psmb3	Psmb3	1.68499e-298	-0.320314	0.555	0.879	3.4421e-294
Lsm4	Lsm4	5.15335e-298	-0.283709	0.495	0.854	1.05273e-293
Msx1	Msx1	1.06849e-297	-0.783878	0.204	0.587	2.18271e-293
Twistnb	Twistnb	1.91842e-297	-0.272027	0.216	0.599	3.91895e-293
Golgb1	Golgb1	3.24199e-297	-0.273197	0.111	0.489	6.62273e-293
Rpl7	Rpl7	1.11076e-296	-0.26505	0.948	0.995	2.26906e-292
Nme4	Nme4	2.20633e-296	-0.262933	0.285	0.668	4.5071e-292
Hspd1	Hspd1	5.86956e-296	-0.397655	0.555	0.905	1.19903e-291
Psma2	Psma2	8.24972e-296	-0.271485	0.573	0.894	1.68525e-291
Myl6	Myl6	2.28121e-295	-0.34816	0.703	0.947	4.66005e-291
Snrpd2	Snrpd2	3.29153e-295	-0.283532	0.631	0.921	6.72394e-291
Wdr83os	Wdr83os	5.03043e-295	-0.299737	0.287	0.67	1.02762e-290
Lsm2	Lsm2	5.48796e-295	-0.300792	0.416	0.774	1.12108e-290
Dnajc9	Dnajc9	5.785e-295	-0.273925	0.383	0.756	1.18176e-290
Wwc2	Wwc2	9.38852e-295	-0.313552	0.089	0.462	1.91789e-290
Yy1	Yy1	1.08368e-294	-0.265652	0.224	0.6	2.21374e-290
Macf1	Macf1	1.09465e-294	-0.2997	0.208	0.589	2.23615e-290
Dctn2	Dctn2	1.36852e-294	-0.251545	0.359	0.743	2.79562e-290
Ppp4r2	Ppp4r2	1.47316e-294	-0.25831	0.262	0.64	3.00937e-290
Ubxn4	Ubxn4	3.80127e-294	-0.268832	0.292	0.672	7.76524e-290
Mir100hg	Mir100hg	5.57474e-294	-0.332592	0.112	0.504	1.13881e-289
Litaf	Litaf	5.59754e-294	-0.269818	0.08	0.445	1.14347e-289
Myef2	Myef2	3.62857e-293	-0.25716	0.162	0.544	7.41244e-289
mt-Nd1	mt-Nd1	3.70801e-293	-0.422602	0.713	0.95	7.57472e-289
Cyb5r3	Cyb5r3	9.73696e-293	-0.282944	0.249	0.626	1.98907e-288
Cdv3	Cdv3	1.09075e-292	-0.33339	0.432	0.792	2.22819e-288
Kif1b	Kif1b	1.57106e-292	-0.272663	0.077	0.439	3.20936e-288
Fau	Fau	2.38983e-292	-0.26185	0.947	0.996	4.88194e-288
Mbnl2	Mbnl2	3.59933e-292	-0.269836	0.102	0.488	7.35272e-288
Ube2q1	Ube2q1	2.03319e-291	-0.251133	0.142	0.515	4.1534e-287
Ran	Ran	5.32436e-291	-0.359055	0.826	0.977	1.08766e-286
Btg1	Btg1	1.74813e-290	-0.302191	0.268	0.671	3.57107e-286
Psap	Psap	3.77429e-290	-0.281723	0.172	0.551	7.71011e-286
Tenm3	Tenm3	5.07402e-290	-0.281206	0.061	0.423	1.03652e-285
4632427E13Rik	4632427E13Rik	1.65035e-289	-0.301005	0.119	0.485	3.37133e-285
Rpl18	Rpl18	2.0072e-289	-0.287237	0.943	0.995	4.1003e-285
Pdzd11	Pdzd11	3.1109e-289	-0.263452	0.158	0.529	6.35495e-285
Fkbp8	Fkbp8	5.24552e-289	-0.279242	0.341	0.718	1.07155e-284
Atp2b1	Atp2b1	1.39893e-288	-0.289603	0.184	0.556	2.85774e-284
Csnk2a1	Csnk2a1	1.98285e-288	-0.26657	0.388	0.761	4.05057e-284
Nop56	Nop56	3.4101e-288	-0.27646	0.391	0.759	6.96615e-284
Arid5b	Arid5b	4.14445e-288	-0.333629	0.098	0.478	8.46628e-284
R3hdm4	R3hdm4	5.72963e-288	-0.262268	0.19	0.568	1.17045e-283
Sesn3	Sesn3	8.86212e-288	-0.255429	0.065	0.427	1.81035e-283
Calm1	Calm1	1.15476e-287	-0.339642	0.717	0.959	2.35894e-283
Zfand5	Zfand5	3.58376e-287	-0.258418	0.304	0.692	7.32091e-283
Slc35b1	Slc35b1	2.55309e-286	-0.260883	0.124	0.494	5.21546e-282
mt-Atp6	mt-Atp6	5.95864e-286	-0.351824	0.953	0.992	1.21723e-281
Yipf5	Yipf5	9.4323e-286	-0.256149	0.101	0.464	1.92683e-281
Tkt	Tkt	1.3655e-285	-0.316545	0.484	0.831	2.78945e-281
Papola	Papola	6.59459e-285	-0.254951	0.331	0.711	1.34714e-280
Tmem119	Tmem119	1.48184e-284	-0.290331	0.068	0.423	3.02709e-280
Rps16	Rps16	2.19861e-284	-0.256782	0.959	0.997	4.49133e-280
Pak2	Pak2	3.54475e-284	-0.251045	0.152	0.52	7.24122e-280
Adrm1	Adrm1	4.73641e-284	-0.279082	0.263	0.63	9.67553e-280
Pigp	Pigp	2.00695e-283	-0.254406	0.146	0.512	4.0998e-279
Mesd	Mesd	4.8325e-283	-0.260504	0.176	0.548	9.87184e-279
Uqcrc1	Uqcrc1	4.54906e-282	-0.311626	0.423	0.776	9.29281e-278
Eif3c	Eif3c	5.9646e-282	-0.287973	0.464	0.821	1.21845e-277
Cyc1	Cyc1	8.54166e-282	-0.274528	0.444	0.8	1.74489e-277
Ndufb11	Ndufb11	1.21116e-281	-0.251217	0.494	0.845	2.47415e-277
Peli1	Peli1	1.43106e-281	-0.261808	0.133	0.495	2.92337e-277
Slc39a7	Slc39a7	3.5442e-281	-0.254918	0.129	0.494	7.2401e-277
Csrp1	Csrp1	3.83081e-279	-0.329488	0.119	0.479	7.82558e-275
Eif6	Eif6	4.95232e-279	-0.257128	0.359	0.732	1.01166e-274
Itm2a	Itm2a	5.71143e-279	-0.441623	0.099	0.466	1.16673e-274
Mrpl4	Mrpl4	1.39239e-278	-0.255759	0.194	0.559	2.84437e-274
Drg1	Drg1	7.85322e-278	-0.257073	0.207	0.567	1.60426e-273
Lgals1	Lgals1	1.85963e-277	-0.510652	0.562	0.882	3.79885e-273
Rbms1	Rbms1	6.10405e-277	-0.272685	0.198	0.564	1.24693e-272
Lrp1	Lrp1	6.17999e-277	-0.259439	0.075	0.431	1.26245e-272
Usp34	Usp34	1.30926e-276	-0.250097	0.209	0.581	2.67455e-272
Oaf	Oaf	2.38598e-276	-0.260513	0.119	0.482	4.87408e-272
Cbx3	Cbx3	2.76947e-276	-0.263187	0.586	0.917	5.65747e-272
Uqcrh	Uqcrh	3.79789e-276	-0.266844	0.688	0.941	7.75834e-272
Tmem176b	Tmem176b	8.24881e-276	-0.348404	0.097	0.464	1.68507e-271
Mmp14	Mmp14	9.11609e-276	-0.270711	0.088	0.454	1.86223e-271
Snrpe	Snrpe	1.08528e-275	-0.257114	0.735	0.961	2.21701e-271
Mgst3	Mgst3	1.39382e-275	1.25873	0.531	0.372	2.84729e-271
Thoc2	Thoc2	1.33642e-274	-0.2724	0.174	0.538	2.73003e-270
S100a10	S100a10	2.06826e-274	-0.313609	0.22	0.637	4.22504e-270
mt-Nd2	mt-Nd2	4.78284e-274	-0.366078	0.735	0.953	9.77038e-270
Magt1	Magt1	4.92496e-273	-0.278209	0.159	0.517	1.00607e-268
Psme2	Psme2	5.03714e-273	-0.281069	0.228	0.593	1.02899e-268
Selenom	Selenom	1.55441e-272	-0.300331	0.111	0.485	3.17535e-268
Smndc1	Smndc1	2.37355e-271	-0.277596	0.193	0.552	4.84868e-267
Gap43	Gap43	3.5104e-271	-0.323479	0.105	0.472	7.17104e-267
Rnd3	Rnd3	4.46987e-271	-0.259789	0.096	0.462	9.13104e-267
Tril	Tril	1.30773e-270	-0.332366	0.073	0.419	2.67143e-266
Alkbh1	Alkbh1	1.54237e-270	-0.251509	0.143	0.503	3.15075e-266
Fndc3a	Fndc3a	2.38585e-270	-0.257685	0.074	0.418	4.87382e-266
Nme1	Nme1	3.10714e-270	-0.330711	0.626	0.921	6.34726e-266
Map1b	Map1b	6.34337e-270	-0.528248	0.11	0.471	1.29582e-265
mt-Nd5	mt-Nd5	7.64133e-270	-0.282245	0.454	0.818	1.56097e-265
Nbl1	Nbl1	3.35596e-269	-0.500802	0.106	0.462	6.85555e-265
Mrpl12	Mrpl12	8.52859e-269	-0.263368	0.389	0.773	1.74222e-264
Dhfr	Dhfr	1.39834e-268	-0.265942	0.189	0.541	2.85652e-264
Laptm4b	Laptm4b	6.1834e-268	-0.280159	0.059	0.397	1.26314e-263
Hspe1	Hspe1	3.42764e-266	-0.30848	0.7	0.96	7.00199e-262
Cox4i1	Cox4i1	4.34438e-266	-0.273376	0.796	0.973	8.87469e-262
Hint1	Hint1	4.95829e-266	-0.278574	0.751	0.959	1.01288e-261
Cdo1	Cdo1	8.24455e-266	-0.329825	0.11	0.48	1.6842e-261
Eprs	Eprs	3.31046e-265	-0.252476	0.341	0.717	6.7626e-261
Tnfaip6	Tnfaip6	9.23868e-265	-0.262145	0.083	0.436	1.88728e-260
Snai1	Snai1	3.5073e-263	-0.292593	0.101	0.459	7.16472e-259
Tmsb4x	Tmsb4x	3.12054e-262	-0.661282	0.829	0.988	6.37463e-258
Bpgm	Bpgm	7.06792e-262	1.0179	0.54	0.376	1.44384e-257
Lix1	Lix1	2.0071e-261	-0.37596	0.14	0.503	4.1001e-257
Rhoa	Rhoa	4.35841e-261	-0.251272	0.552	0.878	8.90336e-257
Efnb1	Efnb1	4.95592e-260	-0.271734	0.076	0.421	1.0124e-255
Crlf1	Crlf1	6.49919e-260	-0.351479	0.167	0.514	1.32765e-255
Edf1	Edf1	1.85087e-259	-0.279153	0.489	0.836	3.78095e-255
Cycs	Cycs	6.03616e-259	-0.278105	0.528	0.859	1.23307e-254
Tpm2	Tpm2	3.47848e-258	-0.262856	0.142	0.511	7.10583e-254
Akap9	Akap9	1.09447e-257	-0.26427	0.215	0.57	2.23578e-253
Ankrd17	Ankrd17	6.8366e-257	-0.259998	0.159	0.506	1.39658e-252
2022-03-02	2022-03-02	7.25713e-257	0.467682	0.35	0.141	1.48249e-252
Peg3	Peg3	4.87171e-255	-0.351275	0.278	0.638	9.95194e-251
Top1	Top1	5.0233e-255	-0.262641	0.594	0.896	1.02616e-250
Ctsz	Ctsz	7.97623e-254	-0.279624	0.176	0.531	1.62938e-249
Phldb2	Phldb2	4.08512e-253	-0.269993	0.061	0.391	8.34509e-249
Lpp	Lpp	1.26381e-252	-0.272206	0.052	0.375	2.58172e-248
Capn6	Capn6	1.7061e-252	-0.264724	0.08	0.422	3.48522e-248
mt-Nd4l	mt-Nd4l	3.92516e-251	-0.288157	0.358	0.731	8.01832e-247
Mfge8	Mfge8	7.44463e-251	-0.252038	0.072	0.402	1.52079e-246
Dtx3	Dtx3	2.44421e-250	-0.250418	0.098	0.433	4.99302e-246
Ash1l	Ash1l	1.50723e-249	-0.261351	0.137	0.479	3.07896e-245
Gm49708	Gm49708	2.00457e-248	-0.342866	0.09	0.428	4.09493e-244
Fdps	Fdps	8.14768e-248	-0.274854	0.411	0.739	1.66441e-243
Sfrp1	Sfrp1	2.4151e-247	-0.298582	0.083	0.418	4.93357e-243
Nfkbia	Nfkbia	4.08085e-245	-0.279334	0.148	0.506	8.33636e-241
Flrt3	Flrt3	4.94934e-245	-0.288602	0.046	0.361	1.01105e-240
Epha4	Epha4	6.58061e-244	-0.396629	0.088	0.423	1.34429e-239
Fbxl7	Fbxl7	9.925e-244	-0.29085	0.075	0.406	2.02748e-239
Hmcn1	Hmcn1	1.59877e-243	-0.259778	0.077	0.409	3.26598e-239
Cox8a	Cox8a	3.80476e-241	-0.250912	0.717	0.953	7.77236e-237
Rflnb	Rflnb	4.171e-241	-0.268487	0.067	0.387	8.52051e-237
Prdx2	Prdx2	8.29602e-241	0.331921	0.905	0.981	1.69471e-236
Fdft1	Fdft1	2.53587e-239	-0.266256	0.163	0.496	5.18027e-235
Rhob	Rhob	7.82361e-239	-0.32875	0.085	0.408	1.59821e-234
Aopep	Aopep	1.66963e-238	-0.256505	0.125	0.467	3.41073e-234
Purb	Purb	1.7404e-238	-0.253792	0.287	0.626	3.55529e-234
Ncl	Ncl	2.64402e-238	-0.357186	0.684	0.95	5.4012e-234
Igf2	Igf2	2.17232e-237	-0.264977	0.151	0.508	4.43762e-233
Rock1	Rock1	1.65346e-235	-0.26107	0.264	0.598	3.37768e-231
Nr2f1	Nr2f1	2.46265e-233	-0.356254	0.082	0.398	5.0307e-229
Bex1	Bex1	6.85794e-233	-0.255745	0.15	0.482	1.40094e-228
Atp5b	Atp5b	1.09823e-232	-0.284092	0.766	0.957	2.24346e-228
Zfpm1	Zfpm1	7.76196e-231	0.387511	0.288	0.108	1.58561e-226
Ubc	Ubc	4.01069e-227	-0.270125	0.607	0.903	8.19303e-223
Rif1	Rif1	6.95466e-226	-0.253539	0.171	0.491	1.4207e-221
Srm	Srm	3.35293e-225	-0.265126	0.28	0.63	6.84937e-221
Mcm6	Mcm6	1.92275e-224	-0.254106	0.276	0.611	3.9278e-220
Trps1	Trps1	4.54568e-223	-0.396533	0.091	0.412	9.28591e-219
Six1	Six1	8.76504e-222	-0.256284	0.081	0.392	1.79052e-217
Atp5d	Atp5d	9.33513e-220	-0.253351	0.628	0.917	1.90698e-215
Gpc6	Gpc6	1.02753e-219	-0.253281	0.051	0.347	2.09904e-215
Hmbs	Hmbs	1.42565e-219	1.17893	0.554	0.478	2.91231e-215
Six2	Six2	2.04297e-218	-0.322834	0.075	0.382	4.17338e-214
Cyba	Cyba	2.56425e-218	-0.29881	0.074	0.379	5.23825e-214
Sox9	Sox9	1.58407e-215	-0.312828	0.108	0.43	3.23593e-211
Pax3	Pax3	1.30561e-214	-0.33706	0.105	0.423	2.6671e-210
Igf1	Igf1	1.62181e-210	-0.36537	0.101	0.41	3.31303e-206
Gm47283	Gm47283	7.63743e-210	-0.330207	0.374	0.705	1.56017e-205
Apoe	Apoe	2.10548e-207	-0.594329	0.113	0.424	4.30108e-203
mt-Co2	mt-Co2	8.44369e-207	-0.268897	0.914	0.98	1.72488e-202
Ncam1	Ncam1	2.54452e-206	-0.340486	0.082	0.384	5.19794e-202
Meis2	Meis2	1.1235e-205	-0.415251	0.117	0.423	2.29509e-201
H2afx	H2afx	1.823e-204	-0.347559	0.479	0.805	3.72403e-200
Col4a2	Col4a2	7.5656e-200	-0.258474	0.053	0.331	1.5455e-195
Anxa2	Anxa2	2.94103e-199	-0.481321	0.179	0.505	6.00794e-195
Ube2s	Ube2s	4.19971e-198	-0.322417	0.693	0.932	8.57917e-194
Ptprd	Ptprd	4.62855e-198	-0.251948	0.055	0.334	9.45519e-194
Col5a2	Col5a2	1.28474e-197	-0.253038	0.088	0.386	2.62447e-193
Plk2	Plk2	6.07456e-196	-0.284018	0.075	0.362	1.24091e-191
Pkdcc	Pkdcc	7.37501e-195	-0.27449	0.075	0.358	1.50657e-190
Nfia	Nfia	3.0793e-193	-0.287113	0.08	0.37	6.2904e-189
Nkd1	Nkd1	1.235e-192	-0.280302	0.086	0.374	2.52286e-188
Egr1	Egr1	2.51517e-183	-0.393648	0.154	0.451	5.13799e-179
Mab21l2	Mab21l2	9.12855e-183	-0.3567	0.123	0.411	1.86478e-178
Bgn	Bgn	4.83107e-182	-0.251727	0.059	0.324	9.86891e-178
Twist2	Twist2	1.656e-181	-0.269524	0.083	0.359	3.38287e-177
Col1a1	Col1a1	3.80743e-178	-0.36325	0.135	0.436	7.77782e-174
Ebf1	Ebf1	1.97645e-171	-0.370421	0.075	0.336	4.0375e-167
Arhgdib	Arhgdib	2.12219e-171	-0.269794	0.081	0.347	4.3352e-167
Ptp4a3	Ptp4a3	6.36463e-169	0.517393	0.395	0.226	1.30017e-164
Eif5a	Eif5a	3.44982e-167	-0.286611	0.834	0.977	7.0473e-163
Kctd12	Kctd12	1.32915e-166	-0.320324	0.077	0.335	2.71518e-162
Bmp4	Bmp4	4.42225e-166	-0.288931	0.06	0.31	9.03377e-162
Dlk1	Dlk1	1.94265e-164	-0.379082	0.091	0.345	3.96845e-160
Myl9	Myl9	1.7246e-162	-0.299679	0.086	0.343	3.52301e-158
Ckb	Ckb	9.02802e-162	-0.414093	0.114	0.374	1.84424e-157
Rfesd	Rfesd	2.07269e-161	0.461735	0.348	0.187	4.23408e-157
Irx5	Irx5	7.70707e-158	-0.262805	0.068	0.312	1.5744e-153
Hsp90aa1	Hsp90aa1	1.16702e-157	-0.276856	0.815	0.976	2.38399e-153
Cenpa	Cenpa	2.71048e-154	-0.278437	0.4	0.667	5.53696e-150
Dpysl3	Dpysl3	7.36262e-154	-0.257882	0.065	0.304	1.50404e-149
Bmp2k	Bmp2k	5.75529e-153	0.281875	0.221	0.084	1.17569e-148
Flrt2	Flrt2	6.11754e-152	-0.270161	0.05	0.279	1.24969e-147
Foxp2	Foxp2	6.95438e-150	-0.270881	0.046	0.27	1.42064e-145
Tmcc2	Tmcc2	9.57484e-141	0.443428	0.192	0.071	1.95595e-136
Tgfb2	Tgfb2	3.03048e-139	-0.263745	0.056	0.277	6.19067e-135
Hmgb2	Hmgb2	9.53394e-139	-0.279389	0.795	0.95	1.94759e-134
Ucp2	Ucp2	4.58428e-131	0.506224	0.439	0.29	9.36478e-127
Ncoa4	Ncoa4	2.46181e-129	0.439654	0.322	0.174	5.02898e-125
Tfrc	Tfrc	5.62575e-124	0.626431	0.346	0.206	1.14923e-119
Arpc1b	Arpc1b	4.72963e-119	-0.253596	0.125	0.334	9.6617e-115
Gsc	Gsc	1.2872e-118	-0.292752	0.058	0.252	2.6295e-114
Serinc3	Serinc3	6.01648e-116	0.559368	0.403	0.27	1.22905e-111
Alad	Alad	1.60851e-112	0.73016	0.445	0.366	3.28587e-108
Uros	Uros	1.20949e-106	0.298573	0.278	0.145	2.47074e-102
Tspo	Tspo	1.82486e-105	0.385268	0.368	0.229	3.72782e-101
Pax9	Pax9	4.1723e-105	-0.294142	0.047	0.22	8.52317e-101
Barx1	Barx1	5.25251e-104	-0.406043	0.085	0.271	1.07298e-99
Fos	Fos	5.14201e-101	-0.376946	0.243	0.458	1.05041e-96
Igfbp5	Igfbp5	1.55715e-98	-0.390661	0.104	0.296	3.18095e-94
Prr13	Prr13	8.68883e-95	0.43602	0.371	0.241	1.77495e-90
Urod	Urod	1.98198e-92	0.672316	0.483	0.462	4.04878e-88
Zeb2	Zeb2	5.68995e-84	-0.278847	0.178	0.353	1.16234e-79
Rbm38	Rbm38	2.48588e-82	0.440426	0.318	0.203	5.07816e-78
Hist1h2ap	Hist1h2ap	6.69715e-81	-0.316687	0.429	0.636	1.36809e-76
Glrx5	Glrx5	5.40391e-78	0.596331	0.604	0.773	1.10391e-73
Pigq	Pigq	4.48255e-71	0.285565	0.271	0.162	9.15696e-67
St3gal5	St3gal5	5.44962e-70	0.288429	0.249	0.144	1.11325e-65
Xist	Xist	3.02841e-66	-0.543039	0.282	0.416	6.18643e-62
Ssx2ip	Ssx2ip	9.02097e-65	0.260497	0.259	0.156	1.8428e-60
Grina	Grina	3.23331e-58	0.335908	0.282	0.18	6.605e-54
Tubb3	Tubb3	7.97875e-58	-0.302523	0.097	0.229	1.6299e-53
Ppox	Ppox	8.15405e-55	0.313478	0.332	0.241	1.66571e-50
Cxcl14	Cxcl14	2.08903e-46	-0.318261	0.116	0.236	4.26748e-42
Stmn2	Stmn2	7.38119e-41	-0.361938	0.105	0.213	1.50783e-36
Tmem14c	Tmem14c	5.30266e-38	0.715126	0.577	0.803	1.08323e-33
Gm42418	Gm42418	9.18204e-35	0.600319	0.923	0.973	1.87571e-30
Josd2	Josd2	2.33576e-34	0.423382	0.426	0.423	4.77149e-30
AY036118	AY036118	5.46358e-32	0.736949	0.637	0.667	1.1161e-27
Fam117a	Fam117a	1.0839e-22	0.289936	0.212	0.157	2.21418e-18
Pim1	Pim1	5.07895e-22	0.441476	0.449	0.441	1.03753e-17
Nt5c3	Nt5c3	7.87906e-19	0.281858	0.34	0.308	1.60953e-14
Abcg2	Abcg2	1.4577e-17	0.29249	0.298	0.264	2.97779e-13
Lars2	Lars2	1.26289e-16	0.355666	0.349	0.478	2.57982e-12
Ifrd2	Ifrd2	4.3091e-15	0.251172	0.315	0.293	8.80263e-11
Slc20a1	Slc20a1	5.23133e-10	0.305446	0.25	0.224	1.06866e-05
Cox17	Cox17	1.23483e-08	0.371711	0.401	0.431	0.000252251
Mkrn1	Mkrn1	0.000543128	0.265979	0.32	0.32	1
Ubac1	Ubac1	0.00151546	0.32808	0.39	0.444	1
Epb41	Epb41	0.00481108	0.383715	0.395	0.49	1
Prdx3	Prdx3	0.00631288	0.279114	0.408	0.479	1
Mki67	Mki67	0.462278	0.386111	0.406	0.479	1

## Sheet: AP22062001.clusterMegakaryocyte
gene_id	gene_id.1	p_val	avg_logFC	pct.1	pct.2	p_val_adj
Pf4	Pf4	0	4.66025	0.723	0.052	0
Ctla2a	Ctla2a	0	3.27257	0.676	0.032	0
Ppbp	Ppbp	0	2.56525	0.427	0.004	0
Clec1b	Clec1b	0	2.2151	0.557	0.018	0
Nrgn	Nrgn	0	2.16227	0.552	0.051	0
Gp9	Gp9	0	2.15811	0.538	0.003	0
Tuba4a	Tuba4a	0	2.12585	0.492	0.037	0
Treml1	Treml1	0	2.11305	0.515	0.003	0
Itga2b	Itga2b	0	2.08729	0.494	0.013	0
Fermt3	Fermt3	0	1.91707	0.48	0.036	0
Ctla2b	Ctla2b	0	1.75582	0.431	0.013	0
Srgn	Srgn	0	1.59984	0.457	0.021	0
Rab27b	Rab27b	0	1.52215	0.41	0.029	0
Alox12	Alox12	0	1.49684	0.378	0.004	0
Plek	Plek	0	1.47253	0.396	0.015	0
Fcer1g	Fcer1g	0	1.45368	0.45	0.041	0
Gp5	Gp5	0	1.45118	0.385	0.003	0
Bin2	Bin2	0	1.44643	0.389	0.012	0
Itgb3	Itgb3	0	1.4079	0.392	0.008	0
Tspan32	Tspan32	0	1.13709	0.305	0.014	0
Gp1bb	Gp1bb	0	1.12121	0.361	0.005	0
P2rx1	P2rx1	0	1.09772	0.308	0.004	0
Tmem40	Tmem40	0	1.09733	0.331	0.004	0
Rgs18	Rgs18	0	1.06498	0.315	0.006	0
Lat	Lat	0	1.0648	0.333	0.013	0
F2rl2	F2rl2	0	1.03199	0.298	0.001	0
F10	F10	0	0.954366	0.305	0.002	0
Sardh	Sardh	0	0.860149	0.268	0.01	0
Ly6g6f	Ly6g6f	0	0.841808	0.261	0.001	0
Slc6a4	Slc6a4	0	0.810535	0.156	0.006	0
Vwf	Vwf	0	0.772054	0.228	0.005	0
Tbxas1	Tbxas1	0	0.736921	0.242	0.004	0
Sla	Sla	0	0.709904	0.231	0.006	0
Capn3	Capn3	0	0.705892	0.221	0.003	0
Mmrn1	Mmrn1	0	0.668925	0.228	0.01	0
Mpl	Mpl	0	0.646287	0.228	0.001	0
Cd226	Cd226	0	0.633329	0.186	0	0
Lrmp	Lrmp	0	0.618335	0.217	0.009	0
Gata1	Gata1	0	0.574976	0.205	0.009	0
Gp1ba	Gp1ba	0	0.567597	0.207	0.001	0
Gp6	Gp6	0	0.566053	0.203	0	0
Mfsd2b	Mfsd2b	0	0.554995	0.207	0.007	0
I830077J02Rik	I830077J02Rik	0	0.546451	0.189	0.004	0
Mrvi1	Mrvi1	0	0.520369	0.205	0.001	0
Grap2	Grap2	0	0.510366	0.186	0.007	0
Atp2a3	Atp2a3	0	0.509946	0.198	0.003	0
5033406O09Rik	5033406O09Rik	0	0.505078	0.205	0.01	0
Slc35d3	Slc35d3	0	0.50214	0.179	0.002	0
Sla2	Sla2	0	0.47105	0.172	0.003	0
Slc14a1	Slc14a1	0	0.434624	0.182	0.003	0
1110028F11Rik	1110028F11Rik	0	0.432064	0.156	0.001	0
Treml2	Treml2	0	0.42213	0.163	0.006	0
Lcp2	Lcp2	0	0.407929	0.179	0.008	0
Btk	Btk	0	0.355097	0.172	0.006	0
F5	F5	0	0.354903	0.138	0.002	0
Tubb1	Tubb1	0	0.337882	0.119	0	0
Gfi1b	Gfi1b	0	0.335501	0.156	0.005	0
Mpig6b	Mpig6b	0	0.315829	0.147	0.002	0
F2rl3	F2rl3	0	0.315306	0.145	0.004	0
Cd200r1	Cd200r1	0	0.259543	0.114	0.003	0
Stx11	Stx11	1.89751e-307	0.694252	0.226	0.013	3.87623e-303
Nfe2	Nfe2	4.1252e-293	0.441815	0.189	0.009	8.42697e-289
Itgb2	Itgb2	3.63394e-275	0.303654	0.133	0.005	7.42342e-271
Rasgrp2	Rasgrp2	1.49645e-265	1.91638	0.497	0.076	3.05695e-261
Rgs10	Rgs10	3.30257e-258	1.91852	0.527	0.089	6.74649e-254
Tgfb1	Tgfb1	1.75625e-248	1.48673	0.417	0.055	3.58767e-244
Cd9	Cd9	1.00822e-239	2.40941	0.641	0.146	2.05958e-235
Was	Was	4.68729e-233	0.335824	0.152	0.008	9.5752e-229
Cavin2	Cavin2	6.14839e-223	0.931048	0.291	0.03	1.25599e-218
Cited4	Cited4	5.62015e-219	0.815656	0.27	0.025	1.14808e-214
Laptm5	Laptm5	1.78926e-205	0.558874	0.266	0.026	3.6551e-201
Dok2	Dok2	1.07246e-204	0.778531	0.238	0.021	2.19082e-200
F13a1	F13a1	2.55064e-194	0.428127	0.149	0.009	5.21044e-190
Thbs1	Thbs1	1.77772e-190	2.07196	0.506	0.107	3.63153e-186
Fyb	Fyb	1.5383e-187	1.10108	0.324	0.043	3.14244e-183
Gmfg	Gmfg	2.45084e-186	0.734364	0.275	0.031	5.00659e-182
Dapp1	Dapp1	9.2019e-179	0.687714	0.238	0.024	1.87976e-174
Cela1	Cela1	9.62571e-171	0.389868	0.145	0.009	1.96634e-166
Ache	Ache	7.6623e-165	0.268607	0.14	0.009	1.56525e-160
Gpr146	Gpr146	1.18892e-162	0.345233	0.145	0.01	2.42872e-158
Tec	Tec	5.52108e-162	0.350211	0.119	0.007	1.12785e-157
Myct1	Myct1	6.92507e-159	0.420381	0.182	0.016	1.41465e-154
Gucy1b1	Gucy1b1	5.86434e-155	0.502257	0.177	0.016	1.19797e-150
Adgrg1	Adgrg1	3.79796e-153	0.618235	0.242	0.029	7.75848e-149
Tmsb4x	Tmsb4x	9.6452e-148	1.8717	0.974	0.982	1.97032e-143
Esam	Esam	9.60064e-146	0.539135	0.249	0.031	1.96122e-141
Cd55	Cd55	1.24407e-144	0.291909	0.147	0.011	2.54138e-140
Tal1	Tal1	1.85057e-143	0.509582	0.193	0.02	3.78035e-139
Klhl6	Klhl6	2.77776e-134	0.437357	0.175	0.017	5.67441e-130
Lyz2	Lyz2	9.0028e-132	0.551468	0.198	0.022	1.83909e-127
Snca	Snca	2.53535e-130	0.935714	0.315	0.054	5.17922e-126
Gnaz	Gnaz	1.47378e-129	0.753546	0.259	0.038	3.01064e-125
Clu	Clu	1.30856e-126	1.28394	0.399	0.09	2.67312e-122
Slc2a3	Slc2a3	9.80807e-124	0.935019	0.275	0.044	2.00359e-119
Unc13d	Unc13d	7.48961e-122	0.393673	0.191	0.022	1.52998e-117
Pls1	Pls1	8.08681e-122	0.41545	0.175	0.019	1.65197e-117
Prkcq	Prkcq	1.9767e-120	0.52359	0.231	0.032	4.03801e-116
Lyl1	Lyl1	1.18069e-115	0.377041	0.175	0.02	2.41191e-111
Tnnt1	Tnnt1	3.94327e-107	0.531389	0.231	0.036	8.05531e-103
Gucy1a1	Gucy1a1	1.35753e-100	0.290249	0.152	0.017	2.77316e-96
Rabgap1l	Rabgap1l	4.7221e-99	1.18744	0.345	0.084	9.6463e-95
Ptgs1	Ptgs1	9.81504e-95	0.432038	0.196	0.029	2.00502e-90
Rac2	Rac2	1.70438e-93	0.346412	0.161	0.02	3.4817e-89
Syk	Syk	6.14505e-92	0.273431	0.149	0.018	1.25531e-87
Lyn	Lyn	3.13039e-90	0.461252	0.205	0.033	6.39475e-86
Skap2	Skap2	1.03004e-89	0.557851	0.207	0.034	2.10416e-85
P2ry1	P2ry1	1.13865e-83	0.46975	0.161	0.022	2.32603e-79
Lmo2	Lmo2	3.6908e-80	0.578236	0.242	0.048	7.53956e-76
Marcksl1	Marcksl1	2.2498e-69	-0.648646	0.513	0.915	4.59588e-65
Smim1	Smim1	1.54628e-68	0.621064	0.245	0.056	3.15874e-64
Ston2	Ston2	4.06137e-65	0.521281	0.184	0.035	8.29657e-61
Cdk2ap1	Cdk2ap1	6.09352e-63	-0.443222	0.357	0.813	1.24478e-58
Ubash3b	Ubash3b	7.03484e-63	0.98675	0.317	0.099	1.43708e-58
Ilf2	Ilf2	2.55002e-62	-0.428702	0.373	0.82	5.20919e-58
Hhex	Hhex	4.09651e-60	0.329004	0.138	0.022	8.36835e-56
Fscn1	Fscn1	1.26517e-59	-0.424307	0.315	0.791	2.58449e-55
Tcf12	Tcf12	8.16588e-59	-0.427839	0.247	0.691	1.66813e-54
Rasa3	Rasa3	3.57881e-57	0.660828	0.24	0.062	7.31079e-53
Kcnq1ot1	Kcnq1ot1	7.37125e-57	-0.595563	0.273	0.697	1.5058e-52
Ube2r2	Ube2r2	1.31524e-56	-0.416157	0.394	0.833	2.68678e-52
Epor	Epor	1.51563e-56	0.490917	0.175	0.035	3.09613e-52
Myl6	Myl6	4.48073e-56	1.06367	0.821	0.938	9.15323e-52
Gstm5	Gstm5	9.80829e-56	-0.351127	0.305	0.765	2.00364e-51
Gjc1	Gjc1	1.18664e-54	-0.320317	0.159	0.595	2.42406e-50
Ssbp3	Ssbp3	2.95234e-54	-0.317457	0.326	0.775	6.03103e-50
Sox4	Sox4	3.30318e-54	-0.464621	0.389	0.835	6.74773e-50
Cd59a	Cd59a	3.83207e-54	0.561238	0.235	0.061	7.82815e-50
Fzd2	Fzd2	4.20338e-54	-0.332927	0.259	0.737	8.58667e-50
Sox11	Sox11	2.51666e-53	-0.533456	0.497	0.9	5.14103e-49
Ecm1	Ecm1	1.62116e-52	0.520147	0.14	0.025	3.31171e-48
Srsf10	Srsf10	1.79555e-52	-0.321638	0.375	0.798	3.66795e-48
Auts2	Auts2	1.92527e-52	-0.409118	0.273	0.71	3.93294e-48
Mpped2	Mpped2	2.24647e-52	-0.606137	0.214	0.637	4.58908e-48
Cd24a	Cd24a	9.45012e-52	-0.389164	0.282	0.72	1.93047e-47
Ckap4	Ckap4	1.35248e-51	-0.304014	0.231	0.672	2.76284e-47
H2afy	H2afy	1.43969e-51	-0.356045	0.541	0.902	2.94099e-47
Map4k4	Map4k4	3.11878e-51	-0.254872	0.238	0.692	6.37104e-47
Arl2bp	Arl2bp	3.31411e-51	-0.343116	0.252	0.674	6.77006e-47
Tra2b	Tra2b	5.00424e-51	-0.422622	0.387	0.819	1.02227e-46
Paics	Paics	7.80049e-51	-0.30099	0.352	0.771	1.59348e-46
Ldhb	Ldhb	1.41883e-50	-0.338449	0.352	0.821	2.89839e-46
Nmral1	Nmral1	1.72016e-50	-0.294777	0.163	0.572	3.51393e-46
Hdgfl3	Hdgfl3	1.94401e-50	-0.341381	0.159	0.577	3.97122e-46
Tspan3	Tspan3	1.99925e-50	-0.361764	0.389	0.819	4.08407e-46
Gchfr	Gchfr	3.52184e-50	0.460353	0.142	0.027	7.19441e-46
Zfp326	Zfp326	6.51588e-50	-0.3405	0.252	0.668	1.33106e-45
Ppp1cc	Ppp1cc	6.79652e-50	-0.336839	0.366	0.789	1.38839e-45
Dcakd	Dcakd	9.39379e-50	-0.333989	0.289	0.743	1.91896e-45
Klhdc2	Klhdc2	1.59974e-49	-0.27294	0.291	0.721	3.26794e-45
Hmgn1	Hmgn1	1.80555e-49	-0.395245	0.772	0.965	3.68837e-45
Rbmxl1	Rbmxl1	1.85882e-49	-0.266445	0.38	0.795	3.79719e-45
Sec11c	Sec11c	2.04511e-49	1.25794	0.445	0.225	4.17775e-45
Pnn	Pnn	2.89374e-49	-0.350963	0.343	0.756	5.91132e-45
Psip1	Psip1	3.51017e-49	-0.369519	0.455	0.86	7.17057e-45
Evl	Evl	6.02255e-49	-0.313042	0.266	0.694	1.23029e-44
Cbr1	Cbr1	8.3055e-49	-0.281526	0.217	0.649	1.69665e-44
Ttc3	Ttc3	9.49329e-49	-0.317075	0.373	0.801	1.93929e-44
Nnat	Nnat	9.53247e-49	-0.530845	0.513	0.902	1.94729e-44
Ndn	Ndn	9.58233e-49	-0.277444	0.217	0.641	1.95748e-44
Hnrnpl	Hnrnpl	1.00022e-48	-0.310866	0.343	0.761	2.04326e-44
Tut4	Tut4	5.51583e-48	-0.361635	0.266	0.676	1.12677e-43
Akr7a5	Akr7a5	9.68745e-48	-0.275074	0.224	0.626	1.97895e-43
Ccdc88a	Ccdc88a	2.50422e-47	-0.329516	0.198	0.585	5.11563e-43
Brd3	Brd3	3.31564e-47	-0.297429	0.345	0.742	6.77319e-43
Cbx1	Cbx1	4.34601e-47	-0.26473	0.485	0.882	8.87803e-43
Pcbp4	Pcbp4	4.87649e-47	-0.254522	0.319	0.757	9.9617e-43
Ift74	Ift74	5.93204e-47	-0.250462	0.175	0.576	1.2118e-42
Tagln2	Tagln2	8.89921e-47	1.33062	0.501	0.292	1.81793e-42
Mcm7	Mcm7	1.39304e-46	-0.34493	0.298	0.711	2.84569e-42
Pabpn1	Pabpn1	3.32566e-46	-0.312063	0.476	0.875	6.79365e-42
Igf2bp2	Igf2bp2	5.46718e-46	-0.251891	0.149	0.547	1.11684e-41
Fbl	Fbl	5.52444e-46	-0.253062	0.347	0.766	1.12853e-41
Cks1b	Cks1b	5.63515e-46	-0.359671	0.452	0.849	1.15115e-41
Ruvbl1	Ruvbl1	5.97618e-46	-0.293065	0.28	0.691	1.22081e-41
Sae1	Sae1	6.42043e-46	-0.301526	0.345	0.768	1.31157e-41
Bex2	Bex2	7.23442e-46	-0.316097	0.294	0.719	1.47785e-41
Lsm7	Lsm7	8.3185e-46	-0.277263	0.329	0.746	1.6993e-41
Prkca	Prkca	1.20973e-45	0.545495	0.226	0.065	2.47124e-41
Ctxn1	Ctxn1	1.46489e-45	-0.306322	0.184	0.589	2.99248e-41
H2afy2	H2afy2	1.52088e-45	-0.30001	0.413	0.835	3.10685e-41
Anp32e	Anp32e	1.66836e-45	-0.315633	0.378	0.78	3.40813e-41
Hmga2	Hmga2	2.41665e-45	-0.378739	0.361	0.777	4.93672e-41
Ddt	Ddt	2.43863e-45	-0.26107	0.259	0.671	4.98164e-41
S100a1	S100a1	3.02409e-45	0.405346	0.177	0.042	6.1776e-41
Ptov1	Ptov1	4.6206e-45	-0.374927	0.524	0.896	9.43896e-41
Maged1	Maged1	5.2376e-45	-0.271163	0.375	0.82	1.06994e-40
Fnbp1l	Fnbp1l	6.55013e-45	-0.318587	0.207	0.582	1.33806e-40
Kdm1a	Kdm1a	9.9466e-45	-0.262631	0.24	0.629	2.03189e-40
Gspt1	Gspt1	1.02894e-44	-0.322284	0.31	0.716	2.10191e-40
Ier5l	Ier5l	1.05365e-44	-0.324776	0.166	0.564	2.15241e-40
Syncrip	Syncrip	1.11907e-44	-0.255667	0.308	0.711	2.28604e-40
Clmp	Clmp	1.7043e-44	-0.254023	0.217	0.634	3.48155e-40
Rest	Rest	2.09526e-44	-0.25807	0.259	0.646	4.28021e-40
Sfpq	Sfpq	2.33248e-44	-0.313758	0.471	0.863	4.76479e-40
Pdlim4	Pdlim4	2.56949e-44	-0.265544	0.175	0.58	5.24895e-40
Csrp2	Csrp2	4.65696e-44	-0.347822	0.436	0.823	9.51323e-40
Marcks	Marcks	7.46426e-44	-0.415163	0.576	0.93	1.5248e-39
Basp1	Basp1	1.14683e-43	-0.41632	0.503	0.909	2.34274e-39
Arhgap45	Arhgap45	2.12785e-43	0.55923	0.203	0.056	4.34678e-39
Tcf3	Tcf3	2.50901e-43	-0.279438	0.361	0.774	5.12541e-39
Rnps1	Rnps1	3.10743e-43	-0.261333	0.38	0.792	6.34786e-39
Ssrp1	Ssrp1	3.92053e-43	-0.282712	0.38	0.778	8.00885e-39
Hnrnpab	Hnrnpab	4.44919e-43	-0.33081	0.58	0.918	9.08881e-39
Tnrc6c	Tnrc6c	4.48915e-43	-0.320235	0.212	0.584	9.17044e-39
Fxyd6	Fxyd6	1.32075e-42	-0.298675	0.166	0.563	2.69803e-38
Ccnd1	Ccnd1	1.32105e-42	-0.402913	0.231	0.624	2.69865e-38
Sltm	Sltm	1.44961e-42	-0.331759	0.298	0.686	2.96126e-38
Polr2a	Polr2a	1.47532e-42	-0.253784	0.203	0.566	3.01378e-38
Prrx2	Prrx2	1.54411e-42	-0.392917	0.352	0.741	3.1543e-38
AI504432	AI504432	1.78247e-42	0.295588	0.126	0.025	3.64124e-38
Cyba	Cyba	1.99524e-42	1.37104	0.538	0.367	4.07589e-38
Impdh2	Impdh2	2.05887e-42	-0.326505	0.347	0.755	4.20585e-38
Strap	Strap	2.32007e-42	-0.268048	0.373	0.785	4.73943e-38
Cdk4	Cdk4	2.32779e-42	-0.420654	0.632	0.941	4.7552e-38
Scd2	Scd2	2.85935e-42	-0.273525	0.291	0.69	5.84109e-38
Cdh11	Cdh11	2.89359e-42	-0.368728	0.221	0.615	5.91103e-38
Id2	Id2	3.73045e-42	-0.486777	0.427	0.807	7.62056e-38
Gpc3	Gpc3	4.36553e-42	-0.266941	0.291	0.705	8.9179e-38
Zfp292	Zfp292	4.66041e-42	-0.308713	0.184	0.543	9.52029e-38
Tmpo	Tmpo	4.9353e-42	-0.252538	0.394	0.789	1.00818e-37
Pnisr	Pnisr	6.29192e-42	-0.293175	0.34	0.729	1.28531e-37
Vcan	Vcan	6.84158e-42	-0.304635	0.256	0.662	1.3976e-37
Dnttip2	Dnttip2	8.68383e-42	-0.255196	0.224	0.598	1.77393e-37
Snrpd3	Snrpd3	1.36435e-41	-0.322053	0.473	0.862	2.78709e-37
Zbtb12	Zbtb12	1.99284e-41	-0.253563	0.156	0.52	4.07098e-37
Mphosph10	Mphosph10	2.05987e-41	-0.288939	0.177	0.537	4.20789e-37
Atrx	Atrx	2.96281e-41	-0.283988	0.361	0.752	6.05243e-37
Sf3b2	Sf3b2	2.99537e-41	-0.28345	0.466	0.86	6.11895e-37
Tspo	Tspo	3.14137e-41	1.09556	0.436	0.233	6.4172e-37
Blmh	Blmh	3.5776e-41	-0.260821	0.312	0.709	7.30833e-37
Arhgap18	Arhgap18	4.12402e-41	0.550355	0.203	0.057	8.42455e-37
Zfp462	Zfp462	4.47837e-41	-0.260211	0.107	0.458	9.14842e-37
Dhx36	Dhx36	4.51615e-41	-0.257045	0.263	0.638	9.22559e-37
Eid1	Eid1	6.98729e-41	-0.353942	0.508	0.894	1.42736e-36
Pecam1	Pecam1	7.26091e-41	0.283169	0.142	0.03	1.48326e-36
Exoc6	Exoc6	8.27307e-41	0.264279	0.145	0.032	1.69002e-36
Smarca5	Smarca5	9.06289e-41	-0.259105	0.347	0.732	1.85137e-36
Pfn2	Pfn2	9.39862e-41	-0.29726	0.177	0.552	1.91995e-36
H1fx	H1fx	9.91248e-41	-0.264453	0.315	0.75	2.02492e-36
Ankrd11	Ankrd11	1.13225e-40	-0.284653	0.352	0.729	2.31297e-36
Vegfb	Vegfb	1.39123e-40	-0.263619	0.17	0.527	2.84201e-36
Snw1	Snw1	2.38619e-40	-0.276147	0.324	0.724	4.87451e-36
Mdk	Mdk	2.45092e-40	-0.393163	0.786	0.972	5.00675e-36
B230219D22Rik	B230219D22Rik	3.44197e-40	-0.304795	0.221	0.588	7.03125e-36
Twist1	Twist1	5.36306e-40	-0.562673	0.443	0.797	1.09557e-35
Nudt4	Nudt4	5.56185e-40	-0.314254	0.231	0.588	1.13617e-35
Cdc25a	Cdc25a	6.10374e-40	-0.26355	0.119	0.452	1.24687e-35
Psmd7	Psmd7	7.99576e-40	-0.300579	0.455	0.859	1.63337e-35
Snrnp70	Snrnp70	1.17074e-39	-0.269761	0.45	0.835	2.39159e-35
Igsf3	Igsf3	1.32497e-39	-0.26865	0.152	0.512	2.70664e-35
Chd3	Chd3	1.38416e-39	-0.250163	0.254	0.659	2.82755e-35
Csde1	Csde1	2.19581e-39	-0.259509	0.399	0.778	4.4856e-35
Prrx1	Prrx1	2.23038e-39	-0.402055	0.317	0.692	4.55622e-35
Zfhx4	Zfhx4	2.54291e-39	-0.305338	0.182	0.546	5.19466e-35
Dek	Dek	2.70199e-39	-0.321185	0.443	0.84	5.51962e-35
Ctbp2	Ctbp2	2.95609e-39	-0.28055	0.175	0.517	6.03871e-35
Mfap2	Mfap2	3.32152e-39	-0.34991	0.406	0.837	6.78519e-35
Hmgb3	Hmgb3	3.83044e-39	-0.336749	0.524	0.885	7.82482e-35
Tcf4	Tcf4	8.33752e-39	-0.351045	0.354	0.733	1.70319e-34
Dusp3	Dusp3	1.32952e-38	0.461783	0.21	0.063	2.71594e-34
Rif1	Rif1	1.40114e-38	-0.29465	0.149	0.481	2.86224e-34
Tubb5	Tubb5	1.54122e-38	-0.372307	0.853	0.985	3.14841e-34
Rbm25	Rbm25	2.04088e-38	-0.255448	0.429	0.816	4.1691e-34
Bex3	Bex3	2.70253e-38	-0.297913	0.557	0.905	5.52073e-34
Alyref	Alyref	3.47529e-38	-0.269744	0.436	0.831	7.09932e-34
Tuba1b	Tuba1b	3.64031e-38	-0.441704	0.697	0.947	7.43642e-34
Trim28	Trim28	3.80091e-38	-0.251679	0.448	0.822	7.7645e-34
Nono	Nono	4.45411e-38	-0.288684	0.536	0.884	9.09886e-34
Fkbp3	Fkbp3	7.98313e-38	-0.255968	0.522	0.897	1.63079e-33
Tbl1x	Tbl1x	9.74301e-38	-0.262033	0.219	0.578	1.9903e-33
Sf3b1	Sf3b1	1.14684e-37	-0.266222	0.464	0.849	2.34277e-33
Crabp2	Crabp2	1.45705e-37	-0.380784	0.427	0.798	2.97646e-33
Cdkn1c	Cdkn1c	1.74673e-37	-0.386704	0.466	0.872	3.56822e-33
Smim3	Smim3	1.77546e-37	1.13903	0.338	0.156	3.6269e-33
Tbx2	Tbx2	3.12248e-37	-0.285984	0.168	0.519	6.3786e-33
Fstl1	Fstl1	3.22744e-37	-0.299626	0.366	0.769	6.59302e-33
Atxn7l3b	Atxn7l3b	4.904e-37	-0.269091	0.538	0.894	1.00179e-32
Col1a2	Col1a2	8.2505e-37	-0.373485	0.357	0.729	1.68541e-32
Hmgb1	Hmgb1	8.75178e-37	-0.289999	0.911	0.991	1.78781e-32
Gm47283	Gm47283	1.27697e-36	-0.3114	0.324	0.695	2.6086e-32
Ptpre	Ptpre	1.77656e-36	0.279385	0.133	0.03	3.62915e-32
Ppp1r14a	Ppp1r14a	2.14753e-36	0.509059	0.221	0.072	4.38698e-32
Brd1	Brd1	2.60995e-36	-0.315429	0.177	0.502	5.33161e-32
Set	Set	2.61725e-36	-0.324669	0.767	0.964	5.34652e-32
Zfhx3	Zfhx3	2.75948e-36	-0.43891	0.247	0.623	5.63707e-32
Actb	Actb	2.8999e-36	0.580718	0.96	0.995	5.92391e-32
Srsf11	Srsf11	3.79304e-36	-0.263413	0.476	0.847	7.74841e-32
Ccnd2	Ccnd2	4.65862e-36	-0.298	0.436	0.802	9.51663e-32
Ppp4c	Ppp4c	6.45393e-36	-0.281877	0.296	0.663	1.31841e-31
Faf2	Faf2	8.44391e-36	-0.250969	0.128	0.443	1.72492e-31
Pcolce	Pcolce	1.09435e-35	-0.278922	0.154	0.491	2.23554e-31
Ccn1	Ccn1	1.22776e-35	-0.46082	0.268	0.618	2.50806e-31
Ddx39b	Ddx39b	1.45795e-35	-0.310585	0.536	0.885	2.9783e-31
Gng10	Gng10	1.6742e-35	-0.293171	0.291	0.649	3.42006e-31
Igfbp4	Igfbp4	1.98495e-35	-0.361071	0.517	0.87	4.05486e-31
Prdx6	Prdx6	3.23757e-35	-0.252589	0.48	0.842	6.61371e-31
Coro1a	Coro1a	3.38624e-35	1.01407	0.366	0.182	6.91741e-31
Tmem119	Tmem119	4.32924e-35	-0.287506	0.096	0.412	8.84377e-31
Sar1a	Sar1a	4.46416e-35	-0.252276	0.287	0.66	9.11938e-31
U2af1	U2af1	5.79022e-35	-0.255696	0.506	0.874	1.18283e-30
Raly	Raly	6.36176e-35	-0.298543	0.49	0.856	1.29958e-30
Eif5	Eif5	8.11501e-35	-0.282911	0.524	0.889	1.65773e-30
2410002F23Rik	2410002F23Rik	1.60337e-34	-0.257102	0.161	0.482	3.27536e-30
Gas2l1	Gas2l1	1.79316e-34	0.911497	0.331	0.154	3.66306e-30
Mfap4	Mfap4	2.06455e-34	-0.338769	0.338	0.714	4.21747e-30
Atp2b1	Atp2b1	2.97609e-34	-0.253946	0.21	0.544	6.07955e-30
Mrfap1	Mrfap1	3.3955e-34	-0.275457	0.604	0.932	6.93632e-30
Crabp1	Crabp1	5.71127e-34	-0.543121	0.531	0.83	1.1667e-29
Tcp1	Tcp1	5.79036e-34	-0.2871	0.478	0.866	1.18285e-29
Parvb	Parvb	6.97256e-34	0.838171	0.296	0.126	1.42435e-29
Hsp90ab1	Hsp90ab1	7.15873e-34	-0.274635	0.937	0.995	1.46239e-29
Ywhaq	Ywhaq	8.9894e-34	-0.269319	0.604	0.91	1.83635e-29
Fkbp4	Fkbp4	1.02718e-33	-0.265107	0.534	0.874	2.09833e-29
Serpinh1	Serpinh1	1.49165e-33	-0.346992	0.506	0.884	3.04714e-29
Fbln2	Fbln2	3.36395e-33	-0.281425	0.163	0.485	6.87188e-29
Mdh1	Mdh1	5.03308e-33	-0.264845	0.424	0.807	1.02816e-28
Fbxo6	Fbxo6	1.19248e-32	0.394702	0.168	0.048	2.436e-28
Col3a1	Col3a1	1.22342e-32	-0.324785	0.354	0.731	2.49921e-28
Hnrnpc	Hnrnpc	2.43057e-32	-0.278994	0.597	0.919	4.96517e-28
Prdx1	Prdx1	4.04354e-32	-0.302502	0.615	0.935	8.26015e-28
Dusp9	Dusp9	4.59956e-32	-0.250903	0.096	0.387	9.39599e-28
Tesc	Tesc	5.73571e-32	0.266466	0.103	0.021	1.17169e-27
Klf2	Klf2	5.73657e-32	0.915291	0.2	0.065	1.17187e-27
F11r	F11r	6.40767e-32	0.350796	0.191	0.059	1.30896e-27
Ppp1r14b	Ppp1r14b	1.03071e-31	-0.285842	0.608	0.932	2.10553e-27
mt-Nd1	mt-Nd1	1.3119e-31	-0.328718	0.72	0.942	2.67995e-27
Myl9	Myl9	1.71707e-31	1.5622	0.492	0.333	3.50763e-27
Alx1	Alx1	3.45752e-31	-0.379018	0.277	0.617	7.06302e-27
H2afv	H2afv	3.53621e-31	-0.338714	0.662	0.945	7.22376e-27
Hist1h2bc	Hist1h2bc	4.86726e-31	1.3835	0.382	0.206	9.94284e-27
Nasp	Nasp	5.71506e-31	-0.276981	0.548	0.897	1.16747e-26
Ssb	Ssb	8.15193e-31	-0.266209	0.552	0.891	1.66528e-26
Ptn	Ptn	1.06166e-30	-0.451262	0.492	0.845	2.16876e-26
Hmgn2	Hmgn2	1.33845e-30	-0.309915	0.636	0.924	2.73418e-26
Rap1b	Rap1b	1.58938e-30	1.79419	0.611	0.629	3.24679e-26
Nbl1	Nbl1	3.38766e-30	-0.422704	0.152	0.45	6.92031e-26
Rbpms2	Rbpms2	4.37109e-30	0.899122	0.345	0.182	8.92926e-26
Pde5a	Pde5a	4.77662e-30	0.544882	0.247	0.097	9.75768e-26
Cacybp	Cacybp	6.70031e-30	-0.273346	0.45	0.833	1.36874e-25
Arid5b	Arid5b	9.16225e-30	-0.269712	0.161	0.465	1.87166e-25
Stxbp2	Stxbp2	9.59936e-30	0.459512	0.21	0.074	1.96096e-25
Srsf7	Srsf7	9.79209e-30	-0.259868	0.58	0.908	2.00033e-25
Ehbp1l1	Ehbp1l1	1.01724e-29	0.320758	0.163	0.049	2.07803e-25
Sox9	Sox9	3.09251e-29	-0.381395	0.135	0.419	6.31738e-25
Msx1	Msx1	3.42141e-29	-0.494587	0.266	0.574	6.98926e-25
Sh3bgrl3	Sh3bgrl3	5.26874e-29	1.01506	0.69	0.802	1.0763e-24
Hnrnpa2b1	Hnrnpa2b1	1.08665e-28	-0.273563	0.646	0.928	2.2198e-24
Ywhae	Ywhae	1.31756e-28	-0.262303	0.702	0.953	2.69152e-24
Stmn1	Stmn1	2.09674e-28	-0.32133	0.832	0.978	4.28323e-24
Bmp2k	Bmp2k	3.75999e-28	0.645226	0.226	0.089	7.68091e-24
Gm49708	Gm49708	5.38836e-28	-0.314754	0.135	0.417	1.10073e-23
Meg3	Meg3	6.21405e-28	-0.278175	0.291	0.636	1.26941e-23
Cenpf	Cenpf	8.73023e-28	-0.38021	0.228	0.527	1.78341e-23
Fth1	Fth1	1.03195e-27	0.346821	0.869	0.972	2.10807e-23
Tom1l1	Tom1l1	1.09859e-27	0.34448	0.175	0.056	2.24419e-23
Ssbp2	Ssbp2	1.34772e-27	-0.254734	0.259	0.561	2.75312e-23
Prdx2	Prdx2	1.40248e-27	-0.272291	0.83	0.979	2.86498e-23
S100a13	S100a13	1.41612e-27	0.460164	0.247	0.098	2.89285e-23
Myh9	Myh9	1.58008e-27	0.998824	0.42	0.264	3.22779e-23
Susd4	Susd4	1.76966e-27	0.264196	0.128	0.034	3.61506e-23
Taok3	Taok3	2.72174e-27	0.345563	0.205	0.075	5.55997e-23
Wnt5a	Wnt5a	2.84152e-27	-0.254061	0.186	0.494	5.80465e-23
Pclaf	Pclaf	5.21995e-27	-0.326264	0.455	0.753	1.06633e-22
Sfrp2	Sfrp2	5.29159e-27	-0.25868	0.196	0.515	1.08097e-22
Npm1	Npm1	5.70623e-27	-0.251108	0.918	0.994	1.16567e-22
Id3	Id3	9.25392e-27	-0.321601	0.59	0.9	1.89039e-22
Cnbp	Cnbp	1.02815e-26	-0.260257	0.566	0.895	2.10031e-22
Ranbp1	Ranbp1	1.0792e-26	-0.270963	0.69	0.939	2.20459e-22
Gng11	Gng11	1.80858e-26	1.02158	0.457	0.294	3.69456e-22
Igf1	Igf1	5.49669e-26	-0.251957	0.126	0.4	1.12286e-21
2022-03-02	2022-03-02	1.0242e-25	0.754843	0.303	0.148	2.09223e-21
Actg1	Actg1	3.46317e-25	0.428822	0.951	0.99	7.07456e-21
Arhgdib	Arhgdib	3.60949e-25	1.01677	0.471	0.336	7.37348e-21
Lef1	Lef1	4.51514e-25	-0.266401	0.117	0.38	9.22353e-21
Pfn1	Pfn1	7.60413e-25	0.639414	0.839	0.95	1.55337e-20
Neat1	Neat1	1.1337e-24	0.632463	0.128	0.037	2.31593e-20
Cdc42ep2	Cdc42ep2	2.87802e-24	0.253189	0.124	0.035	5.87922e-20
Cdkn2d	Cdkn2d	3.19527e-24	1.01586	0.436	0.305	6.5273e-20
Uba7	Uba7	8.10966e-24	0.544663	0.212	0.085	1.65664e-19
Gpx4	Gpx4	3.70727e-23	0.91399	0.716	0.895	7.57321e-19
Meis2	Meis2	7.4092e-23	-0.322308	0.154	0.413	1.51355e-18
Map1b	Map1b	9.86236e-23	-0.305111	0.186	0.459	2.01468e-18
Tmem158	Tmem158	1.19536e-22	0.554519	0.242	0.109	2.44188e-18
Hacd4	Hacd4	1.27044e-22	0.666053	0.247	0.112	2.59526e-18
Epha4	Epha4	2.46808e-22	-0.286545	0.159	0.412	5.04179e-18
Atp8a1	Atp8a1	2.73314e-22	0.30123	0.149	0.049	5.58325e-18
Larp1b	Larp1b	9.12434e-22	0.293289	0.14	0.045	1.86392e-17
Prkar2b	Prkar2b	1.7317e-21	1.17333	0.438	0.346	3.53751e-17
Inafm2	Inafm2	2.48499e-21	0.379875	0.184	0.072	5.07634e-17
Top2a	Top2a	5.42225e-21	-0.258791	0.326	0.602	1.10766e-16
Ube2s	Ube2s	5.49032e-20	-0.268371	0.65	0.925	1.12156e-15
Rsu1	Rsu1	6.6077e-20	1.25845	0.466	0.403	1.34982e-15
Hist1h1c	Hist1h1c	1.70961e-18	1.36251	0.368	0.243	3.49239e-14
Dlk1	Dlk1	1.75566e-18	-0.318352	0.121	0.337	3.58647e-14
Gm42418	Gm42418	2.38404e-17	0.672125	0.925	0.972	4.87011e-13
Mknk1	Mknk1	2.96036e-17	0.340143	0.191	0.087	6.04742e-13
Lmna	Lmna	3.65672e-17	0.839546	0.469	0.366	7.46994e-13
Atpif1	Atpif1	5.90191e-17	0.468669	0.793	0.941	1.20564e-12
Tmem14c	Tmem14c	1.15228e-16	1.12082	0.632	0.795	2.35388e-12
Kyat1	Kyat1	1.32949e-16	0.269782	0.114	0.039	2.71588e-12
Pros1	Pros1	1.70556e-16	0.390297	0.21	0.099	3.48412e-12
Alox5ap	Alox5ap	1.75853e-16	0.264704	0.128	0.046	3.59232e-12
Zyx	Zyx	2.44577e-16	1.21401	0.476	0.436	4.99621e-12
Itm2b	Itm2b	6.00831e-16	0.808097	0.636	0.721	1.22738e-11
Sord	Sord	1.48381e-15	0.48381	0.224	0.116	3.03112e-11
Btg1	Btg1	4.04738e-15	0.274454	0.366	0.658	8.26798e-11
Gmpr	Gmpr	1.26904e-14	0.426841	0.235	0.125	2.59239e-10
Anxa3	Anxa3	1.99937e-14	0.309004	0.163	0.071	4.08432e-10
Cd47	Cd47	2.78101e-14	0.845293	0.387	0.292	5.68104e-10
Rnasek	Rnasek	7.27587e-14	1.14103	0.52	0.553	1.48632e-09
Cpeb4	Cpeb4	1.06612e-13	0.395018	0.142	0.061	2.17788e-09
Kalrn	Kalrn	1.09535e-13	0.500741	0.228	0.126	2.23757e-09
Hexa	Hexa	3.69806e-13	0.725502	0.389	0.303	7.55439e-09
Nomo1	Nomo1	3.71152e-13	0.530434	0.224	0.127	7.58188e-09
Barx1	Barx1	3.27112e-12	-0.374431	0.114	0.265	6.68225e-08
Ipo11	Ipo11	3.84137e-12	0.719905	0.298	0.201	7.84715e-08
Elf1	Elf1	3.89842e-12	0.409544	0.219	0.122	7.96369e-08
Ptpn18	Ptpn18	1.41151e-11	0.270438	0.149	0.069	2.88344e-07
Xist	Xist	3.5849e-11	-0.482315	0.266	0.412	7.32324e-07
Creg1	Creg1	3.90203e-11	0.68109	0.338	0.253	7.97106e-07
Pon2	Pon2	4.51315e-11	0.323201	0.193	0.104	9.21946e-07
Vcl	Vcl	5.94485e-11	0.82434	0.329	0.252	1.21441e-06
Tln1	Tln1	6.64567e-11	1.26225	0.49	0.531	1.35758e-06
Ostf1	Ostf1	2.66142e-10	0.449232	0.284	0.191	5.43674e-06
Rbm38	Rbm38	3.54865e-10	0.665707	0.289	0.206	7.24918e-06
Tpm4	Tpm4	4.58275e-10	0.540688	0.669	0.842	9.36164e-06
Arpc1b	Arpc1b	5.30259e-10	0.542907	0.394	0.326	1.08321e-05
Daam1	Daam1	6.82126e-10	0.628281	0.266	0.181	1.39345e-05
AY036118	AY036118	9.06346e-10	0.81697	0.625	0.666	1.85148e-05
Pdlim1	Pdlim1	1.97936e-09	0.623657	0.242	0.156	4.04345e-05
Pard3b	Pard3b	2.74038e-09	0.2691	0.124	0.058	5.59805e-05
Tubb2a	Tubb2a	3.28577e-09	0.667931	0.396	0.334	6.71216e-05
Mgmt	Mgmt	3.42658e-09	0.458187	0.256	0.173	6.99982e-05
Rida	Rida	4.079e-09	0.731129	0.361	0.292	8.33258e-05
Ninj1	Ninj1	4.83373e-09	0.519743	0.252	0.163	9.87435e-05
Prr13	Prr13	7.34751e-09	0.627777	0.324	0.246	0.000150095
Ckb	Ckb	7.46225e-09	0.555053	0.417	0.364	0.000152439
Gclm	Gclm	7.58896e-09	0.683086	0.34	0.278	0.000155027
Zfpm1	Zfpm1	8.46526e-09	0.358013	0.189	0.114	0.000172928
Tgfb1i1	Tgfb1i1	1.22031e-08	0.500752	0.261	0.184	0.000249285
Itga6	Itga6	3.12168e-08	0.408688	0.189	0.112	0.000637697
Mylk	Mylk	4.04374e-08	0.318433	0.156	0.086	0.000826056
1810058I24Rik	1810058I24Rik	7.67262e-08	0.887822	0.58	0.766	0.00156736
Ehd4	Ehd4	1.03454e-07	0.37538	0.193	0.122	0.00211335
Tpst2	Tpst2	2.03543e-07	0.51283	0.268	0.207	0.00415798
Mef2c	Mef2c	3.81051e-07	0.422237	0.298	0.223	0.00778411
Diaph1	Diaph1	1.31998e-06	0.593997	0.308	0.263	0.0269646
Zfand5	Zfand5	1.49852e-06	0.299312	0.408	0.679	0.0306118
Hbb-y	Hbb-y	2.38881e-06	-1.27883	0.681	0.794	0.0487985
Arrb2	Arrb2	3.68113e-06	0.251882	0.207	0.145	0.0751981
Ndufa3	Ndufa3	3.95286e-06	0.257487	0.408	0.663	0.0807491
Pttg1ip	Pttg1ip	5.48377e-06	0.874371	0.375	0.367	0.112023
Tacc1	Tacc1	5.8834e-06	0.45649	0.284	0.235	0.120186
F2r	F2r	1.11174e-05	0.705915	0.322	0.29	0.227105
Smim14	Smim14	1.42416e-05	0.820386	0.357	0.332	0.290927
Dhrs3	Dhrs3	1.58198e-05	0.368852	0.217	0.157	0.323168
Tpm2	Tpm2	1.59625e-05	0.971058	0.476	0.498	0.326081
Rap1a	Rap1a	2.1481e-05	0.864109	0.478	0.554	0.438814
Hbb-bh1	Hbb-bh1	2.46092e-05	-1.30442	0.112	0.199	0.502716
Nras	Nras	3.02911e-05	0.291603	0.352	0.562	0.618787
Bola2	Bola2	3.11638e-05	0.261734	0.375	0.619	0.636615
Sugp2	Sugp2	3.14996e-05	0.329012	0.203	0.145	0.643473
Hist1h4i	Hist1h4i	3.29425e-05	0.592226	0.296	0.456	0.672949
Lars2	Lars2	3.88123e-05	0.374773	0.319	0.474	0.792858
Yaf2	Yaf2	4.58099e-05	0.257656	0.34	0.52	0.935805
Itsn2	Itsn2	4.69274e-05	0.304157	0.161	0.109	0.958634
Epb41	Epb41	7.69508e-05	0.2917	0.319	0.488	1
Smox	Smox	8.94339e-05	0.503139	0.263	0.214	1
Aldh2	Aldh2	9.44008e-05	0.309593	0.45	0.686	1
Clic1	Clic1	9.9796e-05	0.532444	0.594	0.804	1
Actn1	Actn1	0.000117352	0.265266	0.347	0.54	1
Syne1	Syne1	0.000143335	0.260773	0.14	0.092	1
Ywhah	Ywhah	0.000151425	0.534623	0.592	0.78	1
Pla2g4a	Pla2g4a	0.000184375	0.253484	0.163	0.115	1
Capns1	Capns1	0.000191416	0.286036	0.417	0.647	1
Churc1	Churc1	0.000211838	0.268218	0.301	0.45	1
Tnik	Tnik	0.000232047	0.415741	0.186	0.138	1
Dap	Dap	0.000233126	0.270546	0.305	0.462	1
Dnmt3a	Dnmt3a	0.00025287	0.266897	0.343	0.512	1
Pim1	Pim1	0.000287179	0.559697	0.294	0.442	1
Hba-a1	Hba-a1	0.000306398	-0.47556	0.413	0.402	1
Cmas	Cmas	0.000320875	0.75028	0.396	0.443	1
Sptbn1	Sptbn1	0.000328026	0.291396	0.322	0.487	1
Emp3	Emp3	0.000353991	0.286717	0.28	0.223	1
S100a10	S100a10	0.000412625	0.567701	0.555	0.622	1
Pdlim7	Pdlim7	0.000426717	0.282422	0.371	0.57	1
Gsn	Gsn	0.000428869	0.566746	0.301	0.264	1
Sri	Sri	0.000805761	0.301153	0.403	0.631	1
Zfp36	Zfp36	0.00084193	0.288297	0.142	0.099	1
Rbfa	Rbfa	0.000898862	0.558067	0.312	0.303	1
Trappc2	Trappc2	0.00101941	0.263105	0.14	0.101	1
Orai1	Orai1	0.00102188	0.263939	0.184	0.137	1
Dnajb11	Dnajb11	0.00111846	0.302895	0.338	0.52	1
Ilk	Ilk	0.00126324	0.909582	0.438	0.528	1
Etfb	Etfb	0.00133656	0.296949	0.448	0.742	1
Clint1	Clint1	0.00142982	0.319711	0.326	0.517	1
Ccdc12	Ccdc12	0.00148274	0.755405	0.473	0.605	1
Lgalsl	Lgalsl	0.00149005	0.550423	0.235	0.199	1
Gm10076	Gm10076	0.00179412	0.256053	0.818	0.965	1
Tlk1	Tlk1	0.00188868	0.282922	0.291	0.427	1
Uba52	Uba52	0.00222388	0.316677	0.767	0.935	1
Hbb-bs	Hbb-bs	0.00226773	-0.425694	0.163	0.122	1
Unc119	Unc119	0.00267531	0.670226	0.506	0.681	1
1810037I17Rik	1810037I17Rik	0.00277609	0.275111	0.403	0.612	1
Gadd45a	Gadd45a	0.00280467	0.261753	0.117	0.182	1
Cyb5a	Cyb5a	0.00299088	0.534682	0.597	0.784	1
Esd	Esd	0.00328075	0.51437	0.634	0.851	1
Lims1	Lims1	0.00354142	0.869828	0.368	0.41	1
Csrp1	Csrp1	0.00368783	0.616949	0.41	0.466	1
Cap1	Cap1	0.0050222	0.604693	0.298	0.293	1
Flna	Flna	0.00532775	0.402074	0.406	0.613	1
Tubb4b	Tubb4b	0.00609694	0.354542	0.606	0.774	1
Slain2	Slain2	0.00672792	0.523624	0.284	0.284	1
Aldoa	Aldoa	0.00678688	0.338953	0.655	0.834	1
H2afj	H2afj	0.00697195	0.28724	0.394	0.591	1
Ppif	Ppif	0.00802381	0.642722	0.359	0.401	1
Derl1	Derl1	0.00812251	0.641574	0.368	0.406	1
Dstn	Dstn	0.00848123	0.474314	0.601	0.813	1
Malat1	Malat1	0.00896453	0.798391	0.949	0.976	1
Timp3	Timp3	0.00981554	0.519798	0.217	0.197	1
Rab11a	Rab11a	0.013837	0.640967	0.42	0.521	1
Atox1	Atox1	0.0168411	0.315017	0.48	0.741	1
Yif1b	Yif1b	0.0170669	0.380067	0.361	0.543	1
Tmco1	Tmco1	0.0180912	0.270081	0.343	0.501	1
Ifitm3	Ifitm3	0.0266544	0.423003	0.203	0.175	1
Pcmt1	Pcmt1	0.0293511	0.365911	0.417	0.607	1
Mbd2	Mbd2	0.0294296	0.257737	0.254	0.335	1
Arpc2	Arpc2	0.0295246	0.447074	0.576	0.818	1
Arpc3	Arpc3	0.0336598	0.399255	0.58	0.798	1
Rit1	Rit1	0.0337022	0.337215	0.233	0.211	1
Wbp2	Wbp2	0.0342684	0.353073	0.242	0.228	1
Vasp	Vasp	0.0394741	0.570174	0.38	0.428	1
Vamp8	Vamp8	0.0399478	0.455369	0.375	0.418	1
Cotl1	Cotl1	0.0428429	0.429113	0.448	0.515	1
Smdt1	Smdt1	0.0447841	0.4027	0.597	0.83	1
Mob1b	Mob1b	0.0566132	0.436564	0.263	0.268	1
Cd151	Cd151	0.0585583	0.424325	0.233	0.218	1
Tsc22d4	Tsc22d4	0.0616588	0.329102	0.291	0.401	1
Asap1	Asap1	0.0622066	0.342604	0.366	0.505	1
Ctsd	Ctsd	0.0652153	0.583064	0.408	0.47	1
Msrb1	Msrb1	0.0698104	0.327737	0.277	0.368	1
Rab5if	Rab5if	0.0699624	0.315779	0.48	0.756	1
Bin1	Bin1	0.0715396	0.372854	0.385	0.552	1
Cnn2	Cnn2	0.0761431	0.50126	0.497	0.643	1
Edem1	Edem1	0.0769137	0.285574	0.186	0.171	1
Ctsz	Ctsz	0.0777867	0.658373	0.434	0.518	1
Mkrn1	Mkrn1	0.0802647	0.675401	0.315	0.32	1
Plaat3	Plaat3	0.0820761	0.288212	0.2	0.182	1
Gipc1	Gipc1	0.0916768	0.379468	0.382	0.544	1
Ncoa3	Ncoa3	0.0936498	0.273151	0.184	0.166	1
Samd14	Samd14	0.0939907	0.477425	0.354	0.4	1
Necap2	Necap2	0.110802	0.292051	0.268	0.35	1
Cnst	Cnst	0.115074	0.251123	0.117	0.1	1
Ppp1r15a	Ppp1r15a	0.115109	0.262166	0.226	0.291	1
Mxd1	Mxd1	0.126408	0.250038	0.138	0.12	1
Hba-x	Hba-x	0.128553	-1.81387	0.361	0.453	1
Capn2	Capn2	0.133829	0.313906	0.296	0.382	1
Dhcr24	Dhcr24	0.140846	0.277535	0.24	0.297	1
Twf2	Twf2	0.145453	0.458124	0.359	0.412	1
Lrrfip2	Lrrfip2	0.150105	0.473171	0.322	0.362	1
Bcl2l1	Bcl2l1	0.159642	0.258693	0.207	0.257	1
Slmap	Slmap	0.172806	0.257892	0.217	0.208	1
R3hdm4	R3hdm4	0.173253	0.351886	0.396	0.555	1
Abracl	Abracl	0.174252	0.352592	0.527	0.804	1
Phlda1	Phlda1	0.177185	0.500978	0.263	0.351	1
Tmbim4	Tmbim4	0.18145	0.430673	0.317	0.357	1
Dynlt3	Dynlt3	0.184723	0.265846	0.172	0.156	1
Col18a1	Col18a1	0.190974	0.421759	0.175	0.162	1
Nt5c3	Nt5c3	0.202262	0.480962	0.28	0.309	1
Tmbim6	Tmbim6	0.209807	0.43411	0.438	0.623	1
Stk4	Stk4	0.233064	0.337395	0.191	0.232	1
Trim8	Trim8	0.248674	0.264082	0.207	0.198	1
Snap23	Snap23	0.249504	0.423702	0.361	0.419	1
Atp6v0e	Atp6v0e	0.260604	0.567088	0.443	0.578	1
Hacd1	Hacd1	0.278474	0.251709	0.242	0.3	1
Scamp2	Scamp2	0.281269	0.294157	0.228	0.231	1
Inka1	Inka1	0.292612	0.55942	0.338	0.413	1
Hba-a2	Hba-a2	0.297825	-0.848907	0.336	0.347	1
Vps37b	Vps37b	0.313583	0.259272	0.228	0.275	1
Ssr4	Ssr4	0.316425	0.446353	0.459	0.704	1
Map2k3	Map2k3	0.325085	0.358018	0.301	0.389	1
Bcap31	Bcap31	0.336903	0.356752	0.434	0.594	1
Nptn	Nptn	0.35617	0.460556	0.308	0.344	1
Cdc42ep5	Cdc42ep5	0.359776	0.47473	0.35	0.412	1
Arpc4	Arpc4	0.395092	0.325644	0.469	0.698	1
Ccnd3	Ccnd3	0.415274	0.510174	0.52	0.738	1
Nlk	Nlk	0.459053	0.259033	0.172	0.172	1
Junb	Junb	0.470904	0.360637	0.308	0.322	1
Fnbp1	Fnbp1	0.489217	0.285584	0.175	0.172	1
Slc24a5	Slc24a5	0.493286	0.360333	0.352	0.399	1
Cflar	Cflar	0.499928	0.256867	0.189	0.216	1
Tuba1c	Tuba1c	0.508269	0.421656	0.28	0.315	1
Cox17	Cox17	0.509794	0.516588	0.35	0.43	1
2810403D21Rik	2810403D21Rik	0.510278	0.305889	0.117	0.133	1
Actr3	Actr3	0.521435	0.493444	0.478	0.647	1
Ssbp4	Ssbp4	0.548548	0.37097	0.41	0.54	1
Mtmr14	Mtmr14	0.554548	0.299144	0.21	0.245	1
Mbnl1	Mbnl1	0.673857	0.372744	0.259	0.287	1
Trappc6a	Trappc6a	0.715902	0.266713	0.289	0.344	1
Agpat5	Agpat5	0.726749	0.290761	0.256	0.318	1
Itgb1	Itgb1	0.758293	0.517114	0.452	0.62	1
Zdhhc12	Zdhhc12	0.770725	0.251251	0.161	0.177	1
Arpc5	Arpc5	0.778211	0.539258	0.436	0.614	1
Pdcd10	Pdcd10	0.786348	0.560201	0.399	0.553	1
Ap2s1	Ap2s1	0.816092	0.293131	0.545	0.81	1
Spns1	Spns1	0.849371	0.37713	0.296	0.371	1
Rac1	Rac1	0.855737	0.410757	0.517	0.763	1
Flot1	Flot1	0.858845	0.371265	0.259	0.287	1
Fli1	Fli1	0.928132	0.338031	0.233	0.269	1
Taldo1	Taldo1	0.930658	0.353486	0.552	0.79	1
Tmem208	Tmem208	0.957626	0.451611	0.403	0.551	1
Wdr1	Wdr1	0.959621	0.425375	0.371	0.484	1
Stx4a	Stx4a	0.964034	0.323534	0.252	0.283	1
Tsc22d1	Tsc22d1	0.973194	0.860961	0.587	0.802	1
Atp2c1	Atp2c1	0.995082	0.467346	0.2	0.223	1
Ptpn11	Ptpn11	0.996905	0.416071	0.336	0.438	1

## Sheet: AP22062001.clusterMesenchymeCel
gene_id	gene_id.1	p_val	avg_logFC	pct.1	pct.2	p_val_adj
Twist1	Twist1	0	1.14004	0.92	0.372	0
Crabp1	Crabp1	0	1.00107	0.904	0.574	0
Prrx1	Prrx1	0	0.862394	0.815	0.266	0
Col1a2	Col1a2	0	0.854011	0.861	0.276	0
Msx1	Msx1	0	0.851956	0.653	0.299	0
Alx1	Alx1	0	0.779131	0.733	0.218	0
Ptn	Ptn	0	0.775699	0.926	0.564	0
Prrx2	Prrx2	0	0.764951	0.87	0.296	0
Col3a1	Col3a1	0	0.747895	0.861	0.285	0
Mpped2	Mpped2	0	0.653601	0.732	0.307	0
Vcan	Vcan	0	0.643734	0.773	0.277	0
Col26a1	Col26a1	0	0.624388	0.803	0.22	0
Cdh11	Cdh11	0	0.622314	0.738	0.188	0
Lix1	Lix1	0	0.610674	0.59	0.15	0
Nbl1	Nbl1	0	0.588419	0.54	0.138	0
Cald1	Cald1	0	0.557233	0.937	0.505	0
Clmp	Clmp	0	0.556316	0.766	0.179	0
Igfbp4	Igfbp4	0	0.545727	0.947	0.6	0
Mab21l2	Mab21l2	0	0.543545	0.482	0.126	0
Zfhx3	Zfhx3	0	0.541122	0.695	0.37	0
Barx1	Barx1	0	0.539624	0.31	0.111	0
Lgals1	Lgals1	0	0.533017	0.953	0.59	0
Mfap2	Mfap2	0	0.531903	0.93	0.515	0
Fstl1	Fstl1	0	0.520027	0.871	0.417	0
Mfap4	Mfap4	0	0.519861	0.825	0.33	0
Tbx2	Tbx2	0	0.5138	0.629	0.142	0
Zfhx4	Zfhx4	0	0.504472	0.64	0.22	0
Wnt5a	Wnt5a	0	0.492445	0.585	0.181	0
Id2	Id2	0	0.489496	0.881	0.548	0
Fzd2	Fzd2	0	0.484427	0.847	0.356	0
Mdk	Mdk	0	0.478005	0.996	0.885	0
Il11ra1	Il11ra1	0	0.475217	0.794	0.291	0
Serpinf1	Serpinf1	0	0.474026	0.704	0.19	0
Crlf1	Crlf1	0	0.46848	0.597	0.177	0
Igf1	Igf1	0	0.468419	0.473	0.145	0
Plpp3	Plpp3	0	0.463436	0.677	0.252	0
Lpar1	Lpar1	0	0.462548	0.668	0.165	0
Pax3	Pax3	0	0.462471	0.49	0.142	0
Gpc3	Gpc3	0	0.459237	0.806	0.356	0
Gas1	Gas1	0	0.457702	0.763	0.323	0
Pth1r	Pth1r	0	0.455088	0.671	0.156	0
H2afy2	H2afy2	0	0.453551	0.918	0.547	0
Fbn2	Fbn2	0	0.450548	0.697	0.229	0
Tcf12	Tcf12	0	0.445275	0.783	0.367	0
Epha4	Epha4	0	0.439499	0.485	0.159	0
Snai1	Snai1	0	0.43646	0.54	0.128	0
Col1a1	Col1a1	0	0.434308	0.5	0.172	0
Crym	Crym	0	0.426403	0.444	0.196	0
Sfrp2	Sfrp2	0	0.421651	0.597	0.231	0
Pcolce	Pcolce	0	0.420878	0.598	0.121	0
Fbln2	Fbln2	0	0.417768	0.584	0.142	0
Fbln1	Fbln1	0	0.417279	0.748	0.306	0
Lef1	Lef1	0	0.398037	0.437	0.181	0
Kcnq1ot1	Kcnq1ot1	0	0.397876	0.78	0.406	0
Sulf2	Sulf2	0	0.391544	0.655	0.214	0
Tril	Tril	0	0.389733	0.492	0.116	0
Fn1	Fn1	0	0.389486	0.696	0.286	0
Rcn3	Rcn3	0	0.387466	0.753	0.32	0
Trps1	Trps1	0	0.383922	0.456	0.209	0
Fgfr1	Fgfr1	0	0.382669	0.666	0.221	0
Mir100hg	Mir100hg	0	0.381728	0.579	0.188	0
Hmga2	Hmga2	0	0.381207	0.853	0.509	0
Tnfaip6	Tnfaip6	0	0.380428	0.519	0.096	0
Gsc	Gsc	0	0.379459	0.295	0.077	0
Gm49708	Gm49708	0	0.377858	0.49	0.166	0
Pax9	Pax9	0	0.377728	0.259	0.058	0
Runx1t1	Runx1t1	0	0.374857	0.525	0.132	0
Dcakd	Dcakd	0	0.373557	0.824	0.46	0
Serpine2	Serpine2	0	0.373369	0.668	0.273	0
Tmem119	Tmem119	0	0.368257	0.507	0.084	0
Limd2	Limd2	0	0.366795	0.888	0.54	0
Cdo1	Cdo1	0	0.364954	0.55	0.183	0
Foxp2	Foxp2	0	0.362934	0.316	0.078	0
Tcf4	Tcf4	0	0.358648	0.814	0.451	0
Sox9	Sox9	0	0.353151	0.484	0.194	0
Ccn1	Ccn1	0	0.348865	0.69	0.369	0
Sox11	Sox11	0	0.343648	0.964	0.673	0
Pcdh18	Pcdh18	0	0.343619	0.5	0.104	0
Igsf3	Igsf3	0	0.342726	0.606	0.188	0
Fscn1	Fscn1	0	0.34185	0.868	0.521	0
Dnm3os	Dnm3os	0	0.341229	0.438	0.075	0
Twist2	Twist2	0	0.33995	0.422	0.103	0
Pdlim4	Pdlim4	0	0.339561	0.681	0.229	0
Nkd1	Nkd1	0	0.330318	0.429	0.14	0
Tpm1	Tpm1	0	0.329532	0.889	0.58	0
Irx5	Irx5	0	0.327319	0.363	0.101	0
Tead2	Tead2	0	0.3269	0.847	0.47	0
Alx3	Alx3	0	0.325913	0.343	0.065	0
Tut4	Tut4	0	0.32454	0.758	0.389	0
Rab34	Rab34	0	0.322586	0.741	0.295	0
Csrp2	Csrp2	0	0.317065	0.894	0.574	0
Marcks	Marcks	0	0.317051	0.978	0.759	0
Six2	Six2	0	0.316609	0.436	0.151	0
Marcksl1	Marcksl1	0	0.314482	0.961	0.751	0
Lima1	Lima1	0	0.31259	0.661	0.238	0
Efna2	Efna2	0	0.308367	0.644	0.221	0
Auts2	Auts2	0	0.307957	0.797	0.407	0
Itm2a	Itm2a	0	0.307901	0.51	0.257	0
Ilf2	Ilf2	0	0.307403	0.89	0.574	0
Pdgfra	Pdgfra	0	0.307076	0.444	0.075	0
Arid5b	Arid5b	0	0.306793	0.536	0.217	0
Hmcn1	Hmcn1	0	0.306308	0.477	0.128	0
Sdc1	Sdc1	0	0.306103	0.689	0.26	0
Tcf3	Tcf3	0	0.30508	0.851	0.502	0
Tuba1b	Tuba1b	0	0.304413	0.974	0.851	0
Hdgfl3	Hdgfl3	0	0.304176	0.666	0.267	0
Tbx3	Tbx3	0	0.303914	0.42	0.089	0
Palld	Palld	0	0.302803	0.565	0.235	0
Rest	Rest	0	0.302459	0.734	0.338	0
Ssbp3	Ssbp3	0	0.30092	0.856	0.491	0
Maged1	Maged1	0	0.30064	0.896	0.552	0
Flrt2	Flrt2	0	0.299716	0.321	0.102	0
Snai2	Snai2	0	0.299045	0.425	0.095	0
Col2a1	Col2a1	0	0.298945	0.551	0.257	0
Dkk1	Dkk1	0	0.29764	0.192	0.051	0
Nasp	Nasp	0	0.295896	0.945	0.724	0
Gsto1	Gsto1	0	0.295332	0.674	0.279	0
Ube2r2	Ube2r2	0	0.29508	0.902	0.59	0
Ptov1	Ptov1	0	0.295058	0.951	0.702	0
Cdk2ap1	Cdk2ap1	0	0.294923	0.879	0.58	0
Slc25a4	Slc25a4	0	0.293942	0.981	0.816	0
Pdgfrb	Pdgfrb	0	0.292876	0.448	0.068	0
Id3	Id3	0	0.291761	0.956	0.704	0
Brd3	Brd3	0	0.288801	0.824	0.458	0
Pclaf	Pclaf	0	0.286191	0.798	0.592	0
Hmgb1	Hmgb1	0	0.286187	0.998	0.966	0
Rai14	Rai14	0	0.285199	0.562	0.183	0
Serpinh1	Serpinh1	0	0.284394	0.952	0.647	0
Gata2	Gata2	0	0.28243	0.33	0.103	0
Ddr2	Ddr2	0	0.280879	0.435	0.068	0
Cxcl12	Cxcl12	0	0.279771	0.337	0.134	0
Ifitm2	Ifitm2	0	0.279189	0.944	0.642	0
Gjc1	Gjc1	0	0.278344	0.685	0.28	0
Adgrl2	Adgrl2	0	0.278185	0.591	0.263	0
Rspo3	Rspo3	0	0.277943	0.3	0.077	0
Peg3	Peg3	0	0.277168	0.696	0.384	0
Efnb1	Efnb1	0	0.275747	0.487	0.146	0
mt-Cytb	mt-Cytb	0	0.274033	0.993	0.867	0
Sfpq	Sfpq	0	0.273032	0.923	0.653	0
Rcn2	Rcn2	0	0.272874	0.81	0.433	0
Cbx1	Cbx1	0	0.272546	0.941	0.674	0
Actn1	Actn1	0	0.271752	0.629	0.236	0
Nr2f1	Nr2f1	0	0.270176	0.447	0.179	0
Irx3	Irx3	0	0.269927	0.363	0.103	0
Trim28	Trim28	0	0.269915	0.885	0.601	0
Capn6	Capn6	0	0.268897	0.485	0.155	0
Wdr86	Wdr86	0	0.268285	0.493	0.117	0
Timp2	Timp2	0	0.267626	0.649	0.244	0
Myh10	Myh10	0	0.266695	0.714	0.347	0
Cnn3	Cnn3	0	0.266393	0.881	0.533	0
Id1	Id1	0	0.266318	0.808	0.501	0
Cd63	Cd63	0	0.265484	0.883	0.513	0
6330403K07Rik	6330403K07Rik	0	0.263689	0.754	0.373	0
Nfatc4	Nfatc4	0	0.263491	0.461	0.098	0
mt-Nd1	mt-Nd1	0	0.263439	0.985	0.793	0
Akr7a5	Akr7a5	0	0.263284	0.701	0.361	0
Alx4	Alx4	0	0.263238	0.401	0.067	0
Bcl11a	Bcl11a	0	0.262901	0.576	0.232	0
Dact3	Dact3	0	0.262739	0.517	0.127	0
Hmgn2	Hmgn2	0	0.260608	0.967	0.77	0
Cdk4	Cdk4	0	0.260168	0.974	0.82	0
Limch1	Limch1	0	0.259493	0.564	0.209	0
Hnrnpr	Hnrnpr	0	0.259166	0.891	0.568	0
H2afv	H2afv	0	0.258725	0.979	0.822	0
Rasl11b	Rasl11b	0	0.258591	0.46	0.153	0
H1fx	H1fx	0	0.257659	0.827	0.479	0
Hmgn1	Hmgn1	0	0.257336	0.988	0.884	0
Cnn2	Cnn2	0	0.257184	0.731	0.344	0
Hsd17b10	Hsd17b10	0	0.257164	0.876	0.548	0
Fbxl7	Fbxl7	0	0.256088	0.459	0.173	0
Ndn	Ndn	0	0.255557	0.735	0.314	0
Ldhb	Ldhb	0	0.254926	0.895	0.562	0
Tmem132c	Tmem132c	0	0.25307	0.341	0.074	0
Mmp2	Mmp2	0	0.252337	0.529	0.165	0
Srsf10	Srsf10	0	0.251856	0.87	0.545	0
Ccdc88a	Ccdc88a	0	0.251589	0.659	0.325	0
Cped1	Cped1	0	0.250981	0.392	0.065	0
Bmp4	Bmp4	0	0.250733	0.355	0.117	0
Klk8	Klk8	0	-0.253092	0.071	0.188	0
Lcp1	Lcp1	0	-0.255252	0.016	0.108	0
Col4a1	Col4a1	0	-0.256636	0.514	0.263	0
Celf2	Celf2	0	-0.260897	0.119	0.234	0
Bcam	Bcam	0	-0.261329	0.037	0.129	0
Foxg1	Foxg1	0	-0.269285	0.007	0.123	0
Slc9a3r1	Slc9a3r1	0	-0.269754	0.044	0.2	0
Smim1	Smim1	0	-0.274059	0.041	0.113	0
Gmfg	Gmfg	0	-0.277962	0.007	0.117	0
Bst2	Bst2	0	-0.289472	0.033	0.141	0
Perp	Perp	0	-0.291316	0.007	0.104	0
F11r	F11r	0	-0.291713	0.026	0.173	0
Tgfb1	Tgfb1	0	-0.302548	0.032	0.143	0
Tuba4a	Tuba4a	0	-0.313583	0.019	0.109	0
H2-D1	H2-D1	0	-0.320042	0.032	0.177	0
Vamp5	Vamp5	0	-0.32598	0.036	0.12	0
Anxa3	Anxa3	0	-0.328429	0.051	0.139	0
Wnt4	Wnt4	0	-0.331324	0.036	0.127	0
Snca	Snca	0	-0.337889	0.036	0.122	0
Cldn3	Cldn3	0	-0.345329	0.008	0.14	0
Itga6	Itga6	0	-0.353261	0.08	0.22	0
Icam2	Icam2	0	-0.353853	0.009	0.105	0
Pitx1	Pitx1	0	-0.359182	0.012	0.12	0
Lmo2	Lmo2	0	-0.383222	0.011	0.179	0
Esam	Esam	0	-0.383811	0.011	0.101	0
Plxnd1	Plxnd1	0	-0.386057	0.041	0.129	0
Mfng	Mfng	0	-0.395871	0.009	0.165	0
Sfn	Sfn	0	-0.398502	0.018	0.132	0
Lmo1	Lmo1	0	-0.404022	0.049	0.152	0
Cldn6	Cldn6	0	-0.415984	0.009	0.171	0
Elavl3	Elavl3	0	-0.423424	0.015	0.106	0
Six3	Six3	0	-0.429198	0.01	0.177	0
Ecscr	Ecscr	0	-0.435751	0.02	0.115	0
Stmn3	Stmn3	0	-0.436627	0.02	0.104	0
Ezr	Ezr	0	-0.438964	0.068	0.259	0
Cldn7	Cldn7	0	-0.466733	0.018	0.183	0
Tpd52	Tpd52	0	-0.473482	0.057	0.257	0
Six3os1	Six3os1	0	-0.482354	0.013	0.174	0
Plvap	Plvap	0	-0.50976	0.041	0.121	0
Cdh5	Cdh5	0	-0.520199	0.012	0.108	0
Krt14	Krt14	0	-0.52808	0.014	0.125	0
S100a16	S100a16	0	-0.544186	0.034	0.171	0
Sox2	Sox2	0	-0.558773	0.016	0.213	0
Crip2	Crip2	0	-0.588078	0.084	0.259	0
Emcn	Emcn	0	-0.597526	0.023	0.126	0
Hist3h2ba	Hist3h2ba	0	-0.601038	0.162	0.321	0
Aldh1a3	Aldh1a3	0	-0.619615	0.07	0.164	0
Cd9	Cd9	0	-0.621499	0.11	0.281	0
Cldn5	Cldn5	0	-0.650318	0.016	0.13	0
Fth1	Fth1	0	-0.661535	0.986	0.921	0
Krt8	Krt8	0	-0.663657	0.038	0.218	0
Col18a1	Col18a1	0	-0.682816	0.119	0.307	0
Ctla2a	Ctla2a	0	-0.702905	0.013	0.113	0
Spint2	Spint2	0	-0.705728	0.088	0.288	0
Mt2	Mt2	0	-0.708726	0.022	0.181	0
Krt18	Krt18	0	-0.73426	0.073	0.25	0
Fcer1g	Fcer1g	0	-0.746479	0.021	0.118	0
Pdgfa	Pdgfa	0	-0.755919	0.064	0.263	0
Lhx2	Lhx2	0	-0.769869	0.031	0.168	0
Car2	Car2	0	-0.835253	0.031	0.163	0
Epcam	Epcam	0	-1.05958	0.075	0.33	0
Ckb	Ckb	0	-1.1325	0.337	0.456	0
Mt1	Mt1	0	-1.22738	0.084	0.312	0
Tmsb4x	Tmsb4x	0	-1.39765	0.988	0.959	0
Hbb-bs	Hbb-bs	0	-2.51883	0.082	0.256	0
Hbb-bt	Hbb-bt	0	-2.90789	0.158	0.306	0
Hba-a2	Hba-a2	0	-3.31333	0.326	0.417	0
Hba-a1	Hba-a1	0	-3.70295	0.379	0.478	0
Hba-x	Hba-x	0	-3.97166	0.44	0.494	0
Hbb-y	Hbb-y	0	-4.25752	0.793	0.794	0
Rprm	Rprm	4.66077e-296	-0.287403	0.058	0.139	9.52102e-292
Arhgdig	Arhgdig	3.10799e-292	-0.561777	0.058	0.136	6.349e-288
Klf2	Klf2	1.24582e-284	-0.332931	0.049	0.123	2.54496e-280
Pf4	Pf4	6.7663e-281	-1.49271	0.04	0.108	1.38222e-276
Igfbp3	Igfbp3	5.76996e-260	-0.366063	0.055	0.128	1.17869e-255
Ctsb	Ctsb	1.62368e-256	-0.265364	0.633	0.399	3.31684e-252
Cotl1	Cotl1	6.38456e-256	-0.757888	0.518	0.504	1.30424e-251
Ostf1	Ostf1	3.36368e-249	-0.359082	0.171	0.261	6.87132e-245
Ptpn18	Ptpn18	2.13122e-236	-0.27025	0.054	0.122	4.35367e-232
Ucp2	Ucp2	7.68601e-223	-0.476571	0.278	0.355	1.5701e-218
Calm1	Calm1	1.20041e-221	-0.276724	0.972	0.872	2.4522e-217
Pdlim1	Pdlim1	1.03419e-219	-0.335699	0.138	0.22	2.11264e-215
Ly6h	Ly6h	2.90807e-209	-0.268854	0.068	0.139	5.9406e-205
Xist	Xist	3.33059e-208	0.27589	0.437	0.321	6.80373e-204
Tspan13	Tspan13	1.93155e-201	-0.300931	0.214	0.294	3.94578e-197
Hbb-bh1	Hbb-bh1	1.43379e-187	-3.03638	0.183	0.251	2.92895e-183
Selenom	Selenom	3.28881e-169	-0.311852	0.514	0.325	6.71837e-165
Tagln2	Tagln2	8.62632e-168	-0.653022	0.283	0.329	1.76218e-163
B2m	B2m	1.32801e-165	-0.266441	0.559	0.344	2.71285e-161
Igfbp5	Igfbp5	1.10018e-160	-0.414584	0.27	0.354	2.24746e-156
AY036118	AY036118	6.16909e-148	-0.631541	0.669	0.656	1.26022e-143
Gadd45g	Gadd45g	4.4219e-144	-0.520796	0.261	0.324	9.03305e-140
Rasgrp2	Rasgrp2	1.40628e-136	-0.26909	0.066	0.12	2.87275e-132
Cd34	Cd34	2.47472e-128	-0.466178	0.086	0.138	5.05536e-124
Cebpb	Cebpb	1.64657e-111	-0.250526	0.092	0.145	3.36361e-107
Ctsc	Ctsc	1.12799e-106	-0.310849	0.075	0.122	2.30427e-102
Rgs10	Rgs10	1.85458e-84	-0.2897	0.081	0.124	3.78854e-80
Tspo	Tspo	5.73233e-84	-0.374629	0.225	0.265	1.171e-79
Zfp36	Zfp36	2.76399e-83	-0.256983	0.089	0.133	5.64627e-79
Tubb3	Tubb3	4.80257e-76	-1.0087	0.216	0.251	9.81069e-72
H19	H19	1.01641e-74	-0.274993	0.677	0.472	2.07631e-70
Gm42418	Gm42418	3.49274e-74	-0.419658	0.986	0.922	7.13497e-70
Igf2	Igf2	1.24643e-66	-0.346121	0.532	0.366	2.5462e-62
Gclm	Gclm	6.40885e-66	-0.330429	0.271	0.3	1.3092e-61
Hmbs	Hmbs	1.69994e-65	-0.31816	0.515	0.363	3.47264e-61
Tubb2b	Tubb2b	5.54761e-61	-0.514633	0.688	0.608	1.13327e-56
Egfl7	Egfl7	1.17844e-59	-0.5956	0.209	0.236	2.40731e-55
Dpysl3	Dpysl3	1.64977e-58	-0.547743	0.292	0.307	3.37015e-54
Btg2	Btg2	2.26983e-58	-0.314395	0.31	0.34	4.6368e-54
Arpc1b	Arpc1b	4.31254e-58	-0.623816	0.328	0.322	8.80966e-54
Ptp4a3	Ptp4a3	6.34098e-57	-0.35996	0.227	0.253	1.29534e-52
Hes6	Hes6	3.2877e-56	-0.501657	0.315	0.328	6.71611e-52
Junb	Junb	2.82481e-55	-0.360925	0.316	0.345	5.77052e-51
Trp53i11	Trp53i11	4.71233e-54	-0.257203	0.161	0.199	9.62635e-50
Ier3	Ier3	2.17054e-52	-0.257763	0.107	0.143	4.43398e-48
Stmn2	Stmn2	7.89418e-51	-0.579978	0.199	0.24	1.61262e-46
Hist1h2bc	Hist1h2bc	8.24673e-46	-0.296213	0.2	0.232	1.68464e-41
Myh9	Myh9	1.01459e-43	-0.27967	0.261	0.281	2.07261e-39
Uchl1	Uchl1	5.77636e-43	-0.487225	0.326	0.323	1.18e-38
Slc25a37	Slc25a37	6.2163e-43	-0.49378	0.135	0.163	1.26986e-38
Itm2b	Itm2b	1.30121e-40	-0.540786	0.757	0.599	2.65812e-36
Bex1	Bex1	9.38979e-36	-0.437782	0.483	0.426	1.91815e-31
Vim	Vim	1.30218e-35	-0.43577	0.907	0.715	2.6601e-31
Arpc3	Arpc3	2.52232e-35	-0.319939	0.838	0.657	5.15259e-31
Lgmn	Lgmn	9.09882e-34	-0.263791	0.259	0.193	1.85871e-29
Mkrn1	Mkrn1	1.66175e-28	-0.255974	0.32	0.322	3.39461e-24
Bpgm	Bpgm	1.70063e-28	-0.296556	0.406	0.303	3.47406e-24
Cavin3	Cavin3	2.38549e-27	-0.356642	0.15	0.17	4.87308e-23
Serinc3	Serinc3	3.56363e-26	-0.305149	0.274	0.278	7.27978e-22
Sparc	Sparc	5.03801e-26	-0.322811	0.701	0.516	1.02916e-21
Creg1	Creg1	7.99243e-25	-0.332518	0.252	0.257	1.63269e-20
Atox1	Atox1	3.76773e-23	-0.329094	0.779	0.604	7.69673e-19
Selenop	Selenop	4.93472e-21	-0.276086	0.198	0.151	1.00806e-16
Msn	Msn	3.2473e-20	-0.254772	0.358	0.268	6.63359e-16
Atf3	Atf3	1.58781e-19	-0.38826	0.162	0.177	3.24357e-15
Ifitm3	Ifitm3	4.09343e-19	-0.28062	0.172	0.186	8.36205e-15
Slc2a1	Slc2a1	2.84873e-18	-0.286324	0.287	0.282	5.81939e-14
Cst3	Cst3	1.65485e-16	-0.334477	0.831	0.605	3.38052e-12
Mest	Mest	6.21425e-15	-0.306187	0.829	0.622	1.26945e-10
Blvrb	Blvrb	5.47361e-14	-0.496087	0.314	0.24	1.11815e-09
Rhob	Rhob	6.28353e-14	-0.394457	0.406	0.361	1.2836e-09
Ctsd	Ctsd	1.64793e-11	-0.326077	0.494	0.387	3.36639e-07
Nes	Nes	5.61665e-10	-0.276896	0.236	0.231	1.14737e-05
Clic1	Clic1	7.67174e-09	-0.295213	0.848	0.651	0.000156718
Cadm1	Cadm1	2.07689e-08	-0.342459	0.302	0.275	0.000424268
Gng11	Gng11	1.4635e-06	-0.645896	0.311	0.243	0.0298963
Tmem14c	Tmem14c	4.12481e-06	-0.259523	0.844	0.626	0.0842616
Igfbp2	Igfbp2	5.14315e-06	-0.472475	0.619	0.495	0.105064
Cpox	Cpox	8.50385e-06	-0.30494	0.193	0.19	0.173717
Mgst3	Mgst3	9.23992e-06	-0.521616	0.388	0.343	0.188753
Arpc5	Arpc5	1.24786e-05	-0.306481	0.645	0.503	0.254913
Atf5	Atf5	3.0638e-05	-0.488528	0.24	0.202	0.625874
Ctsz	Ctsz	0.000102411	-0.323694	0.545	0.422	1
Hras	Hras	0.000187823	-0.262427	0.706	0.553	1
Ramp2	Ramp2	0.000195978	-0.466399	0.192	0.158	1
Sh3bgrl3	Sh3bgrl3	0.000270607	-0.321482	0.853	0.629	1
Nudt4	Nudt4	0.00141404	-0.517205	0.62	0.473	1
Sat1	Sat1	0.00446924	-0.282624	0.208	0.199	1
Apoe	Apoe	0.0196982	-1.23753	0.428	0.36	1
Map1b	Map1b	0.0551838	-0.646114	0.479	0.385	1
Cox17	Cox17	0.110126	-0.255646	0.444	0.381	1
Gpx1	Gpx1	0.524223	-0.480808	0.871	0.673	1
Coro1a	Coro1a	0.535259	-0.472313	0.188	0.168	1
Wfdc2	Wfdc2	0.543729	-0.373282	0.293	0.244	1
Cyba	Cyba	0.599075	-0.410757	0.381	0.324	1
Rtn1	Rtn1	0.775448	-0.520697	0.189	0.171	1

## Sheet: AP22062001.clusterMPs_diffgenes
gene_id	gene_id.1	p_val	avg_logFC	pct.1	pct.2	p_val_adj
Apoe	Apoe	0	2.69713	0.745	0.4	0
C1qb	C1qb	0	2.04519	0.429	0.011	0
Ccl4	Ccl4	0	2.01344	0.442	0.009	0
Fcer1g	Fcer1g	0	1.93275	0.561	0.023	0
Ccl3	Ccl3	0	1.86698	0.446	0.009	0
Tyrobp	Tyrobp	0	1.80962	0.552	0.009	0
Tmsb4x	Tmsb4x	0	1.78071	0.996	0.981	0
C1qc	C1qc	0	1.66137	0.36	0.006	0
Lyz2	Lyz2	0	1.57389	0.432	0.007	0
C1qa	C1qa	0	1.56516	0.345	0.005	0
Coro1a	Coro1a	0	1.47889	0.569	0.168	0
Arpc1b	Arpc1b	0	1.30445	0.62	0.315	0
Cd52	Cd52	0	1.25984	0.425	0.003	0
Itm2b	Itm2b	0	1.17119	0.809	0.717	0
Cyba	Cyba	0	1.16805	0.593	0.359	0
Atf3	Atf3	0	1.14085	0.42	0.156	0
Ctsc	Ctsc	0	1.11568	0.396	0.073	0
Srgn	Srgn	0	1.10108	0.376	0.01	0
Cst3	Cst3	0	1.09288	0.781	0.779	0
S100a9	S100a9	0	1.07317	0.275	0.003	0
Rac2	Rac2	0	1.07036	0.402	0.006	0
Ccl2	Ccl2	0	1.06787	0.232	0.005	0
Fcrls	Fcrls	0	1.06447	0.276	0.003	0
Arhgdib	Arhgdib	0	1.06301	0.555	0.329	0
Plac8	Plac8	0	1.02967	0.295	0.014	0
Laptm5	Laptm5	0	1.00959	0.355	0.015	0
S100a8	S100a8	0	0.996606	0.204	0.003	0
Ctss	Ctss	0	0.984073	0.318	0.002	0
Ckb	Ckb	0	0.954857	0.643	0.354	0
Cx3cr1	Cx3cr1	0	0.936246	0.275	0.003	0
Spi1	Spi1	0	0.896807	0.35	0.003	0
Zfp36	Zfp36	0	0.894569	0.391	0.088	0
Ier3	Ier3	0	0.882899	0.38	0.105	0
Ptpn18	Ptpn18	0	0.8727	0.385	0.058	0
Ly86	Ly86	0	0.863813	0.289	0.004	0
Sh3bgrl3	Sh3bgrl3	0	0.84545	0.785	0.802	0
Cebpb	Cebpb	0	0.833631	0.399	0.093	0
Cotl1	Cotl1	0	0.825817	0.657	0.509	0
Pf4	Pf4	0	0.819493	0.322	0.046	0
Lst1	Lst1	0	0.813185	0.337	0.007	0
Csf1r	Csf1r	0	0.811914	0.282	0.003	0
Junb	Junb	0	0.811063	0.591	0.312	0
Fth1	Fth1	0	0.808401	0.962	0.972	0
Mrc1	Mrc1	0	0.805362	0.204	0.002	0
Aif1	Aif1	0	0.795395	0.284	0.003	0
Pycard	Pycard	0	0.780393	0.395	0.096	0
H2-D1	H2-D1	0	0.752285	0.372	0.054	0
Cxcl10	Cxcl10	0	0.751562	0.109	0.01	0
Fcgr3	Fcgr3	0	0.744718	0.286	0.002	0
Cpa3	Cpa3	0	0.740806	0.154	0.001	0
Tagln2	Tagln2	0	0.738516	0.526	0.285	0
Ms4a6c	Ms4a6c	0	0.734973	0.251	0.002	0
Fos	Fos	0	0.72461	0.687	0.441	0
Trem2	Trem2	0	0.71712	0.244	0.002	0
Lcp1	Lcp1	0	0.712135	0.323	0.026	0
Ostf1	Ostf1	0	0.711106	0.426	0.183	0
Maf	Maf	0	0.709091	0.266	0.076	0
Rgs1	Rgs1	0	0.701818	0.224	0.002	0
Gmfg	Gmfg	0	0.699628	0.358	0.02	0
Ms4a6b	Ms4a6b	0	0.690961	0.249	0.001	0
Stfa1	Stfa1	0	0.689324	0.148	0.002	0
Cxcl2	Cxcl2	0	0.687347	0.116	0.007	0
Rgs10	Rgs10	0	0.678194	0.345	0.082	0
Bst2	Bst2	0	0.641873	0.332	0.047	0
Klf2	Klf2	0	0.641202	0.28	0.058	0
Alox5ap	Alox5ap	0	0.636262	0.282	0.038	0
Stab1	Stab1	0	0.632016	0.208	0.025	0
Cd83	Cd83	0	0.619483	0.234	0.02	0
Fyb	Fyb	0	0.618678	0.271	0.036	0
Tpd52	Tpd52	0	0.616016	0.365	0.093	0
Cstdc5	Cstdc5	0	0.608467	0.126	0.002	0
Emp3	Emp3	0	0.593623	0.473	0.213	0
Mt1	Mt1	0	0.578679	0.374	0.127	0
Fxyd5	Fxyd5	0	0.572551	0.322	0.024	0
Ighm	Ighm	0	0.566395	0.251	0.002	0
Cyth4	Cyth4	0	0.562148	0.281	0.005	0
Ptpn6	Ptpn6	0	0.551493	0.304	0.022	0
F13a1	F13a1	0	0.549597	0.177	0.003	0
Actb	Actb	0	0.542932	0.997	0.995	0
Ctsh	Ctsh	0	0.533939	0.24	0.025	0
Il1b	Il1b	0	0.528712	0.131	0.001	0
Psmb8	Psmb8	0	0.521286	0.29	0.002	0
Hpgds	Hpgds	0	0.519332	0.239	0.017	0
Cd53	Cd53	0	0.517176	0.272	0.001	0
Rnase4	Rnase4	0	0.515092	0.24	0.059	0
Cd74	Cd74	0	0.512722	0.139	0.006	0
Capg	Capg	0	0.507859	0.305	0.077	0
Anxa3	Anxa3	0	0.498975	0.288	0.063	0
Cd9	Cd9	0	0.496574	0.393	0.14	0
Fermt3	Fermt3	0	0.494467	0.297	0.029	0
Uba52	Uba52	0	0.483454	0.926	0.935	0
Nrros	Nrros	0	0.479727	0.279	0.019	0
C3ar1	C3ar1	0	0.472926	0.191	0.001	0
Dusp2	Dusp2	0	0.467776	0.197	0.023	0
Pld4	Pld4	0	0.464494	0.244	0.003	0
Unc93b1	Unc93b1	0	0.461015	0.247	0.029	0
H2-K1	H2-K1	0	0.460876	0.262	0.015	0
Cd68	Cd68	0	0.458247	0.235	0.035	0
Ncf2	Ncf2	0	0.449603	0.262	0.005	0
Tgfb1	Tgfb1	0	0.443606	0.306	0.048	0
Neat1	Neat1	0	0.437803	0.218	0.03	0
Cd300c2	Cd300c2	0	0.420923	0.194	0.001	0
Gas6	Gas6	0	0.418058	0.161	0.021	0
Ms4a6d	Ms4a6d	0	0.413686	0.184	0.001	0
Ccl9	Ccl9	0	0.40734	0.177	0.001	0
Evi2a	Evi2a	0	0.40729	0.243	0.002	0
Lyn	Lyn	0	0.402641	0.256	0.025	0
Ptprc	Ptprc	0	0.395284	0.232	0.001	0
Fcgr1	Fcgr1	0	0.394326	0.202	0.001	0
Adgre1	Adgre1	0	0.393908	0.196	0.001	0
Gpsm3	Gpsm3	0	0.386798	0.285	0.081	0
Irf8	Irf8	0	0.378054	0.211	0.009	0
Cdkn1a	Cdkn1a	0	0.375112	0.219	0.042	0
Cybb	Cybb	0	0.372895	0.173	0.001	0
S100a13	S100a13	0	0.361769	0.307	0.091	0
Ncf1	Ncf1	0	0.359038	0.227	0.008	0
Bin2	Bin2	0	0.358342	0.241	0.005	0
Slfn2	Slfn2	0	0.356272	0.208	0.003	0
Otulinl	Otulinl	0	0.356091	0.265	0.068	0
Plek	Plek	0	0.353662	0.23	0.009	0
Tnf	Tnf	0	0.348317	0.127	0.001	0
Ms4a7	Ms4a7	0	0.345428	0.109	0.001	0
Tm6sf1	Tm6sf1	0	0.343227	0.251	0.035	0
Ptprcap	Ptprcap	0	0.342993	0.117	0.003	0
Krt14	Krt14	0	0.342552	0.197	0.034	0
Skap2	Skap2	0	0.337602	0.244	0.027	0
Apobec3	Apobec3	0	0.336258	0.231	0.027	0
Smagp	Smagp	0	0.331847	0.203	0.02	0
Tnfaip8l2	Tnfaip8l2	0	0.330993	0.22	0.001	0
Hcls1	Hcls1	0	0.330509	0.232	0.004	0
Sfn	Sfn	0	0.328603	0.185	0.039	0
Cd86	Cd86	0	0.31897	0.178	0	0
Apoc1	Apoc1	0	0.309378	0.135	0.011	0
Fau	Fau	0	0.307779	0.991	0.994	0
Apbb1ip	Apbb1ip	0	0.302205	0.221	0.013	0
Pou2f2	Pou2f2	0	0.300647	0.204	0.024	0
Rps29	Rps29	0	0.296805	0.994	0.995	0
Dok2	Dok2	0	0.29579	0.199	0.016	0
Lmo2	Lmo2	0	0.294141	0.243	0.042	0
Milr1	Milr1	0	0.291321	0.205	0.012	0
Lgals3	Lgals3	0	0.290262	0.105	0.004	0
Ncf4	Ncf4	0	0.285274	0.197	0.013	0
Hck	Hck	0	0.282522	0.202	0.014	0
Lgals9	Lgals9	0	0.282087	0.195	0.007	0
Bcl2a1b	Bcl2a1b	0	0.275233	0.141	0.001	0
Gpr183	Gpr183	0	0.27512	0.165	0.006	0
Gngt2	Gngt2	0	0.270243	0.222	0.033	0
Fes	Fes	0	0.26938	0.219	0.033	0
Cd300a	Cd300a	0	0.269007	0.178	0.009	0
Krt17	Krt17	0	0.263485	0.114	0.01	0
Mpeg1	Mpeg1	0	0.261403	0.144	0.001	0
Ifi207	Ifi207	0	0.260422	0.131	0.001	0
Clec4a2	Clec4a2	0	0.259426	0.147	0.001	0
Arhgap30	Arhgap30	0	0.257994	0.196	0.001	0
Cryba4	Cryba4	0	0.257678	0.118	0.001	0
Hhex	Hhex	0	0.256825	0.201	0.015	0
Cd14	Cd14	0	0.254209	0.115	0.014	0
Ramp1	Ramp1	0	0.253857	0.165	0.004	0
P2ry6	P2ry6	0	0.252634	0.167	0.002	0
Nckap1l	Nckap1l	0	0.252516	0.197	0.003	0
Tnfaip3	Tnfaip3	0	0.250576	0.126	0.015	0
Hnrnpa1	Hnrnpa1	0	-0.315348	0.948	0.977	0
Gjc1	Gjc1	0	-0.349683	0.169	0.609	0
Hmgb1	Hmgb1	0	-0.378515	0.984	0.991	0
Enah	Enah	0	-0.403015	0.223	0.658	0
Rhobtb3	Rhobtb3	0	-0.420205	0.145	0.604	0
Hdgfl3	Hdgfl3	0	-0.42044	0.146	0.591	0
Myh10	Myh10	0	-0.431613	0.213	0.646	0
Hnrnpa2b1	Hnrnpa2b1	0	-0.441705	0.765	0.933	0
Brd3	Brd3	0	-0.445018	0.369	0.755	0
Hmgb3	Hmgb3	0	-0.456269	0.663	0.891	0
H2afy2	H2afy2	0	-0.460421	0.477	0.847	0
Tead2	Tead2	0	-0.469973	0.351	0.777	0
Cbx1	Cbx1	0	-0.482699	0.637	0.889	0
Nasp	Nasp	0	-0.484406	0.709	0.902	0
Fubp1	Fubp1	0	-0.485428	0.598	0.875	0
Grb10	Grb10	0	-0.489268	0.365	0.794	0
Tcf12	Tcf12	0	-0.489505	0.3	0.703	0
Ezh2	Ezh2	0	-0.490002	0.414	0.771	0
Psip1	Psip1	0	-0.498161	0.583	0.868	0
Ttc3	Ttc3	0	-0.553164	0.431	0.813	0
Hnrnpa0	Hnrnpa0	0	-0.588542	0.655	0.923	0
Nedd4	Nedd4	0	-0.590701	0.64	0.916	0
Hbb-bt	Hbb-bt	0	-0.601254	0.479	0.181	0
Cald1	Cald1	0	-0.629146	0.47	0.852	0
Hmga2	Hmga2	0	-0.655461	0.391	0.789	0
Sox11	Sox11	0	-0.704205	0.631	0.908	0
Crabp1	Crabp1	0	-1.14879	0.57	0.839	0
Hbb-y	Hbb-y	0	-1.53576	0.894	0.789	0
Lix1	Lix1	7.69696e-308	-0.638545	0.122	0.503	1.57233e-303
Tut4	Tut4	1.95707e-305	-0.454958	0.31	0.687	3.99791e-301
Gm10076	Gm10076	7.05665e-305	0.402087	0.961	0.965	1.44153e-300
Smarcc1	Smarcc1	3.49363e-303	-0.436773	0.436	0.776	7.13678e-299
Twist1	Twist1	3.02619e-302	-0.802924	0.549	0.804	6.18189e-298
Cnn3	Cnn3	6.51912e-301	-0.429889	0.437	0.815	1.33173e-296
Hba-a1	Hba-a1	2.54026e-296	-1.1778	0.63	0.393	5.18925e-292
Fus	Fus	1.80389e-295	-0.433133	0.51	0.834	3.685e-291
Peg3	Peg3	3.57588e-291	-0.562705	0.249	0.639	7.30481e-287
Rnps1	Rnps1	9.16369e-288	-0.406373	0.464	0.802	1.87196e-283
Rpl39	Rpl39	2.78025e-287	0.278631	0.99	0.991	5.67949e-283
Set	Set	5.37027e-287	-0.361734	0.895	0.965	1.09704e-282
Slc9a3r1	Slc9a3r1	8.91843e-287	0.290496	0.257	0.073	1.82186e-282
Tspo	Tspo	5.05409e-286	0.878543	0.442	0.226	1.03245e-281
Ubc	Ubc	1.07507e-280	0.535241	0.888	0.892	2.19615e-276
Zfp462	Zfp462	1.55165e-280	-0.334364	0.097	0.47	3.16971e-276
Auts2	Auts2	1.96901e-280	-0.440293	0.315	0.723	4.0223e-276
Snrpd3	Snrpd3	2.22083e-280	-0.394973	0.615	0.869	4.53672e-276
Prrx2	Prrx2	3.02282e-279	-0.523865	0.397	0.752	6.17502e-275
Pbx1	Pbx1	7.30202e-279	-0.408392	0.293	0.7	1.49166e-274
Ssbp3	Ssbp3	2.93234e-278	-0.37554	0.414	0.786	5.99019e-274
Clmp	Clmp	5.76656e-277	-0.364427	0.232	0.647	1.17799e-272
Vcan	Vcan	5.96366e-274	-0.550101	0.283	0.674	1.21826e-269
Hsp90ab1	Hsp90ab1	3.15311e-272	-0.308332	0.991	0.995	6.44117e-268
Fermt2	Fermt2	3.55846e-271	-0.328055	0.165	0.563	7.26921e-267
Stxbp2	Stxbp2	1.45659e-268	0.277444	0.239	0.069	2.97552e-264
Mex3a	Mex3a	3.98912e-267	-0.339866	0.205	0.596	8.14898e-263
Hmgn1	Hmgn1	5.78985e-267	-0.308539	0.928	0.966	1.18275e-262
Igf2bp1	Igf2bp1	3.598e-266	-0.421371	0.35	0.692	7.35e-262
Ilf2	Ilf2	6.0961e-266	-0.378207	0.527	0.829	1.24531e-261
Clic1	Clic1	1.54965e-265	0.58368	0.777	0.804	3.16563e-261
Hnrnpab	Hnrnpab	1.87518e-262	-0.377609	0.767	0.922	3.83061e-258
Atxn7l3b	Atxn7l3b	4.87511e-262	-0.385399	0.693	0.899	9.95887e-258
Mif	Mif	1.07542e-260	-0.445382	0.928	0.97	2.19686e-256
Hnrnpd	Hnrnpd	3.19279e-259	-0.393565	0.688	0.907	6.52222e-255
Sfpq	Sfpq	8.30319e-257	-0.409845	0.626	0.87	1.69618e-252
Epcam	Epcam	2.48001e-254	0.455431	0.339	0.125	5.06616e-250
Rai14	Rai14	2.65905e-253	-0.29146	0.127	0.489	5.43191e-249
Cdh11	Cdh11	2.81922e-253	-0.407661	0.236	0.627	5.75911e-249
Fnbp1l	Fnbp1l	1.18115e-251	-0.326671	0.219	0.593	2.41285e-247
Zfhx4	Zfhx4	2.70746e-251	-0.437862	0.189	0.558	5.5308e-247
Cdk2ap1	Cdk2ap1	1.22787e-250	-0.395522	0.559	0.82	2.5083e-246
Hnrnpu	Hnrnpu	2.39812e-250	-0.43512	0.672	0.895	4.89888e-246
Ucp2	Ucp2	5.958e-250	0.665083	0.496	0.288	1.2171e-245
Rbfox2	Rbfox2	2.99095e-249	-0.290824	0.19	0.582	6.10991e-245
Mpped2	Mpped2	1.6303e-248	-0.537438	0.293	0.648	3.33038e-244
Klk8	Klk8	2.38836e-247	0.346402	0.271	0.091	4.87895e-243
Zfp266	Zfp266	5.89913e-247	-0.27767	0.216	0.588	1.20507e-242
Limch1	Limch1	1.27838e-246	-0.352031	0.135	0.496	2.61147e-242
Tbx2	Tbx2	1.30846e-245	-0.391091	0.172	0.531	2.67292e-241
Clta	Clta	4.51425e-245	0.608309	0.849	0.898	9.22172e-241
Ctxn1	Ctxn1	8.71939e-244	-0.309179	0.214	0.601	1.7812e-239
Cbx5	Cbx5	1.0409e-243	-0.373143	0.437	0.769	2.12636e-239
Sat1	Sat1	4.60148e-243	0.851408	0.401	0.199	9.39989e-239
Prrx1	Prrx1	5.68341e-243	-0.569569	0.372	0.702	1.16101e-238
2022-09-11	2022-09-11	6.23941e-243	-0.365568	0.398	0.746	1.27459e-238
Tmeff1	Tmeff1	4.35572e-242	-0.272501	0.131	0.488	8.89787e-238
Dusp9	Dusp9	1.02028e-239	-0.337072	0.075	0.397	2.08423e-235
Lpar1	Lpar1	1.62307e-237	-0.295114	0.188	0.567	3.31561e-233
Ier5l	Ier5l	9.14823e-237	-0.296954	0.202	0.576	1.8688e-232
Fzd2	Fzd2	2.47051e-236	-0.330018	0.348	0.75	5.04675e-232
Khdrbs1	Khdrbs1	3.67599e-236	-0.366798	0.552	0.831	7.5093e-232
Myo1b	Myo1b	1.25833e-235	-0.267483	0.129	0.474	2.57053e-231
Map4k4	Map4k4	1.62235e-235	-0.349949	0.357	0.702	3.31413e-231
Lima1	Lima1	6.2846e-235	-0.285729	0.217	0.577	1.28382e-230
Hnrnpc	Hnrnpc	9.88559e-233	-0.325282	0.763	0.923	2.01943e-228
Ccdc88a	Ccdc88a	6.70165e-232	-0.373525	0.261	0.595	1.36901e-227
Tpm4	Tpm4	1.79571e-231	-0.381236	0.607	0.85	3.66827e-227
Hnrnpa3	Hnrnpa3	2.20808e-231	-0.343739	0.777	0.936	4.51067e-227
Nap1l1	Nap1l1	1.14223e-230	-0.366156	0.761	0.921	2.33334e-226
Hnrnpr	Hnrnpr	2.54862e-230	-0.346686	0.534	0.828	5.20632e-226
Ifi30	Ifi30	1.9894e-229	0.740054	0.352	0.162	4.06395e-225
Igf2bp2	Igf2bp2	2.76544e-229	-0.261764	0.201	0.558	5.64924e-225
Gja1	Gja1	1.03603e-227	-0.319394	0.193	0.555	2.1164e-223
Vezf1	Vezf1	7.88451e-227	-0.267775	0.202	0.54	1.61065e-222
Zfp326	Zfp326	1.03781e-226	-0.327915	0.331	0.679	2.12004e-222
Marcksl1	Marcksl1	2.10985e-226	-0.405293	0.815	0.916	4.31e-222
Tmem37	Tmem37	1.10263e-225	0.250902	0.188	0.05	2.25245e-221
Smarce1	Smarce1	2.32752e-225	-0.330843	0.57	0.842	4.75465e-221
Hnrnph3	Hnrnph3	6.19187e-225	-0.278796	0.359	0.721	1.26488e-220
Kdm5b	Kdm5b	3.2148e-224	-0.321817	0.275	0.634	6.56719e-220
Nfyb	Nfyb	3.65679e-224	-0.260248	0.246	0.592	7.47008e-220
Tcf3	Tcf3	9.48169e-224	-0.342435	0.451	0.784	1.93692e-219
Lsp1	Lsp1	5.02249e-223	0.683091	0.311	0.131	1.02599e-218
Fscn1	Fscn1	1.04186e-222	-0.401612	0.504	0.799	2.12832e-218
Prmt1	Prmt1	1.22976e-222	-0.343211	0.779	0.92	2.51215e-218
Ezr	Ezr	1.72709e-222	0.322536	0.291	0.105	3.5281e-218
Mllt3	Mllt3	2.64436e-222	-0.292782	0.124	0.453	5.4019e-218
Dicer1	Dicer1	2.82223e-222	-0.306181	0.244	0.574	5.76526e-218
Sirpa	Sirpa	1.57064e-221	0.433487	0.272	0.101	3.2085e-217
Nnat	Nnat	5.75634e-221	-0.478695	0.689	0.908	1.17591e-216
Acat2	Acat2	1.5074e-220	-0.284746	0.313	0.677	3.07931e-216
B2m	B2m	1.66241e-220	1.03264	0.588	0.507	3.39597e-216
Csrp2	Csrp2	2.63131e-220	-0.40794	0.559	0.831	5.37525e-216
Igsf3	Igsf3	3.49156e-220	-0.252913	0.165	0.524	7.13256e-216
Ccnd2	Ccnd2	9.40813e-220	-0.448279	0.518	0.811	1.92189e-215
Smarca5	Smarca5	3.79989e-219	-0.377981	0.427	0.742	7.76243e-215
Arhgap5	Arhgap5	1.93105e-218	-0.31446	0.251	0.586	3.94475e-214
Hnrnph1	Hnrnph1	4.71636e-217	-0.336327	0.635	0.877	9.63458e-213
Ctsz	Ctsz	2.23756e-215	0.916172	0.595	0.514	4.57089e-211
Tril	Tril	8.49662e-215	-0.319503	0.099	0.417	1.73569e-210
Pabpn1	Pabpn1	1.2674e-214	-0.321062	0.661	0.881	2.58904e-210
Pdlim7	Pdlim7	1.51557e-214	-0.272934	0.226	0.582	3.09601e-210
Kdm1a	Kdm1a	7.03393e-214	-0.311055	0.311	0.639	1.43689e-209
Arhgap28	Arhgap28	3.3563e-213	-0.252071	0.094	0.409	6.85625e-209
Elovl6	Elovl6	1.4258e-212	-0.253098	0.165	0.497	2.91262e-208
Bclaf1	Bclaf1	2.51097e-212	-0.326953	0.406	0.732	5.12942e-208
Erp29	Erp29	4.96151e-212	0.61346	0.713	0.76	1.01354e-207
Mdk	Mdk	1.18663e-211	-0.396233	0.892	0.973	2.42404e-207
Smarca4	Smarca4	3.36603e-211	-0.308856	0.393	0.717	6.87613e-207
Ehmt1	Ehmt1	4.63953e-211	-0.266473	0.261	0.6	9.47763e-207
Hsp90aa1	Hsp90aa1	6.4695e-211	-0.353551	0.92	0.972	1.32159e-206
Gm49708	Gm49708	8.88729e-211	-0.394662	0.114	0.427	1.8155e-206
Pbrm1	Pbrm1	3.15245e-210	-0.341991	0.371	0.693	6.43982e-206
Fxyd6	Fxyd6	1.85389e-209	-0.252006	0.208	0.574	3.78712e-205
Atrx	Atrx	1.0811e-207	-0.400702	0.463	0.761	2.20848e-203
Sulf2	Sulf2	1.147e-207	-0.271106	0.205	0.567	2.3431e-203
Rbm26	Rbm26	8.75334e-207	-0.296453	0.275	0.6	1.78813e-202
Prpf19	Prpf19	1.02706e-206	-0.276569	0.326	0.657	2.09808e-202
Npm1	Npm1	2.43649e-205	-0.267293	0.988	0.993	4.97725e-201
Rpl35	Rpl35	3.44366e-205	0.265003	0.971	0.978	7.03471e-201
Gm2a	Gm2a	5.72377e-205	0.2764	0.231	0.076	1.16925e-200
Syngr2	Syngr2	8.34097e-205	0.308948	0.269	0.101	1.70389e-200
Runx1	Runx1	2.28393e-204	0.365183	0.287	0.109	4.66562e-200
Hba-a2	Hba-a2	9.82824e-204	-1.02259	0.538	0.34	2.00771e-199
Selenop	Selenop	1.38952e-203	1.01797	0.36	0.18	2.83851e-199
Kcnq1ot1	Kcnq1ot1	1.49968e-203	-0.502297	0.394	0.706	3.06355e-199
Top2b	Top2b	1.58027e-202	-0.332574	0.358	0.673	3.22817e-198
Phldb2	Phldb2	1.71566e-202	-0.259077	0.086	0.39	3.50476e-198
Pdap1	Pdap1	6.54621e-202	-0.315349	0.687	0.894	1.33726e-197
Srsf10	Srsf10	7.7829e-202	-0.318714	0.519	0.806	1.58989e-197
Rpl23a	Rpl23a	4.24298e-201	-0.336167	0.951	0.987	8.66756e-197
Top1	Top1	5.01244e-201	-0.316544	0.691	0.892	1.02394e-196
Ftl1	Ftl1	6.81631e-200	0.538535	0.988	0.991	1.39244e-195
Nrep	Nrep	9.8196e-200	-0.25259	0.263	0.632	2.00595e-195
Hdac2	Hdac2	1.55561e-198	-0.258494	0.413	0.744	3.17781e-194
Lgals1	Lgals1	3.53439e-198	0.36769	0.903	0.869	7.22006e-194
Anxa1	Anxa1	4.73886e-198	0.28902	0.19	0.055	9.68055e-194
Dcakd	Dcakd	1.20988e-197	-0.354672	0.446	0.752	2.47154e-193
Purb	Purb	2.71053e-197	-0.30235	0.301	0.625	5.53707e-193
Rcc2	Rcc2	1.49028e-196	-0.305901	0.578	0.829	3.04435e-192
Sec11c	Sec11c	1.56433e-196	0.549485	0.396	0.219	3.19562e-192
Brd1	Brd1	4.69597e-196	-0.284342	0.208	0.511	9.59292e-192
Rgs2	Rgs2	9.30694e-195	0.784492	0.41	0.229	1.90122e-190
Dbn1	Dbn1	1.69995e-194	-0.264002	0.369	0.749	3.47266e-190
Plpp3	Plpp3	2.57461e-192	-0.330315	0.243	0.593	5.25941e-188
Csnk2a2	Csnk2a2	3.40886e-192	-0.254945	0.221	0.531	6.96362e-188
Npl	Npl	4.33801e-192	0.334816	0.194	0.06	8.86168e-188
Lmnb1	Lmnb1	4.67595e-192	-0.360124	0.515	0.791	9.55204e-188
Ehd4	Ehd4	8.14566e-192	0.570989	0.278	0.117	1.664e-187
Sinhcaf	Sinhcaf	1.41555e-191	-0.259744	0.244	0.565	2.89169e-187
Csnk2a1	Csnk2a1	2.19485e-191	-0.305634	0.446	0.758	4.48364e-187
Hmcn1	Hmcn1	4.27803e-191	-0.268666	0.104	0.408	8.73916e-187
Snai1	Snai1	2.84349e-190	-0.307666	0.143	0.457	5.80868e-186
Dhx36	Dhx36	5.36139e-190	-0.26382	0.323	0.648	1.09522e-185
Hnrnpl	Hnrnpl	6.427e-190	-0.312939	0.479	0.77	1.31291e-185
Skp1a	Skp1a	1.21535e-188	-0.268675	0.499	0.792	2.48271e-184
Gmps	Gmps	1.63903e-188	-0.263553	0.387	0.7	3.34821e-184
Ranbp1	Ranbp1	2.29203e-188	-0.315795	0.868	0.94	4.68216e-184
Setd5	Setd5	5.74825e-188	-0.263574	0.213	0.512	1.17425e-183
Pcm1	Pcm1	8.95396e-188	-0.297475	0.277	0.589	1.82912e-183
Ankrd11	Ankrd11	5.97095e-187	-0.34166	0.44	0.738	1.21975e-182
Abca1	Abca1	6.57138e-186	0.269234	0.143	0.036	1.3424e-181
Ccdc34	Ccdc34	1.27672e-184	-0.319391	0.476	0.761	2.60808e-180
Fbn2	Fbn2	5.29829e-184	-0.25875	0.248	0.603	1.08233e-179
Sox4	Sox4	5.06897e-183	-0.376423	0.581	0.842	1.03549e-178
Nmral1	Nmral1	3.56569e-182	-0.273499	0.271	0.581	7.284e-178
Bex2	Bex2	7.00308e-182	-0.299329	0.387	0.729	1.43059e-177
Arid4b	Arid4b	8.55068e-182	-0.301335	0.35	0.663	1.74673e-177
Rest	Rest	1.91441e-181	-0.269648	0.341	0.655	3.91076e-177
Rbbp4	Rbbp4	1.20877e-180	-0.285682	0.608	0.845	2.46928e-176
H1fx	H1fx	4.02032e-180	-0.324092	0.406	0.76	8.21272e-176
Baz1b	Baz1b	1.13944e-179	-0.292123	0.332	0.64	2.32765e-175
Dhx9	Dhx9	1.87286e-179	-0.280457	0.33	0.637	3.82587e-175
Crlf1	Crlf1	9.53539e-179	-0.34103	0.201	0.513	1.94789e-174
Smc3	Smc3	2.65991e-178	-0.28853	0.489	0.785	5.43365e-174
Syncrip	Syncrip	6.88593e-178	-0.280904	0.413	0.72	1.40666e-173
Mef2c	Mef2c	2.81135e-177	0.588612	0.4	0.217	5.74303e-173
Lgmn	Lgmn	2.89471e-177	1.04491	0.397	0.238	5.91331e-173
Phip	Phip	3.68233e-177	-0.301301	0.349	0.653	7.52227e-173
Paics	Paics	1.23218e-176	-0.30683	0.498	0.779	2.51709e-172
G3bp2	G3bp2	1.27936e-176	-0.298932	0.441	0.742	2.61349e-172
Zfp644	Zfp644	1.34871e-175	-0.262478	0.344	0.652	2.75514e-171
Tmpo	Tmpo	1.76231e-175	-0.314165	0.53	0.797	3.60005e-171
Rcn2	Rcn2	8.92359e-175	-0.262686	0.42	0.735	1.82291e-170
Prrc2c	Prrc2c	5.48429e-174	-0.317653	0.569	0.821	1.12033e-169
Anp32e	Anp32e	1.33792e-173	-0.299392	0.523	0.788	2.73311e-169
Adgrl2	Adgrl2	2.04747e-173	-0.286013	0.221	0.527	4.18257e-169
Alx1	Alx1	3.01105e-173	-0.489041	0.339	0.626	6.15097e-169
Vim	Vim	6.71522e-173	0.318221	0.889	0.862	1.37178e-168
Igdcc3	Igdcc3	1.42098e-172	-0.373507	0.024	0.259	2.90279e-168
Snrnp70	Snrnp70	5.51717e-172	-0.261006	0.581	0.843	1.12705e-167
Fkbp4	Fkbp4	5.84974e-172	-0.302157	0.708	0.879	1.19499e-167
Myl6	Myl6	4.7927e-171	0.303881	0.913	0.939	9.79053e-167
Usp1	Usp1	9.3286e-171	-0.279189	0.273	0.571	1.90565e-166
Usp34	Usp34	1.03816e-169	-0.253752	0.278	0.578	2.12075e-165
Bzw2	Bzw2	2.13424e-169	-0.287325	0.55	0.814	4.35982e-165
Csde1	Csde1	4.53657e-169	-0.298828	0.505	0.786	9.2673e-165
Ssrp1	Ssrp1	4.58444e-169	-0.294606	0.52	0.785	9.3651e-165
Hnrnpdl	Hnrnpdl	9.61375e-169	-0.26969	0.719	0.892	1.9639e-164
Dnm3os	Dnm3os	1.18863e-168	-0.26734	0.094	0.365	2.42814e-164
Pcbp1	Pcbp1	1.22314e-168	-0.302268	0.66	0.87	2.49864e-164
Rrm2	Rrm2	2.46667e-168	-0.374177	0.364	0.642	5.03892e-164
Hnrnpm	Hnrnpm	1.14886e-167	-0.277637	0.624	0.851	2.34688e-163
Runx1t1	Runx1t1	1.39635e-167	-0.267138	0.149	0.446	2.85247e-163
Cdk4	Cdk4	3.77215e-167	-0.277029	0.884	0.941	7.70575e-163
Smad7	Smad7	1.06997e-166	-0.253218	0.203	0.501	2.18573e-162
Prdx2	Prdx2	1.50148e-166	-0.254129	0.946	0.979	3.06722e-162
Id2	Id2	2.8095e-166	-0.459301	0.59	0.813	5.73925e-162
Zc3h15	Zc3h15	3.00273e-166	-0.272474	0.484	0.778	6.13398e-162
Ccar1	Ccar1	4.04668e-166	-0.260584	0.42	0.725	8.26656e-162
Col26a1	Col26a1	5.06394e-166	-0.282744	0.333	0.683	1.03446e-161
Cct6a	Cct6a	7.67911e-166	-0.293275	0.704	0.891	1.56869e-161
Prpf40a	Prpf40a	1.76454e-165	-0.284966	0.436	0.736	3.60459e-161
Crabp2	Crabp2	5.73318e-165	-0.388072	0.562	0.805	1.17117e-160
Chd4	Chd4	9.67826e-164	-0.32014	0.488	0.769	1.97707e-159
Zc3h13	Zc3h13	2.93942e-163	-0.252369	0.279	0.576	6.00464e-159
Pum1	Pum1	2.0375e-162	-0.252499	0.356	0.656	4.16221e-158
Caprin1	Caprin1	3.05145e-162	-0.276787	0.472	0.762	6.23351e-158
Tubb5	Tubb5	3.42768e-162	-0.295193	0.967	0.985	7.00206e-158
Scaf11	Scaf11	1.88113e-161	-0.270487	0.36	0.661	3.84277e-157
Zfp292	Zfp292	7.88525e-160	-0.253307	0.264	0.551	1.6108e-155
Cnbp	Cnbp	1.55148e-159	-0.273692	0.745	0.898	3.16936e-155
Lyar	Lyar	2.19135e-159	-0.309913	0.444	0.729	4.47649e-155
Sf3b2	Sf3b2	7.01103e-159	-0.26575	0.625	0.867	1.43221e-154
Tra2a	Tra2a	1.16829e-157	-0.278993	0.532	0.805	2.38657e-153
Eprs	Eprs	1.27894e-156	-0.272513	0.411	0.714	2.61262e-152
Srsf11	Srsf11	8.21006e-156	-0.253505	0.615	0.854	1.67715e-151
Apex1	Apex1	2.37658e-154	-0.269094	0.548	0.802	4.85487e-150
Mest	Mest	5.15734e-154	-0.419735	0.534	0.791	1.05354e-149
Srrm1	Srrm1	6.6037e-154	-0.27212	0.499	0.792	1.349e-149
Eml4	Eml4	8.23343e-154	-0.260013	0.303	0.593	1.68193e-149
Hist1h1b	Hist1h1b	1.6412e-152	-0.468007	0.22	0.484	3.35265e-148
Acin1	Acin1	1.69226e-152	-0.260013	0.471	0.763	3.45695e-148
Tpr	Tpr	7.99065e-152	-0.312951	0.541	0.814	1.63233e-147
Hexb	Hexb	8.29889e-152	0.45181	0.258	0.113	1.6953e-147
Efhd2	Efhd2	1.97419e-151	0.619306	0.333	0.185	4.03288e-147
Nr2f1	Nr2f1	4.77249e-151	-0.349807	0.134	0.396	9.74924e-147
Nop58	Nop58	7.05841e-151	-0.260484	0.433	0.724	1.44189e-146
Bptf	Bptf	1.54745e-149	-0.257299	0.344	0.631	3.16112e-145
Gspt1	Gspt1	1.46443e-148	-0.266361	0.439	0.724	2.99155e-144
Celf2	Celf2	4.29261e-147	0.314413	0.3	0.14	8.76895e-143
Serinc3	Serinc3	1.1473e-145	0.6847	0.406	0.27	2.34371e-141
Nucks1	Nucks1	2.77827e-144	-0.309562	0.701	0.882	5.67544e-140
Ldhb	Ldhb	1.93978e-143	-0.301624	0.556	0.829	3.96259e-139
Srrm2	Srrm2	5.78074e-143	-0.276052	0.67	0.873	1.18089e-138
Eif4g2	Eif4g2	1.24064e-142	-0.269997	0.688	0.881	2.53438e-138
Csnk1a1	Csnk1a1	2.90318e-142	-0.272664	0.593	0.831	5.93062e-138
Kif5b	Kif5b	5.42838e-142	-0.275641	0.521	0.783	1.10891e-137
Arpc3	Arpc3	6.43446e-140	0.457633	0.719	0.8	1.31443e-135
Alx3	Alx3	1.33518e-139	-0.284121	0.065	0.288	2.7275e-135
Cdv3	Cdv3	3.28817e-139	-0.291078	0.526	0.788	6.71707e-135
Gabarap	Gabarap	6.12811e-139	0.368898	0.827	0.873	1.25185e-134
Pmaip1	Pmaip1	2.59319e-138	0.270994	0.219	0.085	5.29737e-134
mt-Nd2	mt-Nd2	1.89441e-137	-0.268807	0.914	0.946	3.86989e-133
Atp6v0c	Atp6v0c	2.56196e-136	0.47664	0.773	0.844	5.23357e-132
Ppa1	Ppa1	1.03319e-134	-0.27338	0.534	0.773	2.1106e-130
Tra2b	Tra2b	2.66885e-134	-0.257114	0.576	0.826	5.45193e-130
Spint2	Spint2	1.15525e-133	0.348036	0.278	0.128	2.35995e-129
Epha4	Epha4	1.22095e-133	-0.312679	0.162	0.42	2.49416e-129
Eif3a	Eif3a	2.23512e-133	-0.272724	0.637	0.865	4.56591e-129
Tuba1b	Tuba1b	4.24968e-133	-0.328849	0.914	0.947	8.68126e-129
Ywhaz	Ywhaz	9.34051e-133	-0.250385	0.572	0.822	1.90808e-128
Lef1	Lef1	3.48852e-131	-0.392197	0.145	0.387	7.12634e-127
Irx3	Irx3	9.36059e-131	-0.258136	0.088	0.312	1.91218e-126
Tcf4	Tcf4	2.04948e-130	-0.349572	0.482	0.741	4.18668e-126
Ddah2	Ddah2	2.80359e-130	-0.253023	0.64	0.878	5.72717e-126
Ifngr1	Ifngr1	3.11925e-130	0.396424	0.301	0.159	6.372e-126
Krt18	Krt18	1.47412e-129	0.290857	0.248	0.108	3.01133e-125
Pax3	Pax3	1.48592e-129	-0.316829	0.171	0.42	3.03543e-125
Hexa	Hexa	6.44853e-129	0.645954	0.424	0.299	1.31731e-124
Ncl	Ncl	8.15163e-129	-0.271697	0.837	0.944	1.66521e-124
Crym	Crym	1.23399e-128	-0.5088	0.162	0.396	2.5208e-124
Mab21l2	Mab21l2	5.42507e-127	-0.396531	0.171	0.409	1.10823e-122
Ctsd	Ctsd	1.11696e-123	0.983946	0.529	0.468	2.28172e-119
Txnip	Txnip	1.0311e-122	0.505419	0.463	0.331	2.10633e-118
Nr4a1	Nr4a1	2.94542e-121	0.407038	0.287	0.142	6.01691e-117
Arpc2	Arpc2	9.71373e-121	0.479867	0.723	0.82	1.98432e-116
Ifitm3	Ifitm3	8.63899e-120	0.549037	0.311	0.17	1.76477e-115
Man2b1	Man2b1	9.95318e-119	0.407076	0.301	0.164	2.03324e-114
Foxp2	Foxp2	2.53562e-118	-0.292762	0.068	0.269	5.17977e-114
Smc2	Smc2	9.50494e-118	-0.262208	0.437	0.684	1.94167e-113
S100a10	S100a10	1.52949e-117	0.455315	0.698	0.618	3.12444e-113
Pfn1	Pfn1	1.83463e-117	0.325568	0.94	0.95	3.74778e-113
Wnt5a	Wnt5a	5.19856e-117	-0.285742	0.24	0.502	1.06196e-112
Ifitm1	Ifitm1	5.14509e-116	1.07244	0.339	0.198	1.05104e-111
Ssr4	Ssr4	2.34923e-114	0.441487	0.653	0.704	4.799e-110
Hspd1	Hspd1	7.55566e-114	-0.307146	0.76	0.897	1.54347e-109
Ier5	Ier5	1.13985e-112	0.577909	0.502	0.408	2.32849e-108
Vamp8	Vamp8	1.0523e-111	0.525912	0.496	0.415	2.14963e-107
Irx5	Irx5	9.61214e-111	-0.25948	0.103	0.311	1.96357e-106
Gnai2	Gnai2	8.0237e-110	0.357912	0.773	0.866	1.63908e-105
Ccnd1	Ccnd1	9.57e-109	-0.280456	0.385	0.631	1.95496e-104
Ly6e	Ly6e	4.25385e-108	0.659203	0.376	0.262	8.68976e-104
Sox9	Sox9	1.30296e-107	-0.289371	0.189	0.426	2.66168e-103
Rbp1	Rbp1	1.75836e-107	-0.260534	0.521	0.799	3.59197e-103
Meis2	Meis2	5.55518e-107	-0.401475	0.202	0.42	1.13481e-102
Pold4	Pold4	7.46006e-106	0.257588	0.267	0.135	1.52394e-101
Hspa1a	Hspa1a	8.58774e-104	0.584855	0.305	0.17	1.7543e-99
Gsn	Gsn	1.10397e-103	0.413699	0.404	0.259	2.2552e-99
Col1a2	Col1a2	2.65919e-102	-0.313746	0.492	0.736	5.4322e-98
Hist1h2ae	Hist1h2ae	4.67525e-102	-0.354982	0.318	0.546	9.5506e-98
Flrt2	Flrt2	6.32828e-102	-0.265645	0.087	0.278	1.29274e-97
Itga6	Itga6	8.34531e-102	0.251027	0.228	0.108	1.70478e-97
Id1	Id1	1.4384e-101	-0.358887	0.507	0.746	2.93837e-97
Atp6v0b	Atp6v0b	1.34193e-97	0.567338	0.564	0.595	2.74129e-93
Atox1	Atox1	5.68008e-97	0.373055	0.696	0.741	1.16033e-92
Cenpe	Cenpe	1.32331e-96	-0.268895	0.244	0.463	2.70325e-92
Zfhx3	Zfhx3	7.88291e-96	-0.419158	0.401	0.629	1.61032e-91
Nfkbiz	Nfkbiz	2.57847e-93	0.334378	0.202	0.093	5.26729e-89
Eno1	Eno1	2.92862e-91	-0.250931	0.701	0.851	5.98258e-87
Cdc42	Cdc42	3.02741e-91	0.259922	0.838	0.9	6.1844e-87
Trf	Trf	1.80328e-90	0.276189	0.16	0.067	3.68374e-86
Cenpf	Cenpf	4.68938e-83	-0.375972	0.336	0.532	9.57946e-79
Tpm1	Tpm1	7.99471e-83	-0.288928	0.601	0.826	1.63316e-78
Nbl1	Nbl1	3.2907e-81	-0.258339	0.241	0.456	6.72224e-77
Pclaf	Pclaf	2.88701e-80	-0.309281	0.647	0.755	5.89759e-76
Tubb2a	Tubb2a	6.40971e-79	0.403498	0.433	0.331	1.30938e-74
Fcgrt	Fcgrt	4.79962e-78	0.374224	0.232	0.128	9.80466e-74
Gpx1	Gpx1	5.32151e-76	0.465632	0.709	0.83	1.08708e-71
Lamp1	Lamp1	1.87124e-75	0.532416	0.615	0.708	3.82257e-71
Id3	Id3	1.87508e-75	-0.273904	0.749	0.904	3.83041e-71
Cd47	Cd47	1.77529e-74	0.416359	0.391	0.288	3.62657e-70
Atp6v0e	Atp6v0e	1.9988e-73	0.441347	0.556	0.578	4.08315e-69
Top2a	Top2a	9.27138e-73	-0.354764	0.442	0.606	1.89396e-68
Msx1	Msx1	1.91971e-72	-0.543521	0.425	0.578	3.92159e-68
Klf6	Klf6	3.5777e-72	0.579861	0.459	0.376	7.30852e-68
Jun	Jun	2.0357e-71	0.353045	0.831	0.794	4.15854e-67
Hist1h2bc	Hist1h2bc	6.17487e-71	0.347398	0.315	0.203	1.2614e-66
Btg2	Btg2	4.30822e-68	0.459331	0.417	0.313	8.80083e-64
Arpc5	Arpc5	7.79624e-66	0.521921	0.546	0.615	1.59262e-61
Rsrp1	Rsrp1	1.08037e-65	0.342672	0.717	0.759	2.20698e-61
Ptn	Ptn	9.35856e-65	-0.450584	0.674	0.849	1.91177e-60
S100a11	S100a11	9.54672e-65	0.415749	0.717	0.74	1.9502e-60
Map1b	Map1b	3.69097e-63	-0.290033	0.262	0.465	7.53991e-59
Tmem176b	Tmem176b	4.17688e-63	0.481407	0.505	0.448	8.53254e-59
Lpl	Lpl	1.04483e-61	0.563252	0.203	0.119	2.13437e-57
Ctsb	Ctsb	1.46902e-61	1.16751	0.536	0.581	3.00091e-57
Creg1	Creg1	6.57348e-61	0.339284	0.342	0.25	1.34283e-56
Emb	Emb	1.33067e-59	0.369379	0.344	0.251	2.71828e-55
Ifnar2	Ifnar2	1.05988e-57	0.351415	0.332	0.25	2.16512e-53
Hprt	Hprt	9.72382e-57	0.419644	0.38	0.32	1.98638e-52
Psap	Psap	2.86723e-56	0.568665	0.514	0.538	5.85717e-52
Psmb10	Psmb10	2.96733e-55	0.289044	0.278	0.19	6.06167e-51
Hmox1	Hmox1	7.10381e-54	0.620677	0.237	0.152	1.45117e-49
H2afj	H2afj	1.36201e-52	0.389112	0.552	0.591	2.78231e-48
Rhob	Rhob	4.26348e-51	0.538636	0.444	0.394	8.70943e-47
Atp13a2	Atp13a2	1.00818e-50	0.272638	0.275	0.186	2.0595e-46
Arpc4	Arpc4	1.52518e-49	0.395676	0.59	0.701	3.11564e-45
Snx2	Snx2	2.20305e-49	0.606867	0.463	0.462	4.50038e-45
Ccn1	Ccn1	9.4903e-48	-0.267638	0.431	0.623	1.93868e-43
Actr3	Actr3	3.24946e-46	0.432496	0.556	0.65	6.638e-42
Atp6v1f	Atp6v1f	6.7056e-46	0.281104	0.647	0.75	1.36982e-41
Hbb-bh1	Hbb-bh1	1.52423e-45	-1.744	0.094	0.203	3.1137e-41
Hes6	Hes6	4.03761e-45	0.320311	0.385	0.315	8.24804e-41
Snx3	Snx3	9.06739e-45	0.365516	0.644	0.754	1.85229e-40
Cmtm7	Cmtm7	1.4356e-44	0.498766	0.456	0.465	2.93263e-40
Iqgap1	Iqgap1	2.25332e-44	0.32231	0.332	0.261	4.60308e-40
Gusb	Gusb	4.2049e-44	0.349221	0.322	0.258	8.58977e-40
Capza2	Capza2	5.90479e-44	0.398959	0.574	0.685	1.20623e-39
Grn	Grn	2.06619e-42	0.577471	0.329	0.272	4.22081e-38
Npc2	Npc2	1.27671e-39	0.268825	0.712	0.814	2.60807e-35
Dab2	Dab2	1.88648e-39	0.717041	0.338	0.294	3.85371e-35
Nfe2l2	Nfe2l2	4.24662e-39	0.327048	0.297	0.229	8.67499e-35
Msn	Msn	5.36367e-39	0.38761	0.376	0.336	1.09569e-34
Ctsa	Ctsa	5.81644e-39	0.431641	0.392	0.362	1.18818e-34
Rhog	Rhog	2.99356e-37	0.295866	0.312	0.252	6.11525e-33
Rnasek	Rnasek	3.50196e-37	0.359776	0.524	0.554	7.1538e-33
Ost4	Ost4	2.929e-36	0.262529	0.666	0.769	5.98337e-32
Crip1	Crip1	2.18947e-35	0.289414	0.318	0.246	4.47265e-31
Plin2	Plin2	2.40649e-35	0.609761	0.441	0.445	4.91597e-31
Prdx5	Prdx5	3.61159e-35	0.316118	0.607	0.701	7.37775e-31
Ntpcr	Ntpcr	4.34853e-35	0.315282	0.279	0.212	8.88318e-31
Fam111a	Fam111a	2.07262e-34	0.260512	0.263	0.193	4.23394e-30
Dusp1	Dusp1	2.43565e-32	0.431813	0.357	0.308	4.97555e-28
1810037I17Rik	1810037I17Rik	2.53574e-30	0.309449	0.561	0.612	5.18e-26
Mpp1	Mpp1	1.12988e-28	0.26244	0.246	0.185	2.30811e-24
Ctsl	Ctsl	1.44189e-27	0.362362	0.595	0.695	2.9455e-23
Necap2	Necap2	2.48938e-26	0.286776	0.375	0.349	5.0853e-22
Tmem176a	Tmem176a	3.25894e-26	0.364915	0.327	0.283	6.65737e-22
Asah1	Asah1	1.03821e-24	0.307065	0.346	0.312	2.12085e-20
Slc39a1	Slc39a1	8.72874e-24	0.273251	0.313	0.259	1.78311e-19
Rap1b	Rap1b	3.30457e-23	0.396223	0.512	0.634	6.75057e-19
2410006H16Rik	2410006H16Rik	3.85876e-23	0.277228	0.617	0.697	7.88268e-19
Chmp2a	Chmp2a	3.84462e-22	0.288878	0.502	0.54	7.85378e-18
Psme1	Psme1	5.21706e-20	0.31967	0.507	0.585	1.06574e-15
Hba-x	Hba-x	5.76849e-20	-2.11688	0.481	0.451	1.17839e-15
Cstb	Cstb	7.34057e-20	0.371846	0.527	0.609	1.49953e-15
Atp6ap2	Atp6ap2	8.49878e-20	0.284899	0.33	0.295	1.73613e-15
Rnh1	Rnh1	2.50956e-19	0.29119	0.444	0.455	5.12652e-15
Vasp	Vasp	3.29693e-19	0.278181	0.419	0.428	6.73497e-15
Reep5	Reep5	1.71532e-18	0.250837	0.554	0.629	3.50405e-14
Sdf2l1	Sdf2l1	1.00097e-17	0.308484	0.338	0.322	2.04479e-13
Btg1	Btg1	1.13652e-17	0.291812	0.591	0.659	2.32168e-13
Rbfa	Rbfa	1.30478e-17	0.267183	0.323	0.303	2.66541e-13
Nfkbia	Nfkbia	1.58702e-17	0.550909	0.461	0.494	3.24197e-13
Mbnl1	Mbnl1	1.38636e-16	0.274112	0.308	0.286	2.83206e-12
Blvrb	Blvrb	1.8848e-16	0.286767	0.321	0.296	3.85028e-12
Rap1a	Rap1a	9.24571e-15	0.287602	0.47	0.557	1.88871e-10
Anxa5	Anxa5	6.97648e-14	0.262394	0.501	0.542	1.42516e-09
Lamtor4	Lamtor4	9.23872e-14	0.271393	0.47	0.525	1.88729e-09
Prtn3	Prtn3	1.08475e-13	0.376131	0.127	0.092	2.21592e-09
Serp1	Serp1	1.55425e-13	0.378327	0.486	0.587	3.17502e-09
Abhd12	Abhd12	6.74611e-13	0.294263	0.282	0.261	1.3781e-08
Sdcbp	Sdcbp	1.1845e-12	0.339522	0.472	0.549	2.4197e-08
Twf2	Twf2	8.40007e-12	0.273879	0.386	0.413	1.71597e-07
Ppp1r15a	Ppp1r15a	1.03883e-11	0.300373	0.311	0.29	2.12212e-07
Barx1	Barx1	1.11537e-10	-0.254943	0.209	0.266	2.27847e-06
Fam49b	Fam49b	1.35469e-10	0.296432	0.44	0.522	2.76737e-06
Rnpep	Rnpep	6.75409e-09	0.259656	0.352	0.372	0.000137972
Sh3glb1	Sh3glb1	1.29972e-08	0.278188	0.51	0.627	0.000265507
Selenom	Selenom	4.82783e-08	0.303578	0.423	0.473	0.00098623
Rab3il1	Rab3il1	5.24946e-07	0.262667	0.264	0.265	0.0107236
Actr2	Actr2	4.18201e-06	0.256366	0.432	0.51	0.08543
Snx5	Snx5	0.00031434	0.284554	0.471	0.61	1
Pnp	Pnp	0.000444945	0.28327	0.395	0.47	1
Litaf	Litaf	0.000519614	0.259388	0.381	0.433	1
Pim1	Pim1	0.0110982	0.284118	0.388	0.443	1
Serpinb6a	Serpinb6a	0.0328637	0.308377	0.327	0.374	1
Cited2	Cited2	0.290433	0.335755	0.414	0.501	1

## Sheet: AP22062001.clusterNPCs_diffgene
gene_id	gene_id.1	p_val	avg_logFC	pct.1	pct.2	p_val_adj
Tubb3	Tubb3	0	2.73189	0.821	0.21	0
Stmn2	Stmn2	0	2.26713	0.725	0.196	0
Lhx2	Lhx2	0	2.16148	0.589	0.05	0
Map1b	Map1b	0	2.14071	0.776	0.45	0
Rtn1	Rtn1	0	1.97641	0.681	0.173	0
Arhgdig	Arhgdig	0	1.92381	0.491	0.066	0
Atf5	Atf5	0	1.84863	0.521	0.224	0
Ina	Ina	0	1.7732	0.503	0.013	0
Stmn3	Stmn3	0	1.68989	0.565	0.026	0
Tubb2b	Tubb2b	0	1.66408	0.845	0.666	0
Elavl3	Elavl3	0	1.64118	0.619	0.021	0
Ckb	Ckb	0	1.62743	0.715	0.356	0
Elavl4	Elavl4	0	1.60288	0.529	0.04	0
Uchl1	Uchl1	0	1.55951	0.69	0.316	0
Hist3h2ba	Hist3h2ba	0	1.53612	0.63	0.188	0
Dpysl3	Dpysl3	0	1.50197	0.657	0.286	0
Tuba1a	Tuba1a	0	1.48353	0.957	0.956	0
Igfbpl1	Igfbpl1	0	1.35935	0.45	0.013	0
Tesc	Tesc	0	1.28673	0.337	0.013	0
Nhlh2	Nhlh2	0	1.22354	0.415	0.007	0
Tmsb4x	Tmsb4x	0	1.18204	0.981	0.982	0
Insm1	Insm1	0	1.15773	0.437	0.023	0
Uncx	Uncx	0	1.15285	0.31	0.006	0
Ebf2	Ebf2	0	1.13492	0.414	0.049	0
Ckmt1	Ckmt1	0	1.12983	0.368	0.028	0
Neurod1	Neurod1	0	1.12854	0.28	0.006	0
Mllt11	Mllt11	0	1.09762	0.496	0.208	0
Trp53i11	Trp53i11	0	1.02954	0.494	0.162	0
Myt1l	Myt1l	0	1.02492	0.3	0.004	0
Epcam	Epcam	0	1.01793	0.454	0.125	0
Fstl5	Fstl5	0	1.01592	0.285	0.005	0
Mfng	Mfng	0	0.981571	0.399	0.036	0
Crmp1	Crmp1	0	0.962144	0.486	0.154	0
Cystm1	Cystm1	0	0.955963	0.36	0.02	0
Gng3	Gng3	0	0.948885	0.371	0.085	0
Pcsk1n	Pcsk1n	0	0.935361	0.219	0.015	0
Stmn4	Stmn4	0	0.895733	0.299	0.011	0
Ppp1r14a	Ppp1r14a	0	0.888862	0.322	0.066	0
Snca	Snca	0	0.874235	0.304	0.05	0
Spint2	Spint2	0	0.866969	0.431	0.126	0
Tpd52	Tpd52	0	0.866721	0.424	0.095	0
Aplp1	Aplp1	0	0.863093	0.44	0.149	0
Cldn3	Cldn3	0	0.816538	0.346	0.031	0
Soga3	Soga3	0	0.81483	0.426	0.031	0
Rufy3	Rufy3	0	0.799647	0.412	0.134	0
Elavl2	Elavl2	0	0.77054	0.393	0.074	0
Fezf1	Fezf1	0	0.76387	0.287	0.011	0
Rprm	Rprm	0	0.746786	0.336	0.07	0
Stmn1	Stmn1	0	0.744297	0.959	0.977	0
Celf3	Celf3	0	0.739589	0.384	0.005	0
Prph	Prph	0	0.735626	0.172	0.003	0
Dlx5	Dlx5	0	0.733586	0.376	0.1	0
Mapt	Mapt	0	0.725161	0.277	0.042	0
Srrm4	Srrm4	0	0.720387	0.39	0.004	0
Rundc3a	Rundc3a	0	0.709563	0.376	0.015	0
Klc3	Klc3	0	0.696535	0.314	0.023	0
Nrxn1	Nrxn1	0	0.694646	0.314	0.031	0
Ttc9b	Ttc9b	0	0.676038	0.328	0.008	0
Dcx	Dcx	0	0.674493	0.342	0.012	0
Dpysl5	Dpysl5	0	0.673212	0.39	0.028	0
Olig2	Olig2	0	0.66733	0.236	0.009	0
Btbd17	Btbd17	0	0.652424	0.282	0.008	0
Map2	Map2	0	0.63955	0.356	0.09	0
Foxg1	Foxg1	0	0.626189	0.302	0.027	0
Nhlh1	Nhlh1	0	0.602799	0.275	0.002	0
Atp1b1	Atp1b1	0	0.576847	0.294	0.036	0
Chga	Chga	0	0.567935	0.276	0.004	0
Cyfip2	Cyfip2	0	0.567536	0.342	0.055	0
1500004A13Rik	1500004A13Rik	0	0.551717	0.331	0.047	0
Wdr66	Wdr66	0	0.536929	0.25	0.012	0
Npdc1	Npdc1	0	0.522921	0.346	0.07	0
Rbm24	Rbm24	0	0.516349	0.216	0.011	0
Dlx6os1	Dlx6os1	0	0.514777	0.217	0.014	0
Sowaha	Sowaha	0	0.512262	0.245	0.003	0
Pcp4l1	Pcp4l1	0	0.507435	0.195	0.014	0
Foxo6	Foxo6	0	0.500548	0.233	0.007	0
Miat	Miat	0	0.487061	0.264	0.021	0
Gnao1	Gnao1	0	0.481066	0.291	0.049	0
Olig1	Olig1	0	0.477834	0.169	0.003	0
Neurog1	Neurog1	0	0.464392	0.188	0.003	0
Syp	Syp	0	0.463884	0.267	0.009	0
Kif1a	Kif1a	0	0.459689	0.258	0.04	0
Atp8b4	Atp8b4	0	0.455141	0.219	0.002	0
Dlx6	Dlx6	0	0.450188	0.244	0.032	0
Gfy	Gfy	0	0.446103	0.185	0.002	0
Nrg1	Nrg1	0	0.445761	0.256	0.028	0
Arx	Arx	0	0.444517	0.109	0.002	0
Nrxn2	Nrxn2	0	0.440815	0.256	0.027	0
Pclo	Pclo	0	0.431551	0.237	0.02	0
Kif19a	Kif19a	0	0.428854	0.213	0.005	0
Syt1	Syt1	0	0.428723	0.199	0.01	0
Mapk8ip2	Mapk8ip2	0	0.424859	0.28	0.022	0
Scg3	Scg3	0	0.419413	0.254	0.004	0
Nsg2	Nsg2	0	0.414734	0.222	0.017	0
Sult4a1	Sult4a1	0	0.408613	0.244	0.035	0
Nkx2-1	Nkx2-1	0	0.405495	0.11	0.008	0
Dcc	Dcc	0	0.404462	0.214	0.014	0
Kif5a	Kif5a	0	0.404191	0.231	0.028	0
Rd3	Rd3	0	0.397933	0.163	0.002	0
Hspa4l	Hspa4l	0	0.395454	0.273	0.052	0
Adgrg1	Adgrg1	0	0.394165	0.261	0.024	0
Gdap1l1	Gdap1l1	0	0.38879	0.255	0.006	0
Cldn7	Cldn7	0	0.383542	0.269	0.051	0
Scrn1	Scrn1	0	0.3822	0.243	0.041	0
St18	St18	0	0.379524	0.218	0.002	0
Mbp	Mbp	0	0.361156	0.243	0.031	0
Shtn1	Shtn1	0	0.359469	0.184	0.011	0
Cntn2	Cntn2	0	0.359445	0.159	0.004	0
Cadps	Cadps	0	0.357557	0.222	0.012	0
Scn9a	Scn9a	0	0.356941	0.196	0.006	0
Onecut2	Onecut2	0	0.356863	0.128	0.014	0
Ell3	Ell3	0	0.354105	0.169	0.007	0
Scg5	Scg5	0	0.351761	0.228	0.009	0
S100z	S100z	0	0.34833	0.13	0.001	0
Spock1	Spock1	0	0.348022	0.177	0.018	0
Rgs11	Rgs11	0	0.345212	0.171	0.007	0
Ap3b2	Ap3b2	0	0.342253	0.199	0.003	0
Ccdc184	Ccdc184	0	0.339826	0.136	0.004	0
Cldn9	Cldn9	0	0.336937	0.192	0.02	0
Thsd7b	Thsd7b	0	0.333007	0.195	0.006	0
Map6	Map6	0	0.327648	0.19	0.01	0
Cxcr4	Cxcr4	0	0.326782	0.18	0.015	0
Actl6b	Actl6b	0	0.324734	0.185	0.001	0
Gad2	Gad2	0	0.321358	0.125	0.007	0
Myt1	Myt1	0	0.32095	0.2	0.002	0
Mapk10	Mapk10	0	0.320824	0.195	0.009	0
Akap6	Akap6	0	0.314236	0.159	0.006	0
Islr2	Islr2	0	0.304776	0.128	0.007	0
Srrm3	Srrm3	0	0.298512	0.197	0.006	0
Syt4	Syt4	0	0.291659	0.169	0.002	0
5730403I07Rik	5730403I07Rik	0	0.288124	0.128	0.001	0
Shisal1	Shisal1	0	0.288091	0.186	0.005	0
Chgb	Chgb	0	0.286428	0.134	0.002	0
Syt5	Syt5	0	0.286328	0.178	0.013	0
Coro2a	Coro2a	0	0.284473	0.195	0.011	0
Nol4	Nol4	0	0.278947	0.167	0.005	0
Gal	Gal	0	0.275271	0.106	0.006	0
Lingo2	Lingo2	0	0.272385	0.138	0.007	0
3110039M20Rik	3110039M20Rik	0	0.270337	0.144	0.012	0
Brsk2	Brsk2	0	0.269686	0.177	0.005	0
Cadps2	Cadps2	0	0.268829	0.148	0.009	0
D930020B18Rik	D930020B18Rik	0	0.265974	0.182	0.006	0
Cdhr1	Cdhr1	0	0.264508	0.143	0.002	0
Gm13648	Gm13648	0	0.264382	0.135	0.002	0
Sp8	Sp8	0	0.264337	0.159	0.019	0
Hecw1	Hecw1	0	0.263971	0.149	0.017	0
Gm2694	Gm2694	0	0.26213	0.156	0.009	0
Hap1	Hap1	0	0.261113	0.168	0.013	0
Arl14epl	Arl14epl	0	0.260189	0.106	0.001	0
Nrxn3	Nrxn3	0	0.255094	0.107	0.007	0
Tmprss6	Tmprss6	0	0.254481	0.143	0.001	0
Rab25	Rab25	0	0.253536	0.183	0.028	0
Fam92b	Fam92b	0	0.251871	0.115	0.002	0
Fstl1	Fstl1	0	-0.617447	0.286	0.779	0
Cnn2	Cnn2	0	-0.621676	0.145	0.655	0
Gpc3	Gpc3	0	-0.642261	0.218	0.715	0
Cald1	Cald1	0	-0.695832	0.393	0.849	0
Prrx2	Prrx2	0	-0.733494	0.238	0.751	0
Col3a1	Col3a1	0	-0.768137	0.213	0.742	0
Serpinh1	Serpinh1	0	-0.796936	0.498	0.891	0
Prrx1	Prrx1	0	-0.818513	0.215	0.701	0
Col1a2	Col1a2	0	-0.879693	0.2	0.74	0
Igfbp4	Igfbp4	0	-0.933805	0.396	0.879	0
Twist1	Twist1	0	-1.08893	0.297	0.807	0
Rab6b	Rab6b	6.55895e-307	0.618029	0.323	0.086	1.33986e-302
Il11ra1	Il11ra1	6.30868e-305	-0.568008	0.186	0.691	1.28874e-300
Rtn2	Rtn2	7.5125e-300	0.326637	0.239	0.049	1.53465e-295
Trnp1	Trnp1	1.10395e-299	0.448818	0.205	0.037	2.25515e-295
Ndrg4	Ndrg4	1.98452e-297	0.326726	0.225	0.044	4.05398e-293
Tppp3	Tppp3	3.34538e-297	0.617603	0.208	0.038	6.83394e-293
Fgd2	Fgd2	5.97757e-297	0.25842	0.161	0.023	1.2211e-292
Serpinf1	Serpinf1	1.89235e-288	-0.518962	0.119	0.598	3.86569e-284
Lmo1	Lmo1	3.93056e-288	0.678253	0.281	0.068	8.02935e-284
Ccnd3	Ccnd3	2.41619e-286	-0.484139	0.287	0.748	4.9358e-282
Cdkn1a	Cdkn1a	1.59296e-281	0.488528	0.225	0.044	3.2541e-277
Rest	Rest	2.26815e-281	-0.418744	0.171	0.655	4.63337e-277
Camk2n1	Camk2n1	1.41848e-280	0.976512	0.437	0.17	2.89768e-276
Cdh11	Cdh11	1.0903e-278	-0.578001	0.149	0.624	2.22726e-274
Syt11	Syt11	1.62428e-278	0.832366	0.462	0.19	3.31808e-274
Tuba4a	Tuba4a	7.46462e-278	0.358374	0.197	0.036	1.52487e-273
Rcn3	Rcn3	8.69586e-278	-0.463397	0.191	0.666	1.77639e-273
Fbln1	Fbln1	1.01222e-277	-0.515286	0.192	0.658	2.06777e-273
Hmga2	Hmga2	1.6538e-276	-0.619577	0.358	0.785	3.37839e-272
Efna3	Efna3	9.49507e-274	0.44037	0.232	0.05	1.93965e-269
Klf7	Klf7	5.4859e-269	0.830795	0.442	0.177	1.12066e-264
Apba2	Apba2	5.66008e-268	0.315589	0.233	0.051	1.15624e-263
Isl1	Isl1	2.64487e-266	0.544947	0.172	0.029	5.40295e-262
Mdk	Mdk	4.90728e-262	-0.527161	0.836	0.974	1.00246e-257
Lgals1	Lgals1	4.5412e-261	-0.73342	0.501	0.879	9.27677e-257
Rem2	Rem2	1.08317e-260	0.383267	0.224	0.048	2.21269e-256
Npm1	Npm1	1.51872e-260	-0.419819	0.967	0.994	3.10244e-256
Fgd4	Fgd4	1.66688e-260	0.287389	0.216	0.045	3.40511e-256
Ly6h	Ly6h	1.69484e-260	0.89005	0.292	0.079	3.46221e-256
Dusp8	Dusp8	4.62843e-260	0.428858	0.252	0.06	9.45495e-256
Gas1	Gas1	1.17656e-258	-0.57552	0.228	0.673	2.40347e-254
Gng8	Gng8	4.60216e-256	0.79892	0.346	0.114	9.4013e-252
Alx1	Alx1	4.05704e-255	-0.708824	0.182	0.626	8.28771e-251
Lpar1	Lpar1	9.89108e-254	-0.43687	0.116	0.563	2.02055e-249
Kif5c	Kif5c	8.01286e-253	1.03227	0.537	0.287	1.63687e-248
Ppic	Ppic	4.74861e-252	-0.41068	0.171	0.628	9.70047e-248
Nme2	Nme2	5.75339e-252	-0.40699	0.875	0.977	1.1753e-247
Fbn2	Fbn2	2.68264e-251	-0.49199	0.152	0.601	5.48009e-247
Sparc	Sparc	5.38308e-251	-0.715609	0.225	0.67	1.09966e-246
Hes6	Hes6	6.812e-250	1.32569	0.553	0.312	1.39156e-245
Phgdh	Phgdh	4.58101e-249	-0.413031	0.302	0.75	9.35808e-245
Sdc1	Sdc1	6.63642e-248	-0.408862	0.158	0.602	1.35569e-243
Fzd2	Fzd2	2.66839e-245	-0.451911	0.327	0.745	5.45098e-241
Ptn	Ptn	6.20007e-245	-0.812832	0.49	0.852	1.26655e-240
Ddr1	Ddr1	9.05852e-245	0.322509	0.264	0.066	1.85047e-240
Calm1	Calm1	1.29427e-244	0.645363	0.892	0.951	2.64394e-240
Phf21b	Phf21b	1.58039e-244	0.252255	0.168	0.03	3.22842e-240
Col26a1	Col26a1	4.53393e-244	-0.507969	0.246	0.68	9.26192e-240
Cotl1	Cotl1	1.43765e-243	1.35507	0.668	0.511	2.93683e-239
Pcolce	Pcolce	3.34155e-243	-0.414846	0.073	0.499	6.82611e-239
Krt8	Krt8	3.40507e-242	0.760297	0.28	0.074	6.95588e-238
Six3	Six3	9.37905e-242	0.345568	0.213	0.044	1.91595e-237
Rab34	Rab34	3.48074e-240	-0.38538	0.204	0.65	7.11045e-236
Tbx2	Tbx2	3.60359e-240	-0.490265	0.102	0.527	7.36142e-236
Med12l	Med12l	3.39945e-238	0.276265	0.133	0.02	6.94439e-234
Mfap2	Mfap2	7.75607e-238	-0.575324	0.51	0.843	1.58441e-233
Gja1	Gja1	2.13458e-237	-0.434025	0.122	0.551	4.36052e-233
Plpp3	Plpp3	4.05099e-237	-0.510226	0.161	0.59	8.27536e-233
Pth1r	Pth1r	2.25706e-236	-0.402686	0.131	0.563	4.61071e-232
Gsto1	Gsto1	1.01066e-234	-0.343466	0.163	0.594	2.06457e-230
Retreg1	Retreg1	3.26451e-233	0.317366	0.182	0.035	6.66874e-229
Otx2	Otx2	4.02624e-233	0.296048	0.143	0.023	8.2248e-229
Mcf2l	Mcf2l	2.10762e-232	0.250104	0.189	0.038	4.30544e-228
Ttll7	Ttll7	1.919e-231	0.29745	0.174	0.033	3.92014e-227
Cdyl2	Cdyl2	2.62918e-228	0.371159	0.192	0.041	5.37089e-224
Fn1	Fn1	5.61838e-226	-0.484899	0.188	0.613	1.14772e-221
Eva1b	Eva1b	4.52714e-225	-0.369713	0.112	0.535	9.24803e-221
Vcan	Vcan	8.73155e-225	-0.595006	0.257	0.669	1.78368e-220
Ptbp1	Ptbp1	1.5646e-224	-0.390133	0.431	0.801	3.19617e-220
Trp53	Trp53	2.5464e-223	-0.407613	0.358	0.741	5.20179e-219
Gpx8	Gpx8	3.91285e-223	-0.401568	0.119	0.531	7.99316e-219
Id3	Id3	6.85023e-221	-0.543747	0.576	0.906	1.39936e-216
Zfp36l1	Zfp36l1	4.06184e-219	-0.37192	0.201	0.632	8.29752e-215
Eef1d	Eef1d	6.56982e-219	-0.421617	0.647	0.917	1.34208e-214
Itgb5	Itgb5	3.04534e-218	-0.383127	0.074	0.475	6.22103e-214
Hadh	Hadh	4.8481e-218	-0.328416	0.215	0.633	9.90369e-214
Myl12a	Myl12a	7.75983e-218	-0.422805	0.535	0.861	1.58518e-213
Tagln3	Tagln3	7.17781e-217	1.05847	0.504	0.276	1.46628e-212
Fbln2	Fbln2	4.24514e-215	-0.411835	0.084	0.492	8.67196e-211
Ccn1	Ccn1	5.78607e-214	-0.648047	0.212	0.626	1.18198e-209
Fgfr1	Fgfr1	3.82865e-213	-0.402699	0.161	0.574	7.82117e-209
Add2	Add2	6.00154e-212	0.334257	0.214	0.051	1.226e-207
Rcn1	Rcn1	1.78171e-211	-0.338471	0.245	0.669	3.63967e-207
Laptm4a	Laptm4a	3.97855e-211	-0.42055	0.441	0.816	8.12738e-207
Tuba1b	Tuba1b	3.9733e-210	-0.507942	0.776	0.95	8.11666e-206
Rbp1	Rbp1	2.5279e-209	-0.445382	0.396	0.799	5.16399e-205
Tnfaip6	Tnfaip6	8.67352e-209	-0.400152	0.05	0.432	1.77183e-204
Galk1	Galk1	1.12654e-208	-0.316825	0.23	0.646	2.30129e-204
Rhoc	Rhoc	1.31784e-207	-0.317868	0.233	0.647	2.69209e-203
Mtap	Mtap	1.9459e-207	-0.254349	0.15	0.555	3.97509e-203
Emilin1	Emilin1	2.47546e-206	-0.308311	0.081	0.475	5.05687e-202
Anp32b	Anp32b	8.04826e-205	-0.405756	0.781	0.952	1.6441e-200
Phactr1	Phactr1	8.4026e-205	0.369871	0.196	0.045	1.71648e-200
Prdx6	Prdx6	1.1704e-203	-0.429495	0.532	0.847	2.3909e-199
Tnfaip8	Tnfaip8	1.5692e-203	-0.36119	0.169	0.574	3.20557e-199
Crip2	Crip2	2.71714e-203	0.407509	0.344	0.118	5.55058e-199
Gjc1	Gjc1	2.51127e-201	-0.325549	0.2	0.602	5.13002e-197
Trip6	Trip6	4.0214e-201	-0.292939	0.098	0.484	8.21491e-197
Idh2	Idh2	1.11566e-200	-0.361669	0.445	0.805	2.27906e-196
Aldh2	Aldh2	1.71981e-200	-0.336571	0.296	0.694	3.51323e-196
Stx1a	Stx1a	2.20181e-200	0.453529	0.284	0.09	4.49785e-196
Lurap1l	Lurap1l	2.37384e-200	0.252281	0.125	0.02	4.84927e-196
Wnt5a	Wnt5a	1.00902e-199	-0.538409	0.117	0.501	2.06123e-195
Ccnd2	Ccnd2	3.17486e-199	-0.438177	0.392	0.81	6.48561e-195
Tmem119	Tmem119	2.11105e-197	-0.350686	0.053	0.419	4.31246e-193
Pak3	Pak3	1.96457e-195	0.39266	0.236	0.065	4.01322e-191
Wls	Wls	6.86744e-194	-0.334922	0.108	0.485	1.40288e-189
Txndc5	Txndc5	6.70208e-193	-0.304775	0.174	0.562	1.3691e-188
Nme4	Nme4	1.074e-192	-0.288662	0.274	0.663	2.19396e-188
Tubb4a	Tubb4a	1.46391e-191	0.270196	0.151	0.029	2.99047e-187
Sulf2	Sulf2	3.34692e-191	-0.338918	0.18	0.563	6.83708e-187
Siva1	Siva1	3.84632e-190	-0.372626	0.486	0.835	7.85727e-186
Eif4ebp1	Eif4ebp1	1.18801e-189	-0.277936	0.194	0.586	2.42687e-185
Nbl1	Nbl1	1.38271e-189	-0.568157	0.091	0.457	2.82461e-185
H19	H19	3.90625e-189	-0.409982	0.242	0.64	7.97969e-185
Rpl3	Rpl3	5.96683e-189	-0.256638	0.973	0.993	1.2189e-184
Rps2	Rps2	6.9074e-189	-0.310233	0.986	0.999	1.41104e-184
Snai1	Snai1	2.54042e-188	-0.40839	0.086	0.454	5.18958e-184
Rpl22l1	Rpl22l1	5.16621e-188	-0.324847	0.813	0.962	1.05535e-183
Hsd17b10	Hsd17b10	6.47239e-188	-0.338106	0.463	0.809	1.32218e-183
Akr1b3	Akr1b3	9.69194e-188	-0.325919	0.24	0.63	1.97987e-183
Rrbp1	Rrbp1	1.25858e-186	-0.388059	0.314	0.692	2.57102e-182
Lix1	Lix1	3.48969e-186	-0.537528	0.13	0.498	7.12874e-182
Crlf1	Crlf1	1.19495e-184	-0.464337	0.142	0.51	2.44105e-180
Actn1	Actn1	4.94714e-183	-0.313421	0.177	0.548	1.0106e-178
Emx2	Emx2	4.24637e-181	0.548226	0.282	0.093	8.67449e-177
Tyms	Tyms	1.27923e-180	-0.379534	0.324	0.692	2.61321e-176
Timp2	Timp2	2.3647e-180	-0.29794	0.19	0.565	4.83061e-176
Col4a1	Col4a1	4.13067e-180	-0.394284	0.103	0.465	8.43813e-176
Dek	Dek	1.41235e-179	-0.367268	0.523	0.845	2.88516e-175
Msx1	Msx1	4.81071e-179	-0.818921	0.231	0.581	9.82731e-175
Prnp	Prnp	9.95159e-179	0.611949	0.372	0.159	2.03291e-174
Pcdh18	Pcdh18	3.32171e-177	-0.34365	0.071	0.417	6.78558e-173
Ptms	Ptms	6.86992e-176	0.677574	0.797	0.857	1.40339e-171
Wdr86	Wdr86	4.41897e-175	-0.275629	0.07	0.415	9.02708e-171
Tmem163	Tmem163	9.77454e-175	0.339209	0.203	0.054	1.99674e-170
Bambi	Bambi	7.23324e-174	-0.338526	0.095	0.446	1.47761e-169
Dctpp1	Dctpp1	9.85019e-174	-0.312227	0.46	0.794	2.0122e-169
Pdia6	Pdia6	1.49278e-173	-0.376556	0.605	0.883	3.04944e-169
Serpine2	Serpine2	2.11537e-173	-0.447665	0.225	0.586	4.32127e-169
Grb10	Grb10	6.02859e-173	-0.342745	0.415	0.787	1.23152e-168
Maged2	Maged2	1.89103e-172	-0.390785	0.379	0.733	3.86299e-168
Tpm1	Tpm1	3.45746e-172	-0.478159	0.493	0.826	7.0629e-168
Limch1	Limch1	1.94761e-171	-0.331457	0.132	0.491	3.97859e-167
Rbbp7	Rbbp7	6.56439e-171	-0.286793	0.378	0.732	1.34097e-166
Tkt	Tkt	1.85242e-170	-0.31222	0.515	0.825	3.78412e-166
Yap1	Yap1	4.79825e-170	-0.271716	0.083	0.429	9.80187e-166
Ruvbl1	Ruvbl1	1.55175e-169	-0.276633	0.341	0.697	3.16992e-165
Limd2	Limd2	1.98843e-169	-0.365515	0.519	0.816	4.06197e-165
Hmgb1	Hmgb1	4.34557e-169	-0.306036	0.951	0.992	8.87713e-165
Flrt1	Flrt1	5.36316e-169	0.253558	0.155	0.034	1.09559e-164
Mmp2	Mmp2	9.47229e-169	-0.29084	0.105	0.454	1.935e-164
Jakmip2	Jakmip2	2.65103e-168	0.33394	0.259	0.085	5.41552e-164
Map1a	Map1a	3.29765e-168	0.250451	0.196	0.051	6.73644e-164
Sox11	Sox11	4.49615e-168	0.657409	0.845	0.899	9.18473e-164
Mdfi	Mdfi	2.13838e-167	-0.256935	0.081	0.423	4.36828e-163
Map9	Map9	3.31716e-167	0.450078	0.305	0.115	6.7763e-163
Smo	Smo	2.1532e-166	-0.260379	0.222	0.592	4.39856e-162
Calm2	Calm2	4.3745e-166	0.58462	0.82	0.894	8.93623e-162
Hmcn1	Hmcn1	3.91072e-165	-0.309148	0.07	0.405	7.98881e-161
Dkc1	Dkc1	4.59971e-165	-0.267533	0.256	0.612	9.39629e-161
Dusp7	Dusp7	5.68192e-165	-0.277771	0.08	0.409	1.1607e-160
Glo1	Glo1	6.1478e-165	-0.277501	0.357	0.722	1.25587e-160
Basp1	Basp1	9.53978e-165	0.633514	0.824	0.909	1.94879e-160
AI506816	AI506816	1.79532e-164	-0.283317	0.121	0.466	3.66747e-160
Pdgfrb	Pdgfrb	2.28002e-164	-0.301595	0.045	0.369	4.65762e-160
Srm	Srm	3.02781e-164	-0.313516	0.27	0.625	6.18522e-160
Gadd45g	Gadd45g	3.15092e-164	0.931879	0.487	0.27	6.43669e-160
Sdk1	Sdk1	9.63583e-163	0.269514	0.166	0.04	1.96841e-158
Akr7a5	Akr7a5	9.82946e-163	-0.329537	0.285	0.632	2.00796e-158
Mcm5	Mcm5	1.19787e-162	-0.250945	0.249	0.622	2.44702e-158
Mcm3	Mcm3	3.65409e-162	-0.274944	0.221	0.594	7.46458e-158
Cdo1	Cdo1	1.05377e-161	-0.416433	0.134	0.475	2.15264e-157
Gsta4	Gsta4	1.31053e-161	-0.295906	0.169	0.526	2.67715e-157
Mapk8ip1	Mapk8ip1	2.55203e-161	0.601934	0.385	0.18	5.21329e-157
Pdlim4	Pdlim4	4.07266e-161	-0.254552	0.209	0.587	8.31962e-157
Cmtm7	Cmtm7	1.26528e-160	-0.252343	0.129	0.473	2.58471e-156
Ostc	Ostc	2.88885e-160	-0.31751	0.566	0.848	5.90135e-156
Cd63	Cd63	2.91801e-160	-0.328754	0.459	0.807	5.96091e-156
Hddc2	Hddc2	4.73328e-160	-0.27158	0.24	0.598	9.66915e-156
Cmtm3	Cmtm3	8.65886e-160	-0.302369	0.084	0.411	1.76883e-155
Eef1b2	Eef1b2	2.37945e-159	-0.259486	0.923	0.986	4.86073e-155
Prdx1	Prdx1	8.71836e-159	-0.347528	0.758	0.937	1.78099e-154
Kdelr2	Kdelr2	1.08545e-158	-0.286909	0.394	0.755	2.21736e-154
Fkbp9	Fkbp9	9.09714e-158	-0.276968	0.101	0.438	1.85836e-153
Efemp2	Efemp2	1.11322e-157	-0.265101	0.083	0.412	2.27409e-153
Nudcd2	Nudcd2	4.20252e-157	-0.270274	0.403	0.744	8.58491e-153
Elovl6	Elovl6	6.63499e-157	-0.317661	0.155	0.493	1.3554e-152
Nop58	Nop58	8.45595e-157	-0.315012	0.393	0.722	1.72738e-152
Bccip	Bccip	8.47703e-157	-0.259049	0.284	0.63	1.73169e-152
Flna	Flna	1.88219e-156	-0.260705	0.26	0.621	3.84493e-152
S100a11	S100a11	1.94858e-156	-0.392431	0.382	0.748	3.98056e-152
Igf1	Igf1	1.89533e-155	-0.500088	0.083	0.406	3.87178e-151
Rpsa	Rpsa	2.88167e-155	-0.261383	0.983	0.997	5.88668e-151
Tipin	Tipin	4.71042e-155	-0.259283	0.337	0.689	9.62246e-151
Jpt1	Jpt1	9.4848e-155	0.641825	0.766	0.837	1.93756e-150
Scarf2	Scarf2	4.70704e-154	-0.250008	0.052	0.365	9.61554e-150
Dtl	Dtl	5.13931e-154	-0.286889	0.125	0.463	1.04986e-149
Mir100hg	Mir100hg	6.22294e-154	-0.373349	0.16	0.498	1.27122e-149
Kif21a	Kif21a	1.20353e-153	0.452527	0.342	0.144	2.45858e-149
Pfn1	Pfn1	3.00347e-153	-0.371975	0.81	0.953	6.13548e-149
Esd	Esd	2.44672e-152	-0.298545	0.551	0.857	4.99816e-148
Selenoh	Selenoh	6.15943e-152	-0.34021	0.687	0.905	1.25825e-147
Rab3b	Rab3b	1.03312e-150	0.46925	0.228	0.074	2.11046e-146
Rnf182	Rnf182	1.27478e-149	0.680298	0.311	0.13	2.60413e-145
Parp6	Parp6	1.38398e-149	0.35289	0.29	0.11	2.82719e-145
Pou2f2	Pou2f2	2.62214e-149	0.289199	0.132	0.028	5.3565e-145
Dusp4	Dusp4	5.73531e-149	0.344084	0.247	0.085	1.17161e-144
Pabpc1	Pabpc1	5.9571e-149	-0.332714	0.587	0.869	1.21692e-144
B2m	B2m	7.68744e-149	-0.276373	0.174	0.518	1.57039e-144
Rab3a	Rab3a	1.11552e-148	0.447056	0.294	0.114	2.27878e-144
Itm2a	Itm2a	2.95266e-148	-0.435831	0.13	0.46	6.03168e-144
Snai2	Snai2	8.45254e-148	-0.303112	0.053	0.357	1.72669e-143
Capn6	Capn6	1.70624e-147	-0.300674	0.099	0.417	3.48552e-143
Pcna	Pcna	4.64228e-147	-0.322119	0.382	0.711	9.48325e-143
Mest	Mest	8.61043e-147	-0.428721	0.465	0.789	1.75894e-142
Tril	Tril	1.50994e-146	-0.320516	0.097	0.413	3.08451e-142
Echs1	Echs1	3.60132e-146	-0.275858	0.408	0.732	7.35677e-142
Itm2c	Itm2c	1.73225e-145	-0.251843	0.316	0.672	3.53864e-141
Pax3	Pax3	2.45198e-145	-0.441601	0.105	0.418	5.0089e-141
Sfrp2	Sfrp2	4.10998e-145	-0.418729	0.176	0.522	8.39587e-141
Cers2	Cers2	5.21379e-145	-0.255781	0.154	0.486	1.06507e-140
Capzb	Capzb	5.34792e-145	-0.321937	0.491	0.792	1.09247e-140
Dusp9	Dusp9	8.9428e-144	-0.287463	0.085	0.393	1.82684e-139
Lsm2	Lsm2	2.44639e-142	-0.283203	0.468	0.768	4.99748e-138
Col5a2	Col5a2	4.05967e-142	-0.322628	0.074	0.383	8.29309e-138
Olfm2	Olfm2	2.99144e-141	0.293082	0.179	0.049	6.1109e-137
Col1a1	Col1a1	3.43806e-141	-0.481669	0.114	0.433	7.02327e-137
Lyar	Lyar	9.87751e-141	-0.305001	0.407	0.726	2.01778e-136
Eml4	Eml4	1.03541e-140	-0.256875	0.263	0.59	2.11513e-136
Hspe1	Hspe1	1.3099e-140	-0.286469	0.814	0.953	2.67586e-136
Amer2	Amer2	6.25704e-140	0.282909	0.227	0.075	1.27819e-135
Qk	Qk	8.02643e-140	-0.258524	0.31	0.658	1.63964e-135
Adgrl2	Adgrl2	1.09812e-139	-0.327922	0.198	0.523	2.24325e-135
Tk1	Tk1	1.21843e-138	-0.284506	0.119	0.429	2.48901e-134
Gpx1	Gpx1	2.06508e-138	-0.385329	0.538	0.833	4.21854e-134
Ran	Ran	3.11073e-138	-0.301153	0.897	0.973	6.3546e-134
Ssr1	Ssr1	3.22921e-138	-0.259286	0.321	0.653	6.59664e-134
Enc1	Enc1	1.60614e-137	0.385848	0.263	0.097	3.28103e-133
B3gnt2	B3gnt2	3.65771e-137	0.259139	0.161	0.042	7.47198e-133
Tcf4	Tcf4	4.38903e-137	-0.380509	0.407	0.739	8.9659e-133
Igf2	Igf2	1.0405e-136	-0.365234	0.182	0.502	2.12553e-132
Dnm3os	Dnm3os	1.34265e-136	-0.277717	0.065	0.362	2.74276e-132
Prdx4	Prdx4	2.11465e-136	-0.261236	0.449	0.771	4.3198e-132
Nnat	Nnat	1.62138e-135	0.923116	0.845	0.902	3.31216e-131
Tbx3	Tbx3	3.30806e-135	-0.292261	0.06	0.351	6.7577e-131
Ccne1	Ccne1	8.89829e-135	-0.255591	0.132	0.44	1.81774e-130
Slbp	Slbp	1.02198e-133	-0.283122	0.369	0.69	2.0877e-129
Cdk2ap1	Cdk2ap1	2.61012e-133	-0.289714	0.534	0.817	5.33195e-129
H2afy2	H2afy2	2.77138e-133	-0.298559	0.597	0.839	5.66138e-129
Ahnak	Ahnak	4.11191e-131	-0.271244	0.062	0.351	8.3998e-127
Arhgdib	Arhgdib	1.00764e-130	-0.346564	0.06	0.344	2.05841e-126
Epha4	Epha4	3.75023e-130	-0.431533	0.122	0.418	7.66098e-126
Rrm2	Rrm2	6.40229e-130	-0.281599	0.303	0.64	1.30786e-125
Dcakd	Dcakd	1.19974e-129	-0.323373	0.461	0.748	2.45083e-125
Hsp90b1	Hsp90b1	3.37494e-129	-0.361197	0.664	0.896	6.89433e-125
Tex15	Tex15	8.98894e-129	0.577427	0.14	0.035	1.83626e-124
Anxa2	Anxa2	1.2957e-128	-0.580584	0.201	0.5	2.64685e-124
Nlk	Nlk	1.61368e-128	0.511733	0.346	0.168	3.29643e-124
Ddost	Ddost	2.28361e-128	-0.257961	0.447	0.762	4.66496e-124
Lig1	Lig1	2.74217e-128	-0.264787	0.261	0.584	5.60169e-124
Csrp2	Csrp2	3.03442e-128	-0.311101	0.549	0.828	6.19871e-124
Rmst	Rmst	2.85588e-127	0.276385	0.13	0.03	5.83399e-123
Alyref	Alyref	2.88582e-127	-0.302497	0.553	0.836	5.89516e-123
Lef1	Lef1	5.8389e-127	-0.436654	0.099	0.385	1.19277e-122
H2afz	H2afz	5.93911e-127	-0.278915	0.967	0.994	1.21324e-122
Pclaf	Pclaf	1.79013e-126	-0.388881	0.46	0.758	3.65689e-122
Wwc2	Wwc2	2.37709e-126	-0.25803	0.152	0.456	4.85592e-122
Cnbp	Cnbp	6.1616e-126	-0.289538	0.692	0.898	1.25869e-121
Mab21l2	Mab21l2	7.47462e-126	-0.453903	0.118	0.407	1.52691e-121
Ubb	Ubb	1.48543e-124	0.261728	0.984	0.994	3.03444e-120
Gadd45a	Gadd45a	2.12041e-124	0.778766	0.35	0.178	4.33158e-120
Tcf3	Tcf3	8.40516e-124	-0.260034	0.484	0.778	1.71701e-119
Nefm	Nefm	1.80586e-123	0.763789	0.143	0.037	3.68901e-119
Bgn	Bgn	2.69231e-123	-0.302534	0.052	0.321	5.49984e-119
Ssr2	Ssr2	3.93859e-123	-0.261534	0.52	0.819	8.04575e-119
Zfhx4	Zfhx4	4.27758e-123	-0.358645	0.25	0.551	8.73825e-119
Ssrp1	Ssrp1	6.36126e-123	-0.279492	0.492	0.782	1.29948e-118
Atad2	Atad2	3.56463e-121	-0.261893	0.198	0.498	7.28183e-117
Gm49708	Gm49708	6.17531e-121	-0.334757	0.138	0.422	1.26149e-116
Psip1	Psip1	6.20868e-120	0.61914	0.774	0.86	1.26831e-115
Ncam1	Ncam1	8.99165e-120	1.17349	0.513	0.369	1.83682e-115
Trim28	Trim28	4.81814e-119	-0.267983	0.563	0.826	9.84249e-115
Cachd1	Cachd1	6.15874e-119	-0.261215	0.064	0.329	1.25811e-114
Tpm4	Tpm4	6.6448e-119	-0.266105	0.583	0.847	1.3574e-114
Six2	Six2	9.63193e-119	-0.342274	0.105	0.377	1.96761e-114
Lmo2	Lmo2	2.5772e-118	0.261938	0.164	0.047	5.26471e-114
Cplx2	Cplx2	2.75285e-118	0.55862	0.27	0.112	5.62353e-114
Twist2	Twist2	5.83291e-118	-0.301347	0.08	0.356	1.19155e-113
Gmnn	Gmnn	7.02211e-118	-0.251632	0.325	0.63	1.43448e-113
2022-03-09	2022-03-09	2.40451e-117	0.320773	0.258	0.1	4.91194e-113
Irx3	Irx3	2.72003e-117	-0.313651	0.051	0.31	5.55649e-113
Ucp2	Ucp2	3.15726e-117	0.973396	0.456	0.292	6.44965e-113
Olfml3	Olfml3	6.09588e-117	-0.254351	0.05	0.308	1.24527e-112
Hist1h3c	Hist1h3c	6.84395e-117	-0.296228	0.13	0.414	1.39808e-112
Irx5	Irx5	1.50824e-116	-0.360811	0.053	0.309	3.08103e-112
Ncl	Ncl	2.50899e-116	-0.317669	0.792	0.943	5.12535e-112
Ebf1	Ebf1	3.98092e-116	1.11724	0.474	0.322	8.13222e-112
Mki67	Mki67	6.86435e-115	-0.330508	0.191	0.483	1.40225e-110
Col4a2	Col4a2	1.64417e-114	-0.270799	0.068	0.327	3.35871e-110
Palld	Palld	1.86969e-114	-0.274065	0.204	0.496	3.8194e-110
Synrg	Synrg	4.74098e-114	0.262791	0.236	0.089	9.68488e-110
Birc5	Birc5	5.35532e-114	-0.28083	0.411	0.716	1.09398e-109
Id4	Id4	4.76031e-112	0.940504	0.378	0.207	9.72437e-108
Kctd12	Kctd12	4.99238e-112	-0.379476	0.074	0.332	1.01984e-107
Ank2	Ank2	5.94343e-112	0.598086	0.347	0.18	1.21412e-107
Ctsb	Ctsb	7.1807e-112	-0.308111	0.295	0.587	1.46687e-107
Hspd1	Hspd1	1.38354e-111	-0.355303	0.703	0.897	2.8263e-107
Top2a	Top2a	7.06271e-111	-0.379356	0.308	0.607	1.44277e-106
Chchd10	Chchd10	3.09187e-110	0.294421	0.179	0.057	6.31607e-106
Dtna	Dtna	8.51089e-110	0.328755	0.192	0.066	1.73861e-105
Nme1	Nme1	1.06442e-108	-0.26401	0.727	0.914	2.1744e-104
Bmp4	Bmp4	1.74354e-108	-0.319548	0.059	0.306	3.56169e-104
Col2a1	Col2a1	1.06153e-107	-0.326239	0.208	0.49	2.16849e-103
B630019K06Rik	B630019K06Rik	2.3929e-106	0.293717	0.201	0.072	4.88822e-102
Zfhx2	Zfhx2	4.57172e-106	0.308995	0.27	0.116	9.3391e-102
Nasp	Nasp	1.45016e-102	-0.266934	0.694	0.9	2.96239e-98
Nudt4	Nudt4	1.97244e-102	-0.314354	0.304	0.593	4.02931e-98
Myl9	Myl9	1.50316e-101	-0.320058	0.091	0.339	3.07065e-97
Nr2f1	Nr2f1	6.43177e-99	-0.268898	0.13	0.392	1.31388e-94
Sfrp1	Sfrp1	1.36687e-98	-0.26434	0.148	0.412	2.79224e-94
Sox2	Sox2	2.46313e-98	0.254166	0.177	0.058	5.03169e-94
Sox9	Sox9	3.94182e-98	-0.311185	0.158	0.424	8.05235e-94
Apoe	Apoe	5.3775e-98	-0.543356	0.153	0.419	1.09852e-93
Gata2	Gata2	7.42922e-98	-0.345802	0.056	0.284	1.51764e-93
Pkdcc	Pkdcc	8.00991e-98	-0.255051	0.104	0.353	1.63626e-93
Gdi1	Gdi1	9.42958e-98	0.667427	0.505	0.396	1.92627e-93
Grasp	Grasp	2.48211e-97	0.770605	0.326	0.177	5.07044e-93
Jup	Jup	2.50955e-97	0.256969	0.231	0.092	5.12651e-93
Zfhx3	Zfhx3	4.66704e-96	-0.459569	0.363	0.627	9.53383e-92
Hist3h2a	Hist3h2a	2.83386e-95	0.505027	0.353	0.194	5.78902e-91
Hes1	Hes1	3.59367e-95	-0.250324	0.112	0.36	7.34114e-91
Ebf3	Ebf3	1.38412e-94	0.730523	0.368	0.215	2.82748e-90
Pou3f1	Pou3f1	2.03327e-94	0.494252	0.145	0.045	4.15357e-90
Alx3	Alx3	2.82173e-94	-0.261372	0.059	0.285	5.76422e-90
Blvrb	Blvrb	6.42757e-94	-0.306323	0.074	0.303	1.31302e-89
Cyba	Cyba	3.36982e-93	-0.258852	0.127	0.374	6.88386e-89
Gng11	Gng11	1.03478e-91	-0.282874	0.073	0.301	2.11386e-87
Tspan13	Tspan13	2.18721e-91	0.454983	0.387	0.229	4.46802e-87
H2afx	H2afx	3.20509e-91	-0.2566	0.539	0.799	6.54735e-87
Ssx2ip	Ssx2ip	4.62173e-91	0.438201	0.305	0.156	9.44127e-87
Cenpa	Cenpa	7.14272e-91	-0.266595	0.377	0.664	1.45912e-86
Mif	Mif	1.07853e-89	-0.254328	0.883	0.97	2.20322e-85
Dpysl2	Dpysl2	1.20662e-87	0.66752	0.64	0.643	2.46489e-83
Selenom	Selenom	2.28036e-87	1.45979	0.528	0.47	4.65832e-83
Gdpd1	Gdpd1	1.29823e-86	0.407994	0.34	0.19	2.65202e-82
Nefl	Nefl	1.47774e-86	0.512093	0.121	0.035	3.01873e-82
Apbb1	Apbb1	3.30382e-86	0.525911	0.407	0.27	6.74905e-82
Cxcl12	Cxcl12	3.20608e-85	-0.320491	0.08	0.296	6.54938e-81
Foxp2	Foxp2	4.3801e-85	-0.34482	0.061	0.266	8.94767e-81
Arpc1b	Arpc1b	4.59084e-85	-0.27735	0.107	0.332	9.37817e-81
Cadm1	Cadm1	5.1024e-85	0.786519	0.419	0.293	1.04232e-80
Nkd1	Nkd1	2.98055e-84	-0.286483	0.14	0.368	6.08866e-80
Trps1	Trps1	4.49255e-83	-0.360681	0.172	0.405	9.17738e-79
Cacna2d1	Cacna2d1	1.10975e-82	0.384348	0.228	0.102	2.26699e-78
Ncoa1	Ncoa1	1.71165e-80	0.308966	0.224	0.098	3.49656e-76
Cemip2	Cemip2	5.31825e-80	0.541263	0.387	0.253	1.08641e-75
Olfm1	Olfm1	2.73247e-79	0.404363	0.278	0.143	5.58189e-75
Gabarapl2	Gabarapl2	4.74127e-79	0.569506	0.625	0.674	9.68547e-75
Cecr2	Cecr2	5.829e-79	0.306611	0.262	0.129	1.19075e-74
Flrt2	Flrt2	2.36415e-78	-0.296492	0.075	0.275	4.82948e-74
Hpgd	Hpgd	9.83089e-77	-0.313822	0.037	0.219	2.00825e-72
Crabp1	Crabp1	1.57172e-75	-0.387973	0.643	0.833	3.21071e-71
Gsc	Gsc	5.1204e-75	-0.34592	0.061	0.25	1.046e-70
Gse1	Gse1	1.10493e-73	0.394218	0.314	0.178	2.25715e-69
Barx1	Barx1	3.52188e-73	-0.500287	0.077	0.269	7.19449e-69
Eya2	Eya2	3.71311e-73	0.510756	0.305	0.175	7.58514e-69
Celf4	Celf4	9.8119e-73	0.337458	0.236	0.113	2.00437e-68
Akap17b	Akap17b	1.05126e-72	0.260876	0.184	0.077	2.14751e-68
Krt18	Krt18	1.51352e-72	0.260312	0.242	0.11	3.09182e-68
Mpped2	Mpped2	3.02103e-72	-0.310272	0.417	0.64	6.17136e-68
Pax9	Pax9	2.32099e-71	-0.333613	0.041	0.217	4.74132e-67
Map1lc3b	Map1lc3b	6.28871e-71	0.542703	0.697	0.816	1.28466e-66
Mkrn1	Mkrn1	3.96937e-69	0.457254	0.436	0.317	8.10864e-65
Ezr	Ezr	9.85542e-69	0.340308	0.231	0.109	2.01326e-64
Rgmb	Rgmb	6.22296e-68	0.334559	0.25	0.127	1.27123e-63
Dpysl4	Dpysl4	1.91778e-67	0.442016	0.317	0.189	3.91765e-63
Zeb2	Zeb2	5.57663e-67	-0.32474	0.15	0.351	1.13919e-62
Bcl2l1	Bcl2l1	9.43488e-67	0.470013	0.374	0.253	1.92736e-62
Col9a2	Col9a2	3.37653e-65	0.40091	0.236	0.114	6.89757e-61
Mgst3	Mgst3	3.44531e-65	0.933901	0.462	0.376	7.03808e-61
Ldha	Ldha	3.90987e-65	-0.250285	0.719	0.898	7.98708e-61
Celf2	Celf2	1.12253e-64	0.328068	0.272	0.143	2.29311e-60
Cryzl2	Cryzl2	3.18201e-64	0.278349	0.168	0.07	6.50022e-60
Atp6v1g1	Atp6v1g1	1.22137e-63	0.445768	0.715	0.823	2.49502e-59
Rasal2	Rasal2	4.36893e-63	0.378407	0.245	0.129	8.92484e-59
Ramp2	Ramp2	7.90328e-63	-0.25417	0.033	0.188	1.61448e-58
Ppp1r14b	Ppp1r14b	8.23636e-63	0.308367	0.852	0.932	1.68252e-58
Rnf165	Rnf165	2.45835e-62	0.334207	0.292	0.17	5.02193e-58
Socs2	Socs2	4.13265e-62	0.601987	0.281	0.16	8.44217e-58
C530008M17Rik	C530008M17Rik	1.00832e-60	0.427949	0.348	0.229	2.0598e-56
Rtn3	Rtn3	3.11303e-60	0.553556	0.562	0.557	6.3593e-56
Klc1	Klc1	6.12313e-60	0.636109	0.456	0.373	1.25083e-55
Acer2	Acer2	1.51658e-59	0.36482	0.301	0.179	3.09808e-55
Fth1	Fth1	1.97331e-59	-0.286973	0.874	0.974	4.03108e-55
Rragd	Rragd	5.14474e-59	0.327878	0.249	0.133	1.05097e-54
Dctn3	Dctn3	5.65001e-59	0.528665	0.623	0.68	1.15418e-54
Fam110a	Fam110a	4.45665e-58	0.384322	0.279	0.163	9.10405e-54
Tshz1	Tshz1	2.11972e-57	0.583811	0.285	0.172	4.33016e-53
Tspyl4	Tspyl4	3.10783e-57	0.271897	0.228	0.118	6.34868e-53
Saraf	Saraf	2.08759e-55	0.756503	0.516	0.49	4.26453e-51
Shb	Shb	2.02916e-54	0.384253	0.276	0.164	4.14516e-50
Dstn	Dstn	8.51268e-54	0.397609	0.704	0.814	1.73897e-49
Btg2	Btg2	2.72349e-53	0.465799	0.427	0.314	5.56355e-49
Ptma	Ptma	1.27843e-52	0.290633	0.999	0.999	2.61157e-48
Dnaja1	Dnaja1	3.95131e-52	0.259559	0.806	0.919	8.07173e-48
Ralgds	Ralgds	4.4149e-51	0.299118	0.309	0.194	9.01876e-47
2022-09-03	2022-09-03	1.31882e-50	0.444999	0.405	0.312	2.69409e-46
Snrpn	Snrpn	1.95422e-50	0.528822	0.437	0.361	3.99207e-46
Bex2	Bex2	8.74568e-50	0.476684	0.673	0.718	1.78657e-45
Cxxc4	Cxxc4	9.5393e-50	0.298918	0.248	0.139	1.94869e-45
Ube2b	Ube2b	1.25268e-49	0.461998	0.655	0.752	2.55898e-45
Zcchc18	Zcchc18	8.41145e-49	0.383029	0.326	0.217	1.71829e-44
Crym	Crym	3.36774e-47	-0.312369	0.22	0.391	6.87961e-43
Srgap1	Srgap1	2.46357e-46	0.368634	0.324	0.22	5.03257e-42
Rtn4	Rtn4	1.51582e-45	0.425348	0.68	0.78	3.09652e-41
Kdm7a	Kdm7a	7.71223e-45	0.332898	0.299	0.194	1.57545e-40
0610010F05Rik	0610010F05Rik	2.21831e-44	0.250203	0.248	0.147	4.53156e-40
Cdh2	Cdh2	2.22635e-44	0.370229	0.384	0.279	4.54798e-40
Vim	Vim	1.38049e-43	0.314153	0.788	0.865	2.82007e-39
Ndufaf3	Ndufaf3	1.68661e-43	0.51715	0.391	0.313	3.44541e-39
Pim3	Pim3	2.23025e-43	0.815762	0.408	0.333	4.55595e-39
Ube2s	Ube2s	1.01784e-42	0.407493	0.845	0.925	2.07925e-38
Dynll2	Dynll2	1.74182e-41	0.483531	0.61	0.664	3.55818e-37
Homer2	Homer2	1.83508e-41	0.773309	0.259	0.169	3.7487e-37
Jund	Jund	2.25645e-41	0.34874	0.718	0.84	4.60947e-37
Hist1h2bc	Hist1h2bc	3.12911e-41	0.442665	0.305	0.204	6.39215e-37
Selenok	Selenok	3.16054e-41	0.451047	0.668	0.799	6.45636e-37
Gap43	Gap43	1.08329e-40	1.15615	0.475	0.458	2.21294e-36
Mxi1	Mxi1	5.13127e-40	0.349431	0.34	0.249	1.04822e-35
Eid1	Eid1	8.57635e-39	0.300504	0.771	0.895	1.75198e-34
Casp3	Casp3	1.98471e-38	0.689458	0.527	0.548	4.05437e-34
Twf1	Twf1	3.22725e-37	0.544868	0.4	0.334	6.59263e-33
Trim2	Trim2	6.46867e-37	0.314638	0.323	0.231	1.32142e-32
Malat1	Malat1	1.8814e-36	0.554335	0.916	0.977	3.84333e-32
Ago1	Ago1	3.72993e-35	0.261245	0.28	0.187	7.61951e-31
Tnik	Tnik	6.53967e-35	0.298732	0.221	0.136	1.33592e-30
Pcbp4	Pcbp4	6.88341e-35	0.444648	0.652	0.757	1.40614e-30
Sbk1	Sbk1	6.95418e-35	0.442398	0.481	0.458	1.4206e-30
Fos	Fos	8.80728e-35	-0.275159	0.288	0.454	1.79915e-30
Meg3	Meg3	1.22585e-34	0.875079	0.586	0.636	2.50417e-30
Cyth2	Cyth2	3.49255e-34	0.453055	0.557	0.608	7.13458e-30
Hcfc1r1	Hcfc1r1	2.19673e-33	0.758195	0.449	0.429	4.48747e-29
Afap1	Afap1	4.27468e-33	0.271822	0.252	0.167	8.73231e-29
Dctn1	Dctn1	7.84341e-33	0.476204	0.401	0.347	1.60225e-28
Eif4g2	Eif4g2	3.26595e-32	0.269598	0.767	0.876	6.67167e-28
Cxxc5	Cxxc5	7.36058e-32	0.399709	0.319	0.241	1.50362e-27
Cdkn2d	Cdkn2d	1.72713e-31	0.406596	0.372	0.304	3.52817e-27
Ddah2	Ddah2	1.94889e-31	0.328472	0.757	0.872	3.9812e-27
Akirin1	Akirin1	7.31047e-31	0.427025	0.463	0.439	1.49338e-26
Robo2	Robo2	1.59781e-30	0.325222	0.291	0.202	3.26402e-26
Tanc2	Tanc2	2.0939e-30	0.252416	0.219	0.14	4.27742e-26
Gm42418	Gm42418	4.8635e-30	0.319975	0.946	0.972	9.93515e-26
Kidins220	Kidins220	2.6057e-29	0.265676	0.255	0.173	5.32293e-25
Fabp5	Fabp5	6.26566e-29	0.272645	0.814	0.887	1.27995e-24
Ypel3	Ypel3	9.28832e-29	0.459789	0.448	0.411	1.89742e-24
Zbtb20	Zbtb20	1.49305e-28	0.291117	0.233	0.152	3.05e-24
Stx7	Stx7	1.54339e-28	0.339463	0.324	0.248	3.15284e-24
Cxcl14	Cxcl14	1.45696e-26	-0.51071	0.132	0.234	2.97628e-22
Ank3	Ank3	3.31772e-26	0.414328	0.332	0.268	6.77743e-22
Calm3	Calm3	4.32096e-26	0.343963	0.709	0.845	8.82685e-22
Bcl7a	Bcl7a	1.14161e-25	0.52596	0.437	0.428	2.33207e-21
Tox3	Tox3	2.32331e-25	0.279648	0.273	0.199	4.74605e-21
Mien1	Mien1	3.84053e-25	0.401378	0.462	0.45	7.84544e-21
Atp6v0b	Atp6v0b	2.11287e-24	0.423753	0.539	0.595	4.31617e-20
AY036118	AY036118	5.33069e-24	0.520741	0.674	0.666	1.08895e-19
Ndn	Ndn	7.16636e-24	0.275023	0.409	0.644	1.46394e-19
Klf13	Klf13	7.30137e-24	0.378489	0.377	0.328	1.49152e-19
Vamp2	Vamp2	3.31544e-23	0.291298	0.311	0.243	6.77278e-19
Prmt2	Prmt2	6.04346e-23	0.283958	0.328	0.263	1.23456e-18
Hpcal1	Hpcal1	6.17715e-23	0.428748	0.356	0.309	1.26187e-18
Anxa11	Anxa11	6.23645e-23	0.274337	0.144	0.086	1.27398e-18
Zdhhc12	Zdhhc12	3.38256e-22	0.254954	0.243	0.175	6.90988e-18
Strbp	Strbp	3.99933e-22	0.377185	0.427	0.399	8.16983e-18
Smarcd2	Smarcd2	5.79565e-22	0.500399	0.31	0.26	1.18394e-17
Dctn2	Dctn2	2.78768e-21	0.362683	0.613	0.731	5.69468e-17
Bex1	Bex1	3.03372e-21	0.344707	0.491	0.469	6.19727e-17
Cd47	Cd47	3.76496e-21	0.390441	0.346	0.291	7.69106e-17
Chd7	Chd7	2.85239e-20	0.360425	0.399	0.364	5.82685e-16
Nav1	Nav1	3.19574e-20	0.361802	0.366	0.323	6.52826e-16
Msi1	Msi1	4.49939e-20	0.290229	0.345	0.289	9.19136e-16
Amn1	Amn1	8.58584e-20	0.277607	0.318	0.259	1.75392e-15
Msi2	Msi2	1.07334e-19	0.422799	0.442	0.434	2.19261e-15
Kdm1a	Kdm1a	1.3113e-19	0.384058	0.558	0.628	2.67873e-15
Mtch1	Mtch1	3.06726e-19	0.266398	0.721	0.853	6.26579e-15
Kif1b	Kif1b	3.14509e-19	0.41538	0.436	0.425	6.42479e-15
Wsb2	Wsb2	5.40624e-19	0.281421	0.294	0.236	1.10439e-14
BC031181	BC031181	7.21127e-19	0.385597	0.561	0.637	1.47312e-14
Tmem63b	Tmem63b	8.66823e-19	0.259502	0.305	0.25	1.77075e-14
Gsk3b	Gsk3b	9.6334e-19	0.367239	0.598	0.714	1.96791e-14
Cdkn1c	Cdkn1c	1.49945e-18	0.263844	0.689	0.874	3.06307e-14
Lcorl	Lcorl	1.61174e-18	0.304195	0.308	0.255	3.29246e-14
Nsg1	Nsg1	3.0373e-18	0.439624	0.535	0.594	6.2046e-14
Rian	Rian	3.27161e-18	0.453222	0.354	0.307	6.68325e-14
Ttc3	Ttc3	1.26645e-17	0.344413	0.671	0.802	2.58711e-13
Csnk1e	Csnk1e	1.58419e-17	0.371898	0.57	0.67	3.23618e-13
Gdf11	Gdf11	2.371e-17	0.262829	0.266	0.213	4.84349e-13
Cmip	Cmip	6.98234e-17	0.299407	0.282	0.232	1.42635e-12
Dclk1	Dclk1	8.25582e-17	0.312538	0.313	0.261	1.6865e-12
Gnb1	Gnb1	1.43333e-16	0.284379	0.702	0.844	2.928e-12
Palm	Palm	1.56548e-16	0.414962	0.479	0.509	3.19797e-12
Pdap1	Pdap1	7.49008e-16	0.253802	0.771	0.889	1.53007e-11
Afdn	Afdn	8.5691e-16	0.284064	0.344	0.3	1.7505e-11
Dusp1	Dusp1	1.08011e-15	0.313031	0.355	0.308	2.20644e-11
Atp6v1h	Atp6v1h	1.80949e-15	0.265128	0.323	0.281	3.69643e-11
Riok3	Riok3	7.57402e-15	0.30414	0.408	0.398	1.54722e-10
Arpc3	Arpc3	1.3274e-14	0.299079	0.668	0.8	2.71161e-10
Cpe	Cpe	1.55529e-14	0.312671	0.393	0.366	3.17714e-10
Cebpg	Cebpg	4.09424e-14	0.492193	0.396	0.403	8.36371e-10
Rnasek	Rnasek	6.31852e-14	0.374425	0.504	0.554	1.29075e-09
Gnas	Gnas	8.70729e-14	0.258706	0.917	0.976	1.77873e-09
Fzd3	Fzd3	9.18835e-14	0.324429	0.362	0.335	1.877e-09
Fbrsl1	Fbrsl1	1.09278e-13	0.311303	0.353	0.323	2.23233e-09
Dnajb6	Dnajb6	2.71417e-13	0.321388	0.61	0.735	5.5445e-09
Cmpk1	Cmpk1	6.04762e-13	0.370265	0.515	0.585	1.23541e-08
Atp6v1e1	Atp6v1e1	6.17839e-13	0.35954	0.483	0.523	1.26212e-08
Dbn1	Dbn1	7.54563e-13	0.324199	0.617	0.738	1.54142e-08
Rcor2	Rcor2	9.68525e-13	0.359494	0.396	0.404	1.9785e-08
Zfp608	Zfp608	9.93884e-13	0.33279	0.319	0.283	2.03031e-08
Cnih2	Cnih2	2.22938e-12	0.461481	0.334	0.318	4.55417e-08
Tgfbr1	Tgfbr1	2.60481e-12	0.394414	0.375	0.363	5.32111e-08
Baz2b	Baz2b	2.64514e-12	0.374039	0.422	0.426	5.40349e-08
Mbd2	Mbd2	1.13458e-11	0.3635	0.349	0.334	2.31772e-07
Psmc5	Psmc5	1.93215e-11	0.263331	0.677	0.806	3.94699e-07
Ttc5	Ttc5	2.32755e-11	0.347378	0.379	0.371	4.75471e-07
Snn	Snn	3.67475e-11	0.311847	0.34	0.317	7.50678e-07
Ift22	Ift22	4.22386e-11	0.259671	0.328	0.302	8.62851e-07
Pcolce2	Pcolce2	4.76998e-11	0.283777	0.134	0.096	9.74411e-07
Gkap1	Gkap1	5.08248e-11	0.26135	0.347	0.319	1.03825e-06
Ctxn1	Ctxn1	6.42596e-11	0.415795	0.516	0.588	1.31269e-06
Clstn1	Clstn1	8.62577e-11	0.374498	0.294	0.269	1.76207e-06
Srp14	Srp14	9.04407e-11	0.269273	0.64	0.792	1.84752e-06
Ssbp2	Ssbp2	1.30797e-10	0.310743	0.39	0.563	2.67193e-06
Hba-a2	Hba-a2	3.41794e-10	-1.56412	0.254	0.349	6.98217e-06
Hbb-y	Hbb-y	5.40321e-10	-1.9518	0.727	0.795	1.10377e-05
Arl8a	Arl8a	5.57246e-10	0.342837	0.338	0.325	1.13834e-05
Arpc1a	Arpc1a	9.72418e-10	0.30144	0.607	0.744	1.98645e-05
Carhsp1	Carhsp1	1.02595e-09	0.350317	0.456	0.494	2.09581e-05
Hbb-bt	Hbb-bt	1.05899e-09	-1.30201	0.133	0.194	2.1633e-05
Flot1	Flot1	2.62089e-09	0.282471	0.306	0.286	5.35395e-05
Ift43	Ift43	3.53825e-09	0.332198	0.423	0.441	7.22793e-05
Smarca5	Smarca5	3.85001e-09	0.296027	0.622	0.733	7.8648e-05
Ccp110	Ccp110	4.90871e-09	0.353401	0.269	0.242	0.000100275
Chn1	Chn1	5.74508e-09	0.258752	0.335	0.32	0.000117361
Gm1673	Gm1673	7.09155e-09	0.297758	0.634	0.768	0.000144866
Lin7c	Lin7c	7.73501e-09	0.251481	0.354	0.344	0.000158011
Pafah1b3	Pafah1b3	8.17098e-09	0.273962	0.686	0.83	0.000166917
Kras	Kras	8.20569e-09	0.322961	0.513	0.572	0.000167626
Tulp4	Tulp4	1.00383e-08	0.30813	0.427	0.446	0.000205062
Tmeff1	Tmeff1	1.05124e-08	0.371225	0.439	0.476	0.000214747
Dlx1	Dlx1	1.18109e-08	0.315194	0.105	0.075	0.000241273
Fdps	Fdps	1.75912e-08	0.328462	0.616	0.73	0.000359352
Crabp2	Crabp2	1.76656e-08	0.315694	0.697	0.798	0.000360874
Arpc5	Arpc5	3.457e-08	0.310404	0.522	0.615	0.000706197
1110008P14Rik	1110008P14Rik	3.62821e-08	0.292332	0.367	0.365	0.000741172
Atp6v0d1	Atp6v0d1	3.70589e-08	0.304077	0.429	0.457	0.000757039
Maco1	Maco1	3.87986e-08	0.411073	0.441	0.477	0.000792579
Pkig	Pkig	4.02426e-08	0.339093	0.52	0.607	0.000822076
Chd4	Chd4	5.49809e-08	0.312877	0.635	0.761	0.00112315
Camk2d	Camk2d	8.13404e-08	0.287859	0.168	0.136	0.00166162
Mdm1	Mdm1	1.04368e-07	0.306977	0.22	0.197	0.00213202
Dync1i2	Dync1i2	1.06514e-07	0.320596	0.546	0.642	0.00217588
Tprgl	Tprgl	1.33126e-07	0.367559	0.469	0.535	0.0027195
Rbfox2	Rbfox2	2.12467e-07	0.326184	0.499	0.57	0.00434028
Ywhag	Ywhag	3.82344e-07	0.366441	0.475	0.531	0.00781053
Hbb-bh1	Hbb-bh1	3.97728e-07	-1.40421	0.143	0.2	0.00812478
Dync1li1	Dync1li1	5.50364e-07	0.282382	0.376	0.383	0.0112428
Ndfip2	Ndfip2	5.62568e-07	0.289683	0.366	0.372	0.0114921
Tle1	Tle1	5.74956e-07	0.333489	0.395	0.414	0.0117452
Qdpr	Qdpr	5.89583e-07	0.834567	0.455	0.542	0.012044
Agrn	Agrn	6.27446e-07	0.251847	0.286	0.262	0.0128175
Tshz2	Tshz2	1.12281e-06	0.334022	0.22	0.191	0.0229369
Rab6a	Rab6a	1.1521e-06	0.3138	0.465	0.529	0.0235351
Zfp386	Zfp386	1.18279e-06	0.279677	0.333	0.329	0.024162
Smim14	Smim14	1.43172e-06	0.257955	0.342	0.332	0.0292473
Bpgm	Bpgm	2.11317e-06	0.300244	0.374	0.383	0.0431678
Myef2	Myef2	2.44618e-06	0.303822	0.469	0.531	0.0499706
Pdrg1	Pdrg1	2.89116e-06	0.349288	0.423	0.459	0.0590607
Irf2bpl	Irf2bpl	3.62043e-06	0.297601	0.316	0.307	0.0739581
Tsg101	Tsg101	5.0309e-06	0.276451	0.557	0.698	0.102771
Khdrbs3	Khdrbs3	5.06259e-06	0.312887	0.285	0.27	0.103419
Ube2h	Ube2h	5.58251e-06	0.280763	0.344	0.342	0.114039
Dlk1	Dlk1	6.02278e-06	0.308567	0.252	0.338	0.123033
Jun	Jun	7.27436e-06	0.275073	0.682	0.798	0.148601
Rac3	Rac3	7.35439e-06	0.345376	0.339	0.347	0.150235
Smchd1	Smchd1	7.38754e-06	0.699065	0.515	0.629	0.150913
Kif3a	Kif3a	1.2571e-05	0.298849	0.432	0.468	0.256801
Kdm5b	Kdm5b	1.46535e-05	0.273101	0.539	0.623	0.299342
Samd14	Samd14	2.04842e-05	0.274183	0.385	0.4	0.418452
Sox4	Sox4	3.17165e-05	0.317022	0.685	0.836	0.647904
Akap9	Akap9	5.33716e-05	0.3224	0.487	0.559	1
1500011B03Rik	1500011B03Rik	6.12938e-05	0.287925	0.429	0.477	1
Hbb-bs	Hbb-bs	0.000107695	-1.03631	0.092	0.123	1
Slc24a5	Slc24a5	0.000118313	0.30568	0.385	0.399	1
Leprotl1	Leprotl1	0.000126025	0.250213	0.364	0.381	1
Plk4	Plk4	0.000141815	0.413985	0.341	0.363	1
Hba-a1	Hba-a1	0.000144897	-1.7438	0.322	0.404	1
Tubb2a	Tubb2a	0.000180297	0.260351	0.336	0.335	1
Evl	Evl	0.000194129	0.270132	0.568	0.694	1
Ncapg2	Ncapg2	0.000329998	0.270327	0.232	0.224	1
Tomm34	Tomm34	0.000363916	0.306751	0.32	0.337	1
Chmp2a	Chmp2a	0.000404236	0.273215	0.463	0.54	1
Ramac	Ramac	0.000798827	0.306785	0.504	0.608	1
Sh3bgrl	Sh3bgrl	0.0011771	0.271886	0.58	0.724	1
Podxl2	Podxl2	0.00171107	0.277936	0.361	0.378	1
Vbp1	Vbp1	0.00195284	0.263784	0.451	0.527	1
Dda1	Dda1	0.00352219	0.291665	0.455	0.529	1
Zfp428	Zfp428	0.00357268	0.278165	0.504	0.595	1
Traf4	Traf4	0.00384241	0.277358	0.501	0.588	1
Slc38a1	Slc38a1	0.00410512	0.264396	0.471	0.537	1
Phc2	Phc2	0.00512754	0.281156	0.512	0.625	1
Ptprf	Ptprf	0.00644785	0.26791	0.395	0.443	1
Pfn2	Pfn2	0.00656298	0.29867	0.475	0.551	1
Ubald2	Ubald2	0.00658537	0.281332	0.494	0.592	1
Coro1c	Coro1c	0.00726052	0.269951	0.31	0.325	1
Ywhah	Ywhah	0.0073609	0.253739	0.617	0.783	1
Trappc4	Trappc4	0.00905503	0.25077	0.559	0.702	1
Dlx2	Dlx2	0.0123247	0.259339	0.115	0.105	1
Lrrc42	Lrrc42	0.0174866	0.330135	0.43	0.506	1
Jarid2	Jarid2	0.0182231	0.260817	0.352	0.382	1
Gde1	Gde1	0.0216593	0.256041	0.399	0.447	1
Cby1	Cby1	0.0223819	0.254669	0.388	0.439	1
Hdac2	Hdac2	0.025739	0.294918	0.582	0.735	1
Hba-x	Hba-x	0.0263774	-1.86495	0.373	0.455	1
App	App	0.0271178	0.34823	0.463	0.548	1
Cirbp	Cirbp	0.0330512	0.288566	0.514	0.632	1
Ppp1r2	Ppp1r2	0.0365316	0.299461	0.468	0.557	1
Chchd6	Chchd6	0.0458703	0.252768	0.395	0.45	1
Mex3a	Mex3a	0.0727255	0.260491	0.487	0.584	1
Hmgcs1	Hmgcs1	0.108189	0.320575	0.513	0.62	1
Tcaf1	Tcaf1	0.108372	0.307705	0.405	0.471	1
Rbm15b	Rbm15b	0.113682	0.279527	0.356	0.402	1
Rcor1	Rcor1	0.114398	0.388845	0.289	0.312	1
Baz1a	Baz1a	0.116086	0.615272	0.353	0.422	1
Hmgn3	Hmgn3	0.13775	0.271761	0.491	0.654	1
Gng2	Gng2	0.166463	0.299927	0.422	0.502	1
Faim	Faim	0.167287	0.286267	0.321	0.359	1
Epb41	Epb41	0.197537	0.268328	0.388	0.489	1
Zmynd8	Zmynd8	0.272157	0.26223	0.3	0.363	1
Ldhb	Ldhb	0.292627	0.383723	0.686	0.822	1
Ndfip1	Ndfip1	0.529507	0.271027	0.503	0.66	1
Prrc2b	Prrc2b	0.72798	0.303181	0.433	0.531	1
Bcl11b	Bcl11b	0.966243	0.458899	0.332	0.403	1

## Sheet: AP22062001.clusterSatelliteGlia
gene_id	gene_id.1	p_val	avg_logFC	pct.1	pct.2	p_val_adj
Fabp7	Fabp7	0	1.91676	0.791	0.03	0
Ednrb	Ednrb	0	1.6897	0.711	0.021	0
Egfl8	Egfl8	0	1.48824	0.675	0.018	0
Plp1	Plp1	0	1.45579	0.678	0.068	0
Cdh6	Cdh6	0	1.4481	0.68	0.175	0
Foxd3	Foxd3	0	1.38029	0.68	0.006	0
Dpysl3	Dpysl3	0	1.37614	0.748	0.289	0
Phactr1	Phactr1	0	1.36464	0.682	0.039	0
Cryab	Cryab	0	1.34539	0.588	0.016	0
Vim	Vim	0	1.18693	0.936	0.862	0
Pls3	Pls3	0	1.16423	0.67	0.251	0
Postn	Postn	0	1.13726	0.653	0.15	0
Sox10	Sox10	0	1.09895	0.627	0.021	0
Mpz	Mpz	0	1.09881	0.475	0.009	0
Dbi	Dbi	0	1.07933	0.922	0.884	0
Timp3	Timp3	0	1.0332	0.624	0.191	0
Gfra3	Gfra3	0	0.936235	0.516	0.004	0
Npy	Npy	0	0.909837	0.3	0.005	0
Col18a1	Col18a1	0	0.901232	0.57	0.156	0
Itga6	Itga6	0	0.865459	0.558	0.106	0
Erbb3	Erbb3	0	0.865139	0.578	0.044	0
Cnp	Cnp	0	0.834375	0.533	0.152	0
Mcam	Mcam	0	0.80728	0.536	0.05	0
Kif21a	Kif21a	0	0.777062	0.541	0.143	0
Prss12	Prss12	0	0.738686	0.488	0.06	0
S100a16	S100a16	0	0.730154	0.548	0.059	0
Npr3	Npr3	0	0.729523	0.456	0.021	0
Moxd1	Moxd1	0	0.717477	0.475	0.032	0
Gpm6b	Gpm6b	0	0.713205	0.515	0.053	0
Itga4	Itga4	0	0.681161	0.494	0.1	0
Insc	Insc	0	0.647039	0.485	0.005	0
Cd200	Cd200	0	0.643146	0.424	0.029	0
Lama4	Lama4	0	0.619894	0.491	0.106	0
Tspan18	Tspan18	0	0.607454	0.504	0.041	0
Afap1l2	Afap1l2	0	0.593675	0.461	0.013	0
Spon1	Spon1	0	0.592244	0.497	0.056	0
Celf2	Celf2	0	0.560889	0.532	0.14	0
Dlx2	Dlx2	0	0.560336	0.466	0.1	0
Ttyh1	Ttyh1	0	0.5273	0.361	0.008	0
Tm4sf1	Tm4sf1	0	0.522635	0.278	0.018	0
Rassf4	Rassf4	0	0.507238	0.384	0.04	0
Gm12688	Gm12688	0	0.49571	0.405	0.002	0
Deptor	Deptor	0	0.494193	0.349	0.009	0
Zfp536	Zfp536	0	0.484013	0.388	0.04	0
Adgrg6	Adgrg6	0	0.475877	0.347	0.008	0
Gfra1	Gfra1	0	0.465483	0.379	0.029	0
Ahr	Ahr	0	0.463044	0.367	0.029	0
Mal	Mal	0	0.461244	0.254	0.001	0
Adam23	Adam23	0	0.457148	0.374	0.04	0
Ngfr	Ngfr	0	0.448074	0.429	0.076	0
Sorbs1	Sorbs1	0	0.441874	0.401	0.046	0
Cyp2j6	Cyp2j6	0	0.43781	0.425	0.084	0
Nkain4	Nkain4	0	0.437656	0.321	0.029	0
Cadm4	Cadm4	0	0.420789	0.388	0.067	0
Vgll3	Vgll3	0	0.415318	0.351	0.043	0
Slitrk2	Slitrk2	0	0.412026	0.328	0.01	0
Gpr17	Gpr17	0	0.410513	0.35	0.001	0
Dlx1	Dlx1	0	0.404794	0.384	0.071	0
Sox2	Sox2	0	0.402028	0.401	0.056	0
Hspb2	Hspb2	0	0.397034	0.282	0.005	0
Ppp1r14c	Ppp1r14c	0	0.391522	0.3	0.01	0
Megf10	Megf10	0	0.386681	0.366	0.007	0
Luzp2	Luzp2	0	0.384947	0.309	0.012	0
Lims2	Lims2	0	0.380527	0.323	0.006	0
L1cam	L1cam	0	0.370629	0.361	0.035	0
Zdhhc2	Zdhhc2	0	0.370285	0.289	0.041	0
Gfra2	Gfra2	0	0.367035	0.329	0.01	0
Scrg1	Scrg1	0	0.360414	0.289	0.005	0
Vat1l	Vat1l	0	0.355968	0.345	0.014	0
Retreg1	Retreg1	0	0.341501	0.32	0.035	0
Rhbdf1	Rhbdf1	0	0.34018	0.385	0.072	0
Cmtm5	Cmtm5	0	0.338003	0.317	0.012	0
Gas7	Gas7	0	0.327378	0.32	0.027	0
Slc9a3r1	Slc9a3r1	0	0.325728	0.4	0.075	0
Cdh19	Cdh19	0	0.324259	0.308	0.002	0
Plekha4	Plekha4	0	0.322858	0.241	0.006	0
Fgd5	Fgd5	0	0.319943	0.322	0.021	0
Olfm2	Olfm2	0	0.31431	0.312	0.049	0
Epb41l4a	Epb41l4a	0	0.312758	0.334	0.039	0
Rasa3	Rasa3	0	0.311714	0.345	0.059	0
Heyl	Heyl	0	0.310264	0.288	0.008	0
Gask1b	Gask1b	0	0.305606	0.225	0.01	0
Dab1	Dab1	0	0.305119	0.334	0.039	0
Sntb1	Sntb1	0	0.302394	0.296	0.011	0
Olfml2a	Olfml2a	0	0.297085	0.18	0.015	0
Cbr3	Cbr3	0	0.293545	0.29	0.02	0
Slc35f1	Slc35f1	0	0.290388	0.266	0.016	0
Bcar3	Bcar3	0	0.289511	0.293	0.023	0
Celsr2	Celsr2	0	0.286854	0.268	0.034	0
Atp10b	Atp10b	0	0.283842	0.258	0.001	0
Sema3c	Sema3c	0	0.281186	0.29	0.038	0
Plxna4	Plxna4	0	0.268593	0.283	0.035	0
Kcnk5	Kcnk5	0	0.257808	0.262	0.029	0
Stard13	Stard13	0	0.256666	0.272	0.02	0
Kcna1	Kcna1	0	0.253799	0.193	0.004	0
Arpc1b	Arpc1b	3.43016e-304	1.10267	0.709	0.321	7.00713e-300
Kctd12	Kctd12	3.80891e-302	1.24529	0.72	0.32	7.78084e-298
Tspan7	Tspan7	1.78606e-301	0.662483	0.552	0.173	3.64856e-297
Mmp15	Mmp15	1.60493e-288	0.374308	0.392	0.084	3.27855e-284
Gdpd5	Gdpd5	2.95651e-284	0.256731	0.278	0.044	6.03955e-280
Akap12	Akap12	1.37066e-283	0.626562	0.482	0.13	2.79999e-279
Sparc	Sparc	1.78153e-282	1.25617	0.864	0.656	3.6393e-278
Col14a1	Col14a1	5.11317e-278	0.382955	0.213	0.027	1.04452e-273
Tagln	Tagln	1.04811e-277	0.667709	0.448	0.111	2.14108e-273
Kcna6	Kcna6	5.07231e-266	0.260944	0.246	0.037	1.03617e-261
Nrp1	Nrp1	2.3036e-264	0.56799	0.464	0.123	4.70579e-260
Mef2c	Mef2c	3.42604e-263	0.761599	0.617	0.218	6.99872e-259
Adamts5	Adamts5	2.6498e-262	0.322163	0.253	0.039	5.41302e-258
Fbxo7	Fbxo7	3.66045e-260	0.399081	0.422	0.105	7.47757e-256
Ttyh2	Ttyh2	1.18297e-257	0.315876	0.304	0.056	2.41657e-253
Arhgef26	Arhgef26	1.72694e-251	0.423014	0.39	0.093	3.52779e-247
Pdlim1	Pdlim1	4.00622e-241	0.49383	0.492	0.152	8.1839e-237
Lmo4	Lmo4	1.81858e-237	1.02667	0.792	0.599	3.715e-233
Ptprz1	Ptprz1	2.76065e-233	0.314997	0.294	0.057	5.63945e-229
Fam210b	Fam210b	5.5175e-222	0.471996	0.468	0.143	1.12711e-217
Twist1	Twist1	1.95333e-218	-1.13437	0.402	0.8	3.99027e-214
Rgs16	Rgs16	3.60497e-217	0.287653	0.242	0.042	7.36423e-213
Ubl3	Ubl3	6.16873e-216	0.792577	0.605	0.272	1.26015e-211
Mdk	Mdk	4.2817e-214	-0.591781	0.955	0.971	8.74666e-210
Notch1	Notch1	2.33498e-207	0.29677	0.354	0.086	4.76989e-203
Anxa5	Anxa5	3.00159e-202	0.917625	0.748	0.537	6.13164e-198
Tnik	Tnik	6.08783e-201	0.41476	0.436	0.134	1.24362e-196
Rhob	Rhob	6.07592e-198	1.04904	0.665	0.392	1.24119e-193
Metrn	Metrn	1.98705e-196	0.763243	0.703	0.395	4.05915e-192
Prrx2	Prrx2	1.80609e-191	-0.781456	0.302	0.745	3.68947e-187
Myl9	Myl9	3.31435e-191	0.743183	0.657	0.329	6.77056e-187
Mfap4	Mfap4	7.27584e-184	-0.799468	0.258	0.718	1.48631e-179
Zeb2	Zeb2	1.87276e-182	0.714437	0.691	0.342	3.82568e-178
Crip2	Crip2	2.73287e-181	0.297738	0.41	0.12	5.5827e-177
Tagln2	Tagln2	7.04488e-179	0.874325	0.592	0.289	1.43913e-174
Fign	Fign	1.13478e-178	0.663137	0.536	0.233	2.31814e-174
Lamc1	Lamc1	7.94825e-178	0.362631	0.402	0.124	1.62367e-173
Clmp	Clmp	7.37676e-174	-0.561568	0.163	0.638	1.50692e-169
Cadm1	Cadm1	7.62544e-169	0.742123	0.586	0.292	1.55772e-164
Pxn	Pxn	1.77478e-167	0.448606	0.48	0.184	3.62552e-163
Pdzrn3	Pdzrn3	3.64783e-164	0.36654	0.39	0.122	7.45179e-160
Sox11	Sox11	4.52702e-164	-0.682415	0.761	0.9	9.2478e-160
Ets1	Ets1	2.12238e-163	0.37542	0.433	0.149	4.3356e-159
Mest	Mest	1.21559e-162	0.730894	0.881	0.78	2.48321e-158
Col26a1	Col26a1	1.25434e-162	-0.61067	0.224	0.676	2.56237e-158
Ptpn13	Ptpn13	1.13127e-161	0.408353	0.445	0.162	2.31096e-157
Cotl1	Cotl1	5.35758e-161	0.683889	0.727	0.512	1.09445e-156
Ppp1r18	Ppp1r18	6.68753e-161	0.402902	0.493	0.198	1.36613e-156
Ctsl	Ctsl	8.29087e-161	0.80397	0.788	0.69	1.69366e-156
Crabp1	Crabp1	5.52031e-159	-1.11447	0.595	0.832	1.12769e-154
Cdh11	Cdh11	2.45714e-155	-0.611862	0.177	0.619	5.01944e-151
Tpt1	Tpt1	3.69604e-153	0.274754	0.999	0.999	7.55026e-149
Slitrk6	Slitrk6	4.32102e-147	0.463937	0.406	0.145	8.82698e-143
Adamts1	Adamts1	1.16515e-146	0.533731	0.398	0.142	2.38017e-142
Lbh	Lbh	6.17759e-146	0.386042	0.4	0.142	1.26196e-141
Nes	Nes	1.04062e-143	0.435532	0.52	0.231	2.12577e-139
Cthrc1	Cthrc1	1.95636e-143	0.627047	0.558	0.267	3.99646e-139
Cdh2	Cdh2	2.60326e-143	0.546428	0.57	0.277	5.31793e-139
Igfbp4	Igfbp4	1.67358e-142	-0.64447	0.719	0.87	3.41879e-138
H2afy2	H2afy2	1.15342e-140	-0.536527	0.636	0.836	2.3562e-136
Mpped2	Mpped2	3.12052e-133	-0.747694	0.293	0.64	6.3746e-129
Hbegf	Hbegf	3.84733e-132	0.274551	0.273	0.075	7.85933e-128
Dkk2	Dkk2	4.9406e-131	0.553519	0.355	0.12	1.00927e-126
Dst	Dst	6.88135e-131	0.658556	0.493	0.225	1.40572e-126
Csrp1	Csrp1	2.78471e-130	0.757315	0.666	0.463	5.6886e-126
Gpc3	Gpc3	9.18164e-128	-0.58139	0.362	0.708	1.87562e-123
Dclk1	Dclk1	1.27609e-127	0.588367	0.528	0.259	2.6068e-123
Cltb	Cltb	3.97405e-126	0.256331	0.355	0.119	8.1182e-122
Prrx1	Prrx1	2.78093e-125	-0.694389	0.344	0.694	5.68089e-121
Hs2st1	Hs2st1	2.867e-125	0.632921	0.603	0.359	5.8567e-121
Pth1r	Pth1r	1.39226e-124	-0.444541	0.169	0.558	2.84411e-120
Gamt	Gamt	3.51789e-124	0.292613	0.359	0.124	7.18634e-120
Megf9	Megf9	2.44616e-123	0.287149	0.344	0.119	4.99701e-119
Ss18l2	Ss18l2	1.96198e-120	0.569183	0.621	0.397	4.00793e-116
Lpar1	Lpar1	6.21026e-120	-0.40894	0.175	0.558	1.26863e-115
Jag1	Jag1	6.41871e-120	0.289373	0.32	0.101	1.31121e-115
Ndfip1	Ndfip1	3.32375e-119	0.574779	0.748	0.655	6.78976e-115
Fabp5	Fabp5	4.52709e-118	0.45838	0.923	0.884	9.24794e-114
Cuedc2	Cuedc2	2.00071e-117	0.640645	0.748	0.65	4.08706e-113
Sat1	Sat1	8.35072e-117	0.39394	0.461	0.203	1.70589e-112
Cd24a	Cd24a	1.01671e-116	-0.511923	0.395	0.722	2.07694e-112
Ppib	Ppib	9.9396e-113	0.385481	0.905	0.919	2.03046e-108
Basp1	Basp1	7.17094e-110	-0.447455	0.816	0.908	1.46488e-105
Hist3h2ba	Hist3h2ba	1.69983e-109	0.294715	0.47	0.194	3.47241e-105
Msx1	Msx1	2.29587e-108	-0.990638	0.268	0.577	4.69e-104
Lix1	Lix1	2.48653e-107	-0.629634	0.146	0.494	5.07949e-103
Matn2	Matn2	9.7775e-107	0.263519	0.186	0.045	1.99735e-102
Alx1	Alx1	3.22291e-106	-0.694325	0.318	0.62	6.58377e-102
Hspg2	Hspg2	8.94499e-106	0.280117	0.383	0.15	1.82728e-101
Lmna	Lmna	1.17113e-105	0.536075	0.618	0.363	2.39239e-101
Dnajc1	Dnajc1	1.36388e-104	0.536598	0.606	0.378	2.78614e-100
Gsta4	Gsta4	5.46773e-104	-0.388942	0.164	0.522	1.11695e-99
Ptn	Ptn	1.28274e-103	-0.751584	0.606	0.846	2.62037e-99
Serpine2	Serpine2	1.83129e-103	0.68983	0.721	0.576	3.74097e-99
Ctnnal1	Ctnnal1	3.87637e-101	0.30463	0.338	0.129	7.91866e-97
Csrp2	Csrp2	4.16518e-100	-0.440216	0.649	0.823	8.50863e-96
Il11ra1	Il11ra1	7.15026e-100	-0.476194	0.395	0.683	1.46066e-95
Sash1	Sash1	3.08754e-99	0.42029	0.451	0.214	6.30724e-95
Selenof	Selenof	4.60769e-99	0.450691	0.827	0.846	9.41259e-95
Clcn5	Clcn5	1.36706e-98	0.416264	0.462	0.229	2.79263e-94
S100a11	S100a11	1.2664e-94	0.471448	0.812	0.738	2.587e-90
Serpinh1	Serpinh1	1.15397e-93	0.445893	0.889	0.882	2.35734e-89
Nr2f2	Nr2f2	2.41225e-93	0.444974	0.538	0.285	4.92775e-89
Nbl1	Nbl1	5.72316e-92	-0.587195	0.137	0.453	1.16913e-87
Snx1	Snx1	8.22465e-92	0.524907	0.559	0.358	1.68013e-87
Sfrp1	Sfrp1	1.23146e-91	0.53545	0.613	0.403	2.51562e-87
Runx1t1	Runx1t1	2.64547e-90	-0.391138	0.117	0.44	5.40417e-86
Sfrp2	Sfrp2	3.44047e-90	-0.532257	0.183	0.518	7.02818e-86
Agrn	Agrn	3.52734e-90	0.383446	0.501	0.259	7.20565e-86
Tmem119	Tmem119	8.51068e-90	-0.298395	0.097	0.414	1.73856e-85
Tuba1a	Tuba1a	1.96728e-89	0.29809	0.958	0.956	4.01876e-85
Wnt5a	Wnt5a	2.8318e-89	-0.495403	0.177	0.497	5.78481e-85
Rap2b	Rap2b	3.53677e-89	0.483719	0.583	0.371	7.22491e-85
Alcam	Alcam	4.85486e-89	0.379846	0.408	0.175	9.9175e-85
Col1a2	Col1a2	9.78891e-89	-0.574636	0.486	0.73	1.99968e-84
Bcl11a	Bcl11a	5.56337e-88	-0.394225	0.191	0.501	1.13649e-83
Fgfr1	Fgfr1	5.77166e-87	-0.356648	0.263	0.568	1.17903e-82
Nr4a1	Nr4a1	6.34076e-86	0.271289	0.361	0.144	1.29529e-81
Nr4a2	Nr4a2	9.0618e-85	0.306071	0.28	0.103	1.85114e-80
Prss23	Prss23	1.17218e-84	0.265623	0.357	0.147	2.39452e-80
Cd151	Cd151	8.4549e-83	0.312012	0.437	0.215	1.72717e-78
Fzd2	Fzd2	1.56364e-82	-0.371	0.524	0.738	3.1942e-78
Phlda1	Phlda1	1.66512e-82	0.663395	0.546	0.348	3.4015e-78
Hdgfl3	Hdgfl3	1.9707e-82	-0.330211	0.287	0.579	4.02574e-78
Nfatc4	Nfatc4	3.64353e-82	-0.288144	0.087	0.382	7.443e-78
Aprt	Aprt	6.47895e-82	-0.352982	0.632	0.827	1.32352e-77
Ssbp3	Ssbp3	3.53594e-81	-0.350341	0.585	0.775	7.22322e-77
Wdr86	Wdr86	8.22122e-81	-0.2787	0.114	0.411	1.67943e-76
Lamb1	Lamb1	3.60749e-80	0.393125	0.452	0.233	7.36937e-76
Col3a1	Col3a1	8.36216e-80	-0.531168	0.502	0.732	1.70822e-75
Plpp3	Plpp3	2.07379e-78	-0.453406	0.308	0.584	4.23634e-74
Pdgfrb	Pdgfrb	2.61645e-78	-0.255792	0.073	0.365	5.34489e-74
Gap43	Gap43	5.8763e-78	0.797213	0.605	0.456	1.20041e-73
Marcks	Marcks	1.45664e-77	0.331375	0.932	0.928	2.97562e-73
Cxxc5	Cxxc5	8.0661e-77	0.320046	0.453	0.24	1.64774e-72
Rai14	Rai14	3.9694e-76	-0.291625	0.19	0.479	8.10869e-72
Itgb5	Itgb5	5.69824e-76	-0.285493	0.19	0.47	1.16404e-71
Mab21l2	Mab21l2	2.40586e-75	-0.515738	0.125	0.404	4.91469e-71
Pafah1b3	Pafah1b3	1.08133e-74	-0.313946	0.663	0.829	2.20895e-70
Cdo1	Cdo1	1.43104e-74	-0.406728	0.184	0.47	2.92333e-70
Six1	Six1	2.17476e-74	-0.328452	0.102	0.384	4.4426e-70
Sdc1	Sdc1	2.96891e-74	-0.315887	0.324	0.595	6.06488e-70
Pbx1	Pbx1	3.81378e-74	-0.394143	0.467	0.688	7.79079e-70
1700025G04Rik	1700025G04Rik	6.33672e-74	0.344187	0.492	0.282	1.29446e-69
Capn6	Capn6	6.47661e-74	-0.322178	0.127	0.413	1.32304e-69
Cped1	Cped1	8.63971e-74	-0.2638	0.055	0.321	1.76492e-69
Igf1	Igf1	3.03924e-73	-0.515373	0.127	0.402	6.20856e-69
Nsg1	Nsg1	1.7799e-72	-0.309726	0.32	0.596	3.63599e-68
Cenpv	Cenpv	1.96468e-72	-0.311959	0.195	0.477	4.01345e-68
Pdgfra	Pdgfra	4.84635e-72	-0.287057	0.089	0.363	9.90013e-68
Cst3	Cst3	2.2287e-71	0.398061	0.789	0.779	4.55279e-67
Cpe	Cpe	5.54262e-71	-0.280275	0.096	0.37	1.13225e-66
Tbx2	Tbx2	6.3293e-71	-0.423198	0.273	0.521	1.29295e-66
Epha4	Epha4	1.36844e-69	-0.423605	0.137	0.414	2.79545e-65
Gapdh	Gapdh	1.53257e-69	-0.313927	0.968	0.983	3.13073e-65
S100a10	S100a10	2.11835e-69	0.391138	0.764	0.619	4.32736e-65
Pdlim4	Pdlim4	4.56739e-69	-0.322994	0.317	0.582	9.33026e-65
Gm10076	Gm10076	7.17937e-69	0.279482	0.957	0.965	1.4666e-64
Twist2	Twist2	7.2271e-68	-0.363032	0.089	0.353	1.47635e-63
Cdc42ep4	Cdc42ep4	1.31922e-66	-0.253935	0.198	0.471	2.69491e-62
Jun	Jun	1.33964e-66	0.510376	0.863	0.794	2.73662e-62
Anxa6	Anxa6	1.01898e-65	0.266178	0.445	0.235	2.08157e-61
Nkd2	Nkd2	1.5276e-65	0.272933	0.394	0.195	3.12059e-61
Tril	Tril	1.79783e-65	-0.338245	0.155	0.409	3.67261e-61
Six2	Six2	1.93301e-65	-0.380109	0.117	0.374	3.94875e-61
Ppfibp1	Ppfibp1	2.50392e-65	0.264974	0.371	0.183	5.115e-61
Igfbp2	Igfbp2	2.7298e-65	-0.499105	0.321	0.594	5.57644e-61
Pcolce	Pcolce	5.56126e-65	-0.304976	0.227	0.493	1.13605e-60
Gltp	Gltp	1.00493e-64	0.350076	0.455	0.266	2.05286e-60
Igf2	Igf2	3.27974e-63	-0.393461	0.233	0.498	6.69986e-59
Igfbp5	Igfbp5	6.06592e-63	1.02814	0.482	0.287	1.23915e-58
Snai1	Snai1	1.02401e-62	-0.373809	0.197	0.449	2.09185e-58
Tpi1	Tpi1	1.68132e-62	-0.317562	0.759	0.865	3.4346e-58
Nid1	Nid1	2.37958e-62	0.421441	0.484	0.295	4.86101e-58
Msn	Msn	2.43358e-62	0.334034	0.53	0.335	4.97132e-58
Tnfaip8	Tnfaip8	7.96616e-62	-0.262931	0.32	0.568	1.62733e-57
Col1a1	Col1a1	8.27798e-62	-0.505607	0.168	0.429	1.69103e-57
Pcbp4	Pcbp4	9.37982e-62	0.357498	0.779	0.754	1.91611e-57
Dnm3os	Dnm3os	1.53787e-61	-0.271955	0.1	0.359	3.14155e-57
Crym	Crym	2.22826e-60	-0.607855	0.148	0.39	4.55189e-56
Irx3	Irx3	1.20988e-59	-0.318967	0.071	0.307	2.47154e-55
Bex2	Bex2	2.23333e-59	-0.312544	0.486	0.72	4.56225e-55
Cbx1	Cbx1	2.74555e-59	-0.276472	0.801	0.881	5.60862e-55
Tnfaip6	Tnfaip6	4.17565e-59	-0.275964	0.178	0.426	8.53003e-55
Dnajc19	Dnajc19	7.66434e-59	0.39039	0.681	0.631	1.56567e-54
Ppic	Ppic	1.71836e-58	0.410398	0.691	0.616	3.51027e-54
Unc119	Unc119	2.384e-58	-0.277796	0.487	0.683	4.87005e-54
Tubb2b	Tubb2b	3.02447e-58	0.260388	0.795	0.668	6.17838e-54
Meis2	Meis2	3.22418e-58	-0.504415	0.183	0.415	6.58636e-54
Uba52	Uba52	4.23361e-58	0.283649	0.93	0.934	8.64841e-54
Eva1b	Eva1b	7.28207e-58	-0.30148	0.284	0.529	1.48758e-53
Filip1l	Filip1l	4.92731e-57	0.276787	0.352	0.174	1.00655e-52
Rflnb	Rflnb	5.60773e-57	-0.257048	0.138	0.378	1.14555e-52
Myh9	Myh9	6.15309e-57	0.282405	0.457	0.263	1.25695e-52
Hmcn1	Hmcn1	1.85555e-56	-0.289296	0.164	0.4	3.79051e-52
Sulf1	Sulf1	5.50828e-56	-0.251796	0.06	0.284	1.12523e-51
Mir100hg	Mir100hg	2.62782e-55	-0.320126	0.242	0.493	5.36811e-51
Sh3pxd2a	Sh3pxd2a	3.01062e-55	0.302407	0.416	0.238	6.15009e-51
Zfhx4	Zfhx4	1.17783e-54	-0.400582	0.328	0.547	2.40607e-50
Id3	Id3	1.97746e-54	0.337704	0.914	0.898	4.03955e-50
Qk	Qk	3.45411e-54	0.416726	0.727	0.648	7.05605e-50
Gnb4	Gnb4	3.98025e-54	0.310893	0.477	0.295	8.13085e-50
Snai2	Snai2	5.73353e-54	-0.259468	0.122	0.353	1.17125e-49
Nid2	Nid2	7.43533e-54	0.250105	0.351	0.18	1.51889e-49
Irx5	Irx5	1.17558e-52	-0.32968	0.086	0.306	2.40147e-48
Gas1	Gas1	1.87672e-52	-0.399124	0.483	0.665	3.83376e-48
Arhgdib	Arhgdib	4.22947e-52	-0.348774	0.114	0.34	8.63995e-48
Anxa2	Anxa2	1.02954e-51	0.304474	0.686	0.49	2.10314e-47
Tcf12	Tcf12	1.20288e-51	-0.318168	0.523	0.69	2.45725e-47
Serpinf1	Serpinf1	1.58106e-51	-0.306332	0.375	0.59	3.22979e-47
Fstl1	Fstl1	1.02219e-50	-0.356407	0.607	0.769	2.08814e-46
Pim1	Pim1	1.09706e-48	-0.253714	0.215	0.444	2.24107e-44
Lrch3	Lrch3	3.53477e-48	0.292086	0.402	0.236	7.22082e-44
Nasp	Nasp	4.62253e-48	-0.252552	0.826	0.896	9.44291e-44
Clic1	Clic1	2.30224e-47	0.289525	0.802	0.803	4.70302e-43
Ifitm2	Ifitm2	3.53328e-47	-0.289027	0.792	0.876	7.21778e-43
Bmp4	Bmp4	9.7031e-47	-0.286365	0.096	0.303	1.98215e-42
Fuca1	Fuca1	1.15028e-46	0.280516	0.473	0.302	2.34979e-42
Psat1	Psat1	1.5722e-46	0.353575	0.519	0.38	3.21169e-42
Bcl11b	Bcl11b	4.88325e-46	-0.318224	0.202	0.404	9.97551e-42
Ccnd1	Ccnd1	1.04196e-45	0.39042	0.707	0.62	2.12852e-41
Dlk1	Dlk1	7.43693e-45	-0.421399	0.135	0.338	1.51922e-40
Chd7	Chd7	2.92526e-44	0.307475	0.523	0.362	5.97573e-40
Sox5	Sox5	3.52415e-44	0.302419	0.425	0.264	7.19914e-40
Lhx8	Lhx8	1.2524e-43	-0.303477	0.041	0.217	2.5584e-39
Itgb1	Itgb1	2.04775e-41	0.382442	0.666	0.619	4.18315e-37
Acot1	Acot1	3.0135e-41	0.271415	0.453	0.29	6.15598e-37
Cebpd	Cebpd	3.04067e-41	0.356433	0.228	0.108	6.21148e-37
Fdps	Fdps	5.40975e-41	-0.291606	0.582	0.729	1.1051e-36
Gm49708	Gm49708	7.61722e-41	-0.341014	0.233	0.418	1.55605e-36
Cd81	Cd81	1.31172e-40	0.322374	0.769	0.783	2.67959e-36
Ebf1	Ebf1	1.41894e-40	-0.358616	0.133	0.329	2.89861e-36
Coro1c	Coro1c	3.34748e-40	0.279448	0.468	0.323	6.83823e-36
Limd2	Limd2	1.24597e-39	-0.250616	0.692	0.81	2.54526e-35
Litaf	Litaf	2.08238e-39	0.30925	0.55	0.429	4.25389e-35
Pkm	Pkm	5.4726e-39	-0.250732	0.897	0.935	1.11794e-34
Plekho1	Plekho1	1.0719e-38	0.364265	0.617	0.551	2.18968e-34
Klf6	Klf6	1.12908e-37	0.38572	0.521	0.377	2.30648e-33
Fos	Fos	5.88147e-37	0.462667	0.591	0.448	1.20147e-32
Rhou	Rhou	7.37055e-37	0.274206	0.426	0.279	1.50566e-32
Gtf2h1	Gtf2h1	1.17978e-36	0.252275	0.474	0.33	2.41006e-32
Dut	Dut	1.44508e-36	-0.254825	0.703	0.807	2.952e-32
Rspo3	Rspo3	5.31368e-36	-0.276923	0.083	0.252	1.08548e-31
Hpgd	Hpgd	1.40928e-35	-0.318021	0.059	0.216	2.87887e-31
Map1b	Map1b	3.11419e-35	-0.448982	0.28	0.46	6.36167e-31
Arpc5	Arpc5	4.77824e-35	0.25927	0.656	0.612	9.76099e-31
2022-09-07	2022-09-07	5.60758e-35	0.253586	0.81	0.836	1.14552e-30
Erp29	Erp29	4.5124e-34	0.268599	0.746	0.759	9.21793e-30
Sh3glb1	Sh3glb1	6.57839e-34	0.293822	0.666	0.622	1.34383e-29
Gsc	Gsc	1.75638e-33	-0.326821	0.086	0.247	3.58793e-29
Barx1	Barx1	7.79121e-33	-0.537917	0.108	0.267	1.59159e-28
Kif1b	Kif1b	9.38666e-33	0.314043	0.541	0.424	1.91751e-28
Tax1bp3	Tax1bp3	1.3607e-32	0.300592	0.645	0.588	2.77964e-28
Lima1	Lima1	6.48112e-32	0.318553	0.629	0.563	1.32396e-27
Mxd4	Mxd4	2.65943e-31	0.275305	0.508	0.375	5.43268e-27
Actn4	Actn4	3.43234e-31	0.26988	0.612	0.542	7.01158e-27
Tead1	Tead1	5.38373e-31	0.324146	0.535	0.423	1.09979e-26
Snhg8	Snhg8	5.87849e-31	0.323495	0.642	0.581	1.20086e-26
Dusp6	Dusp6	1.08082e-30	0.250038	0.451	0.304	2.2079e-26
Gata2	Gata2	2.51667e-30	-0.288601	0.127	0.281	5.14105e-26
Ugdh	Ugdh	5.57753e-30	0.256279	0.474	0.351	1.13938e-25
Fn1	Fn1	9.53663e-30	-0.256091	0.439	0.605	1.94814e-25
Nkd1	Nkd1	2.83136e-29	-0.261186	0.21	0.365	5.7839e-25
Zfhx3	Zfhx3	5.13445e-29	-0.470273	0.519	0.622	1.04887e-24
Aldh2	Aldh2	1.15219e-28	0.285932	0.697	0.685	2.35369e-24
Josd2	Josd2	3.49837e-28	0.259457	0.529	0.421	7.14647e-24
Rap2a	Rap2a	5.90154e-28	0.250823	0.406	0.281	1.20557e-23
Rbms1	Rbms1	7.27987e-28	0.308313	0.601	0.55	1.48713e-23
Ktn1	Ktn1	3.75478e-27	0.305842	0.583	0.513	7.67026e-23
H19	H19	1.52198e-26	-0.2592	0.48	0.632	3.10911e-22
Ifitm1	Ifitm1	9.66871e-26	-0.25717	0.073	0.205	1.97512e-21
Pax9	Pax9	1.14144e-25	-0.293298	0.083	0.215	2.33173e-21
Papss1	Papss1	1.77817e-23	0.261471	0.608	0.542	3.63245e-19
Epb41l3	Epb41l3	1.03755e-21	0.284601	0.418	0.319	2.1195e-17
Hbb-bh1	Hbb-bh1	3.35001e-21	-1.67082	0.085	0.2	6.84341e-17
Hba-x	Hba-x	1.37342e-20	-2.25726	0.318	0.454	2.80562e-16
Foxp2	Foxp2	3.03486e-19	-0.261549	0.15	0.263	6.19961e-15
Tpm1	Tpm1	1.94088e-17	-0.31804	0.729	0.819	3.96484e-13
Bambi	Bambi	2.01272e-17	0.25093	0.521	0.437	4.11159e-13
Id1	Id1	3.42328e-17	-0.259021	0.646	0.739	6.99308e-13
Trps1	Trps1	6.92543e-17	-0.299538	0.295	0.401	1.41473e-12
Nrip1	Nrip1	6.37415e-16	0.284304	0.497	0.427	1.30211e-11
Lef1	Lef1	7.18348e-16	-0.321971	0.282	0.38	1.46744e-11
Cdkn1c	Cdkn1c	1.95265e-15	0.270989	0.86	0.87	3.98888e-11
Map4k4	Map4k4	1.86832e-14	0.268935	0.699	0.689	3.8166e-10
Hspa1a	Hspa1a	2.79177e-13	0.265066	0.253	0.174	5.70302e-09
Tiparp	Tiparp	2.03366e-11	0.287267	0.358	0.293	4.15436e-07
AY036118	AY036118	1.1077e-09	0.287786	0.724	0.665	2.26281e-05
Cxcl14	Cxcl14	3.78511e-08	-0.504056	0.173	0.233	0.000773222
Stmn2	Stmn2	3.86692e-08	-0.52197	0.15	0.209	0.000789934
Hba-a2	Hba-a2	1.00119e-07	-1.74	0.275	0.348	0.00204524
Epcam	Epcam	2.27689e-07	-0.299183	0.083	0.134	0.00465124
Hba-a1	Hba-a1	7.78335e-06	-1.96994	0.345	0.402	0.158998
Hbb-y	Hbb-y	0.00099096	-2.20289	0.772	0.793	1
Hbb-bt	Hbb-bt	0.159583	-1.34017	0.179	0.192	1
Hbb-bs	Hbb-bs	0.555614	-1.13807	0.12	0.122	1
