# Supplementary material for: Single‐cell transcriptome and chromatin accessibility mapping of upper lip and primary palate fusion
Source: J Cell Mol Med. 2024 Oct 11;28(19):e70128. doi: 10.1111/jcmm.70128 (PMC11467802; doi:10.1111/jcmm.70128)
Supplement: Supplementary file 1 — Appendix S1. [file JCMM-28-e70128-s001.zip › supplementary table 2.xlsx]

## Sheet: Sheet1
cell type	marker	DOI
Mesechyme cells	Alx1,Pax3	10.1242/dev.174888
	Fndc3c1,Rab5a,Pax3	10.1038/s41586-019-0969-x
	Pdgfra,Pdgfrb	10.1084/jem.20192362
Ectoderm cells	Epcam,Igfbp5,Pdgfa	10.1242/dev.174888
	Pax6,Sox2	10.1038/s41586-019-1184-5
Neural progenitor cells	Igfbpl1,Sox11,Dcx	10.1038/s41593-017-0056-2
	Dcx,Syt1,Snap25,Stmn2	10.1038/s41467-020-16225-5
Endothelial cells	Pecam1,Cldn5	10.1016/j.cell.2021.04.003
	Cdh5,Kdr	10.1038/s41586-021-04158-y
Megakaryocytes	Pf4,Itga2b	10.1038/s41422-020-0378-6
	Pf4,Gp9	10.1084/jem.20191206
	Ppbp,Pf4	10.1126/science.aaw3381
Satellite glial cells	Fabp7,Ednrb	10.1093/neuonc/noaa151
Erythroblasts	Hbb-bs,Hba-a1,Hbb-bt,Bpgm	10.1038/s41586-020-2536-x
