# Supplementary material for: Single‐cell transcriptome and chromatin accessibility mapping of upper lip and primary palate fusion
Source: J Cell Mol Med. 2024 Oct 11;28(19):e70128. doi: 10.1111/jcmm.70128 (PMC11467802; doi:10.1111/jcmm.70128)
Supplement: Supplementary file 1 — Appendix S1. [file JCMM-28-e70128-s001.zip › supplementary table 3.xlsx]

## Sheet: AP22062001.clusterEctoderm_1_di
gene_id	p_val	avg_logFC	pct.1	pct.2	p_val_adj
AY036118	3.06002e-31	0.781396	0.659	0.75	6.25101e-27
Hba-x	6.2934e-14	0.726445	0.462	0.465	1.28562e-09
Hbb-y	2.73067e-40	0.687115	0.717	0.788	5.57822e-36
Crabp1	1.39386e-05	0.481734	0.55	0.632	0.284738
Aldh1a3	0.000341203	0.479098	0.311	0.304	1
Hba-a1	0.00124949	0.479037	0.344	0.371	1
Crym	0.230593	0.420029	0.222	0.24	1
Ube2c	7.22071e-10	0.4195	0.582	0.646	1.47505e-05
Gm42418	0.0302473	0.414528	0.9	0.986	1
Twist1	0.00753108	0.414125	0.208	0.279	1
Hbb-bh1	0.44856	0.411344	0.201	0.221	1
Prrx2	0.0325458	0.381255	0.185	0.24	1
Rbp1	2.11818e-09	0.362765	0.602	0.721	4.32703e-05
Krt18	7.97003e-15	0.358728	0.537	0.509	1.62812e-10
Hba-a2	0.39392	0.348147	0.258	0.321	1
Mif	5.89644e-80	0.320637	0.955	0.985	1.20453e-75
Lgals1	1.75469e-09	0.31602	0.327	0.491	3.58448e-05
Rps26	6.51663e-153	0.304851	0.989	0.996	1.33122e-148
Cdk1	0.768059	0.301372	0.433	0.552	1
Tuba1b	3.16926e-46	0.299877	0.873	0.952	6.47417e-42
Krt8	9.43342e-07	0.293824	0.46	0.452	0.0192706
Rpl23a	7.80441e-63	0.292082	0.956	0.987	1.59428e-58
Nme2	2.43112e-75	0.287459	0.928	0.982	4.9663e-71
Gsta4	0.617383	0.281843	0.422	0.555	1
Txn1	7.85393e-35	0.269925	0.815	0.946	1.6044e-30
Tubb4b	0.00018053	0.266819	0.658	0.818	1
Atpif1	1.68453e-19	0.262642	0.797	0.951	3.44115e-15
Alx1	0.0205925	0.261372	0.094	0.122	1
Ppa1	0.00128655	0.261235	0.619	0.831	1
Prrx1	1.15081e-07	0.25919	0.13	0.203	0.00235087
Hist1h2ae	0.13247	0.259011	0.429	0.557	1
Atp5k	0.180201	0.258622	0.561	0.805	1
Cks2	0.0634084	0.257308	0.619	0.775	1
Rps29	2.28646e-67	0.257248	0.98	0.996	4.67079e-63
Hspe1	9.99516e-40	0.251842	0.892	0.969	2.04181e-35
Rps17	5.79846e-52	0.251598	0.957	0.983	1.18451e-47
Rps12	1.35933e-112	0.250457	0.996	0.997	2.77683e-108
Srsf11	3.94603e-98	-0.250252	0.508	0.89	8.06094e-94
Ythdc1	3.50651e-140	-0.250555	0.262	0.693	7.16309e-136
Phf20l1	2.82695e-153	-0.250689	0.097	0.453	5.77489e-149
Plagl1	4.85686e-114	-0.251128	0.061	0.324	9.9216e-110
Tacstd2	2.00457e-33	-0.251707	0.027	0.117	4.09493e-29
Taok1	6.1965e-155	-0.252188	0.115	0.488	1.26582e-150
Bcl11a	5.97842e-98	-0.252342	0.191	0.501	1.22127e-93
Btg1	7.34542e-119	-0.252451	0.247	0.633	1.50052e-114
Ptpn13	1.55075e-131	-0.253074	0.042	0.314	3.16788e-127
N4bp2	8.0908e-180	-0.253159	0.072	0.444	1.65279e-175
Apoe	2.09811e-83	-0.253258	0.215	0.525	4.28601e-79
N4bp2l2	2.39183e-149	-0.253863	0.171	0.571	4.88603e-145
Nsd3	9.76785e-150	-0.253952	0.117	0.486	1.99538e-145
Brd1	3.00673e-158	-0.25444	0.167	0.584	6.14216e-154
Cdh3	1.74906e-97	-0.255225	0.069	0.309	3.57297e-93
Col4a1	1.21186e-135	-0.255247	0.07	0.377	2.47559e-131
Slc2a1	5.61557e-124	-0.255532	0.195	0.568	1.14715e-119
Zfp503	8.20341e-95	-0.256012	0.138	0.419	1.67579e-90
Trpm7	1.14249e-160	-0.256181	0.096	0.46	2.33389e-156
Usp34	4.98778e-162	-0.256375	0.199	0.632	1.0189e-157
Cxadr	2.45424e-172	-0.256514	0.101	0.489	5.01352e-168
Atp2a2	2.00027e-164	-0.257122	0.138	0.542	4.08614e-160
Tsc22d2	2.39478e-131	-0.257441	0.052	0.334	4.89205e-127
Fosb	5.91198e-83	-0.257882	0.014	0.176	1.2077e-78
Rb1cc1	2.0624e-147	-0.257911	0.108	0.461	4.21307e-143
Rock1	1.24585e-149	-0.258764	0.229	0.663	2.54502e-145
Ccar1	1.42485e-142	-0.258791	0.308	0.762	2.91069e-138
Senp6	1.51345e-158	-0.259156	0.256	0.713	3.09167e-154
Sfn	2.72847e-30	-0.25928	0.186	0.343	5.57372e-26
Dnajc1	1.15634e-118	-0.259288	0.157	0.498	2.36218e-114
Bcl11b	1.7235e-107	-0.259787	0.112	0.402	3.52077e-103
Utrn	3.2478e-140	-0.260902	0.083	0.407	6.6346e-136
Mex3a	1.14612e-171	-0.26099	0.179	0.617	2.3413e-167
Setd2	4.46966e-173	-0.261592	0.066	0.424	9.13062e-169
Zdbf2	1.88797e-144	-0.261763	0.083	0.414	3.85674e-140
Itch	1.78912e-154	-0.262076	0.066	0.396	3.65481e-150
Tnrc6c	1.73366e-167	-0.262697	0.167	0.596	3.54151e-163
Dmxl1	5.88001e-146	-0.262994	0.034	0.32	1.20117e-141
Dync1h1	2.36358e-170	-0.263246	0.078	0.447	4.82832e-166
Pde7a	4.81251e-156	-0.263294	0.087	0.439	9.83099e-152
Ccnd1	5.19343e-47	-0.263568	0.461	0.721	1.06091e-42
Hspa4l	1.16466e-84	-0.26452	0.08	0.308	2.37916e-80
Otx2	7.48146e-75	-0.264914	0.106	0.328	1.52831e-70
Myh10	1.11155e-166	-0.265255	0.192	0.629	2.27067e-162
Rc3h2	1.35166e-163	-0.265344	0.065	0.408	2.76117e-159
Ccdc88a	1.39408e-152	-0.265451	0.148	0.535	2.84783e-148
Slc25a27	2.57337e-142	-0.266465	0.031	0.309	5.25688e-138
Fras1	2.18606e-126	-0.266597	0.044	0.309	4.46568e-122
Dicer1	2.69104e-169	-0.266775	0.204	0.656	5.49727e-165
Atad2	1.50923e-128	-0.267429	0.169	0.526	3.08306e-124
Cemip2	4.2602e-161	-0.267587	0.059	0.393	8.70273e-157
Kif5b	7.0732e-123	-0.268631	0.428	0.852	1.44491e-118
Kdm2a	6.17951e-185	-0.269616	0.093	0.495	1.26235e-180
Fat1	1.2764e-158	-0.269774	0.055	0.381	2.60744e-154
Ppp1r9a	7.94385e-148	-0.270706	0.048	0.35	1.62277e-143
Myo10	1.18554e-167	-0.271124	0.133	0.536	2.42181e-163
Lrp6	5.77286e-164	-0.271301	0.088	0.453	1.17928e-159
Tcf12	3.59062e-165	-0.271349	0.211	0.653	7.33491e-161
Gatad2b	8.45118e-162	-0.271708	0.099	0.467	1.72641e-157
Iqgap1	4.55096e-151	-0.271949	0.068	0.396	9.29671e-147
Tgfb2	3.52345e-45	-0.272482	0.106	0.265	7.19771e-41
App	1.35839e-140	-0.27304	0.187	0.581	2.77492e-136
Tulp4	2.987e-153	-0.273721	0.144	0.532	6.10183e-149
Slit2	3.55942e-105	-0.274579	0.037	0.261	7.27118e-101
Nr2f2	4.7184e-102	-0.276359	0.121	0.407	9.63875e-98
Enah	6.4147e-153	-0.276819	0.266	0.712	1.3104e-148
Pds5a	1.70656e-182	-0.277171	0.118	0.532	3.48616e-178
Slc39a10	2.55392e-150	-0.277729	0.133	0.508	5.21715e-146
Arid4b	3.69155e-168	-0.278163	0.229	0.688	7.54109e-164
Ep400	1.10776e-189	-0.278463	0.091	0.495	2.26294e-185
Casp8ap2	2.31996e-150	-0.278862	0.152	0.541	4.73922e-146
Atf7ip	1.12063e-153	-0.279263	0.075	0.413	2.28923e-149
Zcchc7	1.5034e-169	-0.280141	0.06	0.406	3.07114e-165
Mbtd1	8.90618e-187	-0.280533	0.139	0.576	1.81935e-182
Chd2	2.85877e-163	-0.281471	0.109	0.489	5.83989e-159
Kdm5a	5.96934e-177	-0.281852	0.102	0.497	1.21942e-172
Polr2a	1.05714e-187	-0.282621	0.15	0.595	2.15952e-183
Tmem132a	5.26933e-151	-0.283071	0.125	0.495	1.07642e-146
Nr2f1	4.42234e-82	-0.283652	0.095	0.329	9.03395e-78
Ubn2	1.15744e-186	-0.284673	0.136	0.567	2.36442e-182
Nkx2-1	2.83782e-39	-0.284738	0.026	0.125	5.79711e-35
Itga6	6.04041e-151	-0.285285	0.072	0.402	1.23393e-146
Slc2a3	4.38723e-58	-0.2858	0.045	0.196	8.96224e-54
Baz1b	5.0535e-152	-0.2858	0.246	0.679	1.03233e-147
Eif3a	3.52821e-106	-0.286135	0.553	0.9	7.20743e-102
Nsd1	2.77269e-166	-0.286632	0.224	0.678	5.66405e-162
Kansl1	3.9972e-169	-0.28674	0.076	0.437	8.16547e-165
Lman1	1.22838e-166	-0.287109	0.214	0.673	2.50934e-162
Sema3a	3.31069e-97	-0.288219	0.06	0.293	6.76308e-93
Baz2b	9.37225e-172	-0.288228	0.131	0.535	1.91456e-167
Gadd45g	3.5229e-41	-0.288701	0.18	0.368	7.19657e-37
Ptprs	7.05692e-178	-0.289714	0.139	0.564	1.44159e-173
Tnrc18	5.13941e-161	-0.289732	0.061	0.394	1.04988e-156
Wnt4	1.0679e-53	-0.289878	0.177	0.382	2.1815e-49
Phf14	9.97404e-160	-0.290412	0.259	0.712	2.0375e-155
Ankrd17	1.95166e-175	-0.290666	0.127	0.543	3.98686e-171
Hectd1	6.36672e-176	-0.290972	0.159	0.594	1.30059e-171
Psap	1.32963e-157	-0.291325	0.176	0.588	2.71616e-153
Ccnd2	6.68516e-76	-0.291653	0.513	0.837	1.36564e-71
Tnrc6b	2.35238e-188	-0.292428	0.095	0.501	4.80544e-184
Bcam	2.63842e-78	-0.293061	0.193	0.465	5.38976e-74
Smo	3.95938e-166	-0.293496	0.2	0.647	8.08823e-162
Cdkn1c	9.38141e-31	-0.293503	0.602	0.864	1.91643e-26
Tpr	1.77323e-126	-0.294269	0.452	0.87	3.62235e-122
Ccnt2	4.34942e-171	-0.294623	0.057	0.401	8.885e-167
Kif21a	2.73582e-139	-0.294875	0.151	0.518	5.58874e-135
Tcf7l2	2.56441e-163	-0.295044	0.108	0.483	5.23858e-159
Npepps	2.62281e-167	-0.295156	0.171	0.596	5.35789e-163
Ncor1	9.66448e-154	-0.295226	0.306	0.766	1.97426e-149
R3hdm1	1.93672e-164	-0.295243	0.16	0.572	3.95634e-160
Meis1	1.92411e-98	-0.295255	0.158	0.456	3.93057e-94
Hspb1	2.55399e-35	-0.296412	0.106	0.249	5.21728e-31
Zfp462	3.80495e-172	-0.297525	0.151	0.571	7.77274e-168
Pcm1	1.53892e-156	-0.298133	0.252	0.696	3.1437e-152
Celf2	1.84256e-144	-0.299145	0.149	0.521	3.76397e-140
Prpf40a	2.11999e-155	-0.299221	0.323	0.783	4.33072e-151
Lmo1	9.76077e-62	-0.299466	0.18	0.413	1.99393e-57
Junb	7.02345e-92	-0.300666	0.103	0.36	1.43475e-87
Wnk1	6.29252e-188	-0.301694	0.163	0.612	1.28544e-183
Golga4	2.23909e-189	-0.301745	0.105	0.515	4.57402e-185
Tra2b	1.61276e-134	-0.303117	0.444	0.877	3.29454e-130
Vezf1	2.45743e-163	-0.303225	0.202	0.632	5.02003e-159
Ank3	3.47383e-150	-0.303361	0.066	0.388	7.09634e-146
Ptprk	1.12936e-172	-0.303716	0.042	0.373	2.30706e-168
Ccnt1	7.77691e-186	-0.303966	0.079	0.466	1.58867e-181
Rab5a	1.00216e-178	-0.304724	0.154	0.583	2.04722e-174
Cdh2	7.39645e-110	-0.304773	0.164	0.485	1.51095e-105
Hjurp	1.59241e-152	-0.30637	0.151	0.537	3.25298e-148
Hes5	3.91422e-45	-0.306847	0.048	0.176	7.99597e-41
Frem2	1.13997e-132	-0.306865	0.031	0.291	2.32873e-128
Rsf1	3.94552e-202	-0.307081	0.143	0.6	8.05991e-198
Luzp1	1.62616e-171	-0.30731	0.205	0.653	3.32192e-167
Pkn2	4.15508e-178	-0.307547	0.208	0.673	8.488e-174
Rbbp8	4.0321e-161	-0.30796	0.155	0.554	8.23678e-157
Rbbp6	6.24898e-189	-0.308828	0.2	0.668	1.27654e-184
Igfbp2	3.35335e-31	-0.309399	0.64	0.866	6.85021e-27
Ranbp2	4.33919e-194	-0.310041	0.063	0.445	8.86409e-190
Nrip1	5.60339e-148	-0.310357	0.153	0.539	1.14466e-143
Arid1a	2.36739e-186	-0.313501	0.168	0.619	4.8361e-182
Prpf4b	5.39603e-168	-0.314264	0.28	0.748	1.1023e-163
Kremen2	4.55847e-58	-0.314325	0.047	0.198	9.31203e-54
Golgb1	1.66522e-205	-0.31509	0.105	0.545	3.40172e-201
Lhx2	7.73193e-77	-0.316287	0.099	0.323	1.57948e-72
Nsd2	2.47123e-151	-0.316314	0.213	0.628	5.04822e-147
Zfp280d	5.20217e-187	-0.316707	0.083	0.475	1.0627e-182
Rbm5	6.45905e-171	-0.31696	0.198	0.639	1.31945e-166
Rbm26	1.75446e-186	-0.31838	0.2	0.669	3.584e-182
Kmt2e	3.7373e-171	-0.318465	0.209	0.653	7.63456e-167
Chd4	3.3442e-163	-0.318693	0.38	0.839	6.83154e-159
Six3	5.6403e-84	-0.319224	0.271	0.586	1.1522e-79
Hmgcr	5.52969e-162	-0.321284	0.171	0.585	1.12961e-157
Fgfr2	3.33283e-124	-0.32299	0.074	0.362	6.80831e-120
Bod1l	1.1136e-199	-0.323001	0.182	0.657	2.27487e-195
Pbx1	4.4232e-142	-0.323672	0.353	0.795	9.03571e-138
Wls	3.28273e-94	-0.323713	0.191	0.488	6.70596e-90
Nav2	3.6172e-126	-0.323794	0.079	0.37	7.38922e-122
Syne2	1.55834e-201	-0.323901	0.11	0.539	3.18338e-197
Trp63	1.90639e-79	-0.32445	0.069	0.274	3.89438e-75
Dsp	1.61281e-89	-0.32548	0.094	0.336	3.29466e-85
Chd3	1.46321e-169	-0.326247	0.267	0.736	2.98904e-165
Ddx50	5.22071e-189	-0.326426	0.21	0.682	1.06649e-184
Topbp1	4.12945e-188	-0.327224	0.164	0.603	8.43564e-184
Krt15	4.54678e-28	-0.327371	0.048	0.139	9.28817e-24
Prpf38b	8.39168e-187	-0.327621	0.235	0.712	1.71425e-182
Wwc2	2.91222e-185	-0.329183	0.089	0.482	5.94908e-181
mt-Atp8	4.49056e-178	-0.329625	0.099	0.5	9.17331e-174
Gsk3b	4.71794e-170	-0.330201	0.301	0.774	9.63781e-166
Afdn	1.58942e-198	-0.330301	0.141	0.596	3.24687e-194
Cadm1	1.21713e-115	-0.330623	0.241	0.611	2.48636e-111
Bclaf1	2.22835e-165	-0.330649	0.343	0.807	4.55207e-161
Zfp266	8.16981e-198	-0.331496	0.175	0.643	1.66893e-193
Huwe1	3.13691e-197	-0.332683	0.196	0.678	6.40808e-193
Ckb	5.52599e-45	-0.332979	0.395	0.636	1.12885e-40
Perp	1.08387e-53	-0.333214	0.142	0.336	2.21413e-49
Foxg1	5.80932e-81	-0.333737	0.143	0.389	1.18673e-76
Ssbp2	2.63216e-165	-0.334381	0.191	0.619	5.37698e-161
Col2a1	1.03058e-160	-0.334458	0.184	0.601	2.10526e-156
Dag1	8.7649e-173	-0.335518	0.099	0.482	1.79049e-168
Purb	5.07007e-189	-0.336808	0.228	0.713	1.03571e-184
Zfp638	4.26975e-207	-0.337502	0.138	0.595	8.72224e-203
Kdm5b	5.88017e-183	-0.33853	0.209	0.672	1.2012e-178
Glg1	1.1416e-220	-0.338717	0.092	0.539	2.33206e-216
Igsf9	1.57078e-179	-0.339124	0.1	0.491	3.2088e-175
Acvr2b	3.95083e-186	-0.339659	0.192	0.649	8.07075e-182
Ube3a	9.77113e-194	-0.339693	0.199	0.676	1.99605e-189
Pnn	1.44631e-152	-0.339983	0.375	0.819	2.95453e-148
Msi2	1.13857e-184	-0.340063	0.186	0.643	2.32586e-180
Pum1	9.38222e-198	-0.341717	0.238	0.73	1.9166e-193
Scd2	8.60942e-128	-0.342052	0.38	0.8	1.75873e-123
Cdk12	1.02532e-193	-0.342165	0.148	0.594	2.09453e-189
Wnt6	2.64465e-36	-0.342459	0.15	0.301	5.4025e-32
Vcan	1.32921e-135	-0.348075	0.115	0.454	2.71531e-131
Tenm3	7.66241e-198	-0.348246	0.08	0.484	1.56528e-193
Zfhx3	9.34504e-140	-0.348313	0.24	0.637	1.909e-135
Krit1	3.6057e-205	-0.34842	0.076	0.483	7.36573e-201
Rbm25	1.57785e-147	-0.350622	0.444	0.874	3.22323e-143
Chd7	2.33367e-202	-0.351248	0.137	0.581	4.76722e-198
Ctsl	3.32816e-134	-0.354484	0.349	0.781	6.79878e-130
Mir99ahg	6.13736e-184	-0.354878	0.02	0.342	1.25374e-179
Foxp1	3.067e-169	-0.355442	0.213	0.655	6.26527e-165
Stox2	1.48441e-217	-0.356181	0.09	0.526	3.03235e-213
Srrm2	1.25546e-144	-0.358178	0.545	0.929	2.56466e-140
Tut4	2.59622e-208	-0.358644	0.236	0.738	5.30356e-204
Cspp1	1.85094e-209	-0.358977	0.068	0.48	3.78111e-205
Nfat5	1.73403e-192	-0.35955	0.054	0.427	3.54228e-188
Kmt2a	2.92913e-234	-0.359836	0.092	0.551	5.98363e-230
Pbrm1	3.39861e-190	-0.360446	0.281	0.764	6.94267e-186
Arhgap5	1.79408e-203	-0.360543	0.197	0.675	3.66494e-199
Clk1	3.77786e-203	-0.363381	0.116	0.557	7.71741e-199
Mbnl2	1.60712e-168	-0.364536	0.107	0.489	3.28303e-164
Six3os1	2.96739e-84	-0.367161	0.288	0.593	6.06179e-80
Alkbh1	3.43726e-206	-0.37262	0.091	0.511	7.02163e-202
Ccnl1	1.72551e-215	-0.373438	0.182	0.678	3.52487e-211
Hsp90b1	3.53534e-117	-0.378958	0.593	0.937	7.222e-113
Agrn	1.06829e-194	-0.384387	0.075	0.465	2.18229e-190
Nes	1.00431e-111	-0.384391	0.116	0.411	2.0516e-107
Rsrp1	7.87334e-170	-0.385022	0.309	0.768	1.60837e-165
Mki67	6.45956e-150	-0.38515	0.165	0.544	1.31956e-145
Notch1	3.14963e-161	-0.385844	0.031	0.33	6.43407e-157
Chd6	2.2878e-235	-0.386471	0.119	0.596	4.67351e-231
Nipbl	5.95175e-213	-0.387151	0.183	0.662	1.21582e-208
Rrbp1	4.11464e-183	-0.388709	0.215	0.678	8.40539e-179
Sf3b3	1.62276e-199	-0.389766	0.243	0.735	3.31496e-195
Phf3	4.16247e-231	-0.391642	0.136	0.621	8.50309e-227
Slc38a1	6.2076e-195	-0.392166	0.227	0.695	1.26809e-190
Sparc	2.62887e-123	-0.392522	0.368	0.764	5.37025e-119
Tfap2b	7.92882e-45	-0.393216	0.087	0.233	1.6197e-40
Rbm39	1.00701e-147	-0.395308	0.598	0.942	2.05711e-143
Luc7l2	1.21428e-194	-0.398402	0.334	0.834	2.48052e-190
Dtl	2.30142e-186	-0.400998	0.085	0.47	4.70135e-182
Mycbp2	5.04548e-237	-0.401474	0.083	0.538	1.03069e-232
Mtdh	2.81452e-196	-0.401867	0.353	0.842	5.74949e-192
Map4k4	1.01742e-220	-0.402336	0.226	0.739	2.07838e-216
Id4	2.51889e-105	-0.404247	0.109	0.39	5.14559e-101
Tead1	8.52951e-224	-0.404391	0.131	0.603	1.74241e-219
Pcdh7	4.26332e-172	-0.411274	0.063	0.411	8.70911e-168
Sox4	2.92682e-113	-0.412743	0.519	0.882	5.97891e-109
Gm47283	6.74445e-111	-0.413522	0.368	0.736	1.37776e-106
Rif1	2.06216e-231	-0.413603	0.145	0.633	4.21257e-227
Ttc3	5.9544e-163	-0.414423	0.472	0.899	1.21636e-158
Fzd3	3.40999e-210	-0.414462	0.153	0.622	6.96593e-206
Atp2b1	7.04144e-201	-0.415792	0.2	0.675	1.43843e-196
Tia1	6.29502e-218	-0.418566	0.235	0.733	1.28595e-213
Ttc14	1.31428e-254	-0.424879	0.097	0.584	2.68481e-250
Tcf4	1.32811e-194	-0.426314	0.227	0.702	2.71307e-190
Macf1	4.18955e-257	-0.429112	0.126	0.638	8.55842e-253
Qk	1.02019e-195	-0.429936	0.245	0.721	2.08405e-191
Hspa5	5.67867e-160	-0.43351	0.482	0.908	1.16004e-155
Syt11	1.75901e-151	-0.436703	0.074	0.399	3.5933e-147
Bptf	4.86305e-235	-0.439249	0.2	0.714	9.93423e-231
Aplp2	5.85973e-216	-0.439564	0.213	0.715	1.19703e-211
Ash1l	2.14647e-232	-0.440631	0.09	0.543	4.38481e-228
Igf1r	3.19885e-234	-0.443946	0.101	0.566	6.53462e-230
Peg3	4.50455e-165	-0.453402	0.237	0.671	9.20189e-161
Adgrl2	2.5753e-231	-0.454879	0.093	0.548	5.26082e-227
Son	1.07185e-235	-0.461566	0.327	0.857	2.18958e-231
Zfp292	1.39863e-262	-0.462509	0.139	0.655	2.85712e-258
Ikzf2	2.78947e-165	-0.467226	0.082	0.429	5.69832e-161
Rian	1.12403e-150	-0.46925	0.115	0.464	2.29617e-146
Ogt	1.95949e-254	-0.472638	0.103	0.594	4.00285e-250
Nfib	1.16843e-163	-0.475886	0.137	0.52	2.38687e-159
Pnisr	1.06379e-238	-0.478736	0.234	0.762	2.17312e-234
Prrc2c	1.89432e-216	-0.480266	0.434	0.906	3.86971e-212
Zfp36l1	1.37817e-190	-0.481614	0.261	0.724	2.81532e-186
Nktr	1.1971e-256	-0.48331	0.171	0.699	2.44543e-252
Meis2	7.79299e-154	-0.490889	0.361	0.78	1.59195e-149
BC005561	7.28095e-282	-0.491462	0.096	0.609	1.48735e-277
Krt14	3.71209e-35	-0.491663	0.153	0.303	7.58306e-31
Zfp644	3.24456e-274	-0.492391	0.161	0.704	6.62798e-270
Btg2	6.07965e-160	-0.492602	0.103	0.468	1.24195e-155
Col18a1	7.75995e-185	-0.492895	0.204	0.647	1.5852e-180
Tra2a	1.42114e-229	-0.507894	0.356	0.861	2.90311e-225
Sox11	1.20379e-161	-0.510727	0.611	0.944	2.4591e-157
Ankrd11	2.32712e-248	-0.5236	0.294	0.821	4.75384e-244
Map1b	1.04484e-169	-0.534912	0.263	0.693	2.13439e-165
4632427E13Rik	1.09196e-289	-0.535217	0.033	0.505	2.23066e-285
Klf6	2.02638e-174	-0.536153	0.074	0.431	4.1395e-170
mt-Nd3	1.45789e-261	-0.540765	0.274	0.858	2.97817e-257
Akap9	2.1315e-291	-0.545192	0.125	0.67	4.35423e-287
Phip	3.97227e-275	-0.546753	0.2	0.748	8.11456e-271
Krt5	1.02999e-42	-0.553482	0.062	0.193	2.10407e-38
Sostdc1	2.81873e-67	-0.553694	0.09	0.28	5.7581e-63
Ktn1	2.57576e-271	-0.560356	0.203	0.752	5.26176e-267
Egr1	4.88227e-138	-0.579878	0.106	0.432	9.97349e-134
Fos	2.16499e-110	-0.581928	0.115	0.407	4.42264e-106
Ccn1	1.26995e-132	-0.582412	0.182	0.544	2.59424e-128
Slc38a2	7.36542e-294	-0.582631	0.162	0.724	1.50461e-289
Atrx	6.303e-262	-0.594948	0.317	0.851	1.28758e-257
Ptprf	4.81714e-255	-0.600803	0.263	0.795	9.84045e-251
mt-Nd4l	1.65337e-270	-0.642488	0.195	0.774	3.37751e-266
Igfbp5	7.13408e-141	-0.65565	0.373	0.759	1.45735e-136
Gm26917	1.55639e-296	-0.655704	0.068	0.58	3.17939e-292
Auts2	0	-0.694086	0.19	0.775	0
Cxcl14	4.43298e-30	-0.735917	0.107	0.225	9.0557e-26
mt-Nd5	0	-0.749149	0.246	0.892	0
Jun	2.9025e-149	-0.839435	0.417	0.793	5.92923e-145
mt-Nd2	0	-0.842568	0.524	0.977	0
mt-Co3	3.28027e-306	-0.842845	0.748	0.993	6.70094e-302
mt-Atp6	0	-0.844506	0.903	0.997	0
mt-Co2	0	-0.901475	0.758	0.994	0
mt-Nd1	0	-0.919704	0.498	0.973	0
mt-Nd4	0	-0.967447	0.544	0.98	0
mt-Cytb	0	-0.976558	0.636	0.986	0
mt-Co1	0	-1.02861	0.595	0.984	0
Malat1	8.85351e-306	-1.11747	0.798	0.987	1.8086e-301
Meg3	2.26798e-277	-1.13528	0.192	0.691	4.63303e-273
Kcnq1ot1	0	-1.28535	0.089	0.781	0
Xist	8.79065e-161	-1.48975	0.071	0.384	1.79575e-156

## Sheet: AP22062001.clusterEctoderm_2_di
gene_id	p_val	avg_logFC	pct.1	pct.2	p_val_adj
Ckb	0	1.31343	0.965	0.417	0
Meg3	9.59013e-242	1.207	0.877	0.353	1.95907e-237
Vim	5.88183e-240	1.07358	0.928	0.554	1.20154e-235
Map1b	7.19704e-293	1.01987	0.917	0.387	1.47021e-288
Lhx2	0	0.960401	0.747	0.092	0
Nes	3.17649e-239	0.933803	0.663	0.178	6.48893e-235
Ccnd1	8.02616e-216	0.918544	0.928	0.52	1.63958e-211
Nr2f1	7.00785e-256	0.849716	0.612	0.125	1.43156e-251
Id4	1.03973e-140	0.827139	0.546	0.188	2.12395e-136
Hes5	4.64581e-195	0.813138	0.387	0.052	9.49046e-191
Rian	1.31453e-202	0.774775	0.679	0.208	2.68532e-198
Syt11	2.99399e-304	0.774315	0.688	0.14	6.11613e-300
Nkx2-1	1.91754e-232	0.772457	0.33	0.019	3.91716e-228
Hspa4l	0	0.768223	0.634	0.098	0
Lmo1	7.43917e-98	0.762037	0.558	0.242	1.51967e-93
Metrn	4.98523e-268	0.712617	0.806	0.243	1.01838e-263
Zic1	0	0.693668	0.434	0.022	0
Qk	1.12472e-191	0.665565	0.851	0.41	2.29757e-187
Igfbpl1	1.32485e-155	0.66072	0.304	0.036	2.7064e-151
Peg3	2.66411e-124	0.641666	0.785	0.388	5.44224e-120
Tubb3	3.02032e-114	0.639648	0.469	0.143	6.16991e-110
Foxg1	5.8277e-146	0.637535	0.582	0.198	1.19048e-141
Six6	1.97911e-108	0.633055	0.318	0.067	4.04293e-104
Fez1	0	0.610951	0.624	0.059	0
Nnat	6.06364e-47	0.609995	0.944	0.794	1.23868e-42
Pou3f1	4.90053e-99	0.554215	0.275	0.055	1.00108e-94
Fabp7	2.07266e-181	0.544864	0.292	0.023	4.23403e-177
Sox1	0	0.544146	0.476	0.014	0
Shisa2	1.97409e-234	0.536157	0.466	0.064	4.03267e-230
Pantr1	2.14527e-160	0.532762	0.341	0.047	4.38235e-156
Sox3	1.37128e-222	0.527467	0.513	0.089	2.80126e-218
Rmst	3.51378e-292	0.5236	0.374	0.014	7.17795e-288
Elavl3	9.5891e-268	0.522382	0.363	0.018	1.95886e-263
Cdh2	2.8492e-159	0.521924	0.701	0.245	5.82035e-155
Hes6	5.82308e-19	0.517331	0.543	0.384	1.18954e-14
Ascl1	6.41729e-95	0.514428	0.296	0.065	1.31092e-90
Zeb2	2.76927e-302	0.511776	0.483	0.042	5.65707e-298
Nsd2	1.43912e-144	0.507757	0.772	0.35	2.93983e-140
Olig2	1.08861e-214	0.507286	0.303	0.016	2.22382e-210
Shh	7.93878e-43	0.507093	0.136	0.03	1.62173e-38
Dlk1	3.64341e-73	0.50058	0.728	0.378	7.44276e-69
Miat	1.32548e-265	0.498957	0.327	0.01	2.70769e-261
Plagl1	4.74617e-164	0.49205	0.505	0.127	9.69547e-160
Sox2	1.59358e-123	0.488999	0.844	0.4	3.25536e-119
Gm3764	2.77128e-141	0.477389	0.158	0.001	5.66118e-137
Cdh6	8.74939e-217	0.476972	0.412	0.049	1.78733e-212
Sox9	3.31515e-130	0.47688	0.519	0.158	6.77218e-126
Sox11	4.94708e-87	0.476344	0.974	0.74	1.01059e-82
Marcks	5.40701e-105	0.47605	0.962	0.757	1.10454e-100
Kcnq1ot1	1.05371e-104	0.473571	0.778	0.373	2.15252e-100
Top2a	1.33776e-74	0.467254	0.774	0.461	2.73277e-70
Peg12	8.40091e-296	0.466375	0.507	0.052	1.71614e-291
Celf2	4.70229e-129	0.45917	0.654	0.27	9.60583e-125
Jun	1.55492e-54	0.45807	0.835	0.561	3.17638e-50
Cenpf	4.12545e-76	0.455469	0.759	0.429	8.42747e-72
Cst3	1.75345e-62	0.454084	0.873	0.612	3.58195e-58
Jam3	3.94374e-157	0.444729	0.635	0.215	8.05627e-153
Rrm2	1.115e-96	0.441199	0.85	0.489	2.27772e-92
Ddah1	2.77825e-166	0.438208	0.503	0.119	5.67542e-162
Mest	1.23902e-72	0.436694	0.925	0.712	2.53106e-68
Ildr2	7.96076e-284	0.431636	0.405	0.025	1.62622e-279
Mki67	4.84643e-106	0.426451	0.67	0.291	9.90029e-102
Fam171b	7.4097e-186	0.423493	0.439	0.076	1.51365e-181
Mfng	7.0453e-90	0.420332	0.287	0.066	1.43921e-85
Gnai2	2.01588e-91	0.41794	0.945	0.712	4.11805e-87
Ccdc88a	1.096e-98	0.417027	0.628	0.285	2.23892e-94
Golm1	2.24071e-153	0.411507	0.593	0.186	4.57732e-149
Ptch1	5.83558e-151	0.401725	0.535	0.15	1.19209e-146
Cotl1	2.71676e-114	0.400791	0.793	0.406	5.5498e-110
Tubb2b	4.43446e-40	0.400507	0.892	0.716	9.05872e-36
Cp	4.52463e-183	0.400395	0.23	0.007	9.24291e-179
Mir124-2hg	0	0.397439	0.375	0.008	0
Rnf165	4.69924e-172	0.39587	0.463	0.098	9.5996e-168
Cxxc4	3.9045e-130	0.395396	0.436	0.113	7.97611e-126
Tox3	2.74274e-122	0.395076	0.483	0.147	5.60286e-118
Nr2e1	1.03927e-142	0.390237	0.414	0.091	2.12303e-138
Pou3f3	4.02534e-193	0.386591	0.278	0.016	8.22296e-189
Chd7	6.33223e-121	0.383291	0.688	0.294	1.29355e-116
Dek	1.47109e-84	0.38086	0.938	0.721	3.00514e-80
Sms	2.5571e-98	0.379127	0.888	0.558	5.22365e-94
Msi2	7.25405e-103	0.378838	0.725	0.354	1.48186e-98
Cdkn1c	0.108759	0.375688	0.839	0.715	1
Dtl	3.70257e-96	0.375562	0.552	0.224	7.56361e-92
Jarid2	1.41112e-111	0.375185	0.567	0.221	2.88264e-107
Fxyd6	4.31523e-135	0.375099	0.748	0.315	8.81515e-131
Mbip	9.60186e-99	0.373348	0.464	0.164	1.96147e-94
Zeb1	2.89831e-274	0.371139	0.377	0.019	5.92067e-270
Hsp90aa1	3.60616e-101	0.369632	0.993	0.937	7.36667e-97
Notch1	2.42256e-126	0.366737	0.455	0.124	4.94881e-122
Lin28b	6.50869e-136	0.366234	0.484	0.134	1.3296e-131
Pak3	1.61402e-76	0.365619	0.319	0.098	3.29711e-72
Igf2bp1	2.36743e-85	0.363823	0.874	0.553	4.83619e-81
Tacc1	3.15389e-147	0.363345	0.409	0.086	6.44276e-143
Gm42047	2.42569e-126	0.361011	0.33	0.063	4.9552e-122
Tox2	2.8262e-214	0.360921	0.387	0.041	5.77337e-210
Ankrd11	1.52345e-86	0.358697	0.862	0.5	3.1121e-82
Ptprz1	1.01726e-167	0.358618	0.319	0.037	2.07806e-163
Sfrp1	2.37859e-94	0.356908	0.635	0.271	4.85899e-90
Cenpv	2.2769e-132	0.354567	0.652	0.233	4.65125e-128
Ptn	7.46487e-30	0.352544	0.816	0.642	1.52492e-25
Vezf1	1.0943e-96	0.350904	0.723	0.357	2.23544e-92
Rtn3	1.68636e-91	0.348386	0.843	0.505	3.4449e-87
Pea15a	1.06667e-127	0.344402	0.573	0.195	2.17899e-123
Insm1	1.19643e-54	0.344201	0.148	0.028	2.44406e-50
Sfrp2	1.14196e-43	0.343795	0.434	0.221	2.3328e-39
Kif1b	2.78163e-112	0.342479	0.612	0.248	5.68232e-108
Fgf15	4.30243e-177	0.342143	0.245	0.012	8.78901e-173
4632427E13Rik	4.38005e-83	0.341815	0.526	0.221	8.94756e-79
Stmn3	3.16813e-201	0.341619	0.324	0.026	6.47186e-197
Scrn1	1.4835e-190	0.34136	0.425	0.065	3.03048e-186
Adgrv1	6.97146e-197	0.338148	0.323	0.028	1.42413e-192
Fzd3	2.0353e-84	0.337804	0.674	0.333	4.1577e-80
Nap1l1	5.47292e-85	0.336202	0.983	0.853	1.11801e-80
Hmgcr	7.37578e-95	0.335963	0.679	0.319	1.50672e-90
Rtn1	4.20558e-77	0.335737	0.336	0.102	8.59116e-73
Ezh2	5.41369e-81	0.335259	0.902	0.606	1.10591e-76
Maf	5.72516e-98	0.334669	0.251	0.044	1.16954e-93
Pax2	4.56793e-151	0.334496	0.208	0.009	9.33137e-147
Zbtb20	1.40716e-85	0.331478	0.311	0.084	2.87455e-81
Kif21a	9.83328e-75	0.329353	0.588	0.285	2.00874e-70
Fzd5	4.48343e-175	0.327956	0.289	0.025	9.15875e-171
Six3os1	9.08173e-73	0.327591	0.744	0.378	1.85522e-68
Casp8ap2	7.80377e-85	0.327288	0.618	0.293	1.59415e-80
Dnajc9	1.18694e-78	0.327178	0.889	0.58	2.42468e-74
Nrcam	1.60181e-160	0.326357	0.319	0.04	3.27217e-156
Apoe	1.52821e-18	0.324933	0.508	0.346	3.12184e-14
Six3	1.09786e-62	0.323958	0.716	0.37	2.2427e-58
2022-09-03	1.98245e-147	0.323726	0.514	0.141	4.04975e-143
Clspn	2.40752e-105	0.323606	0.605	0.239	4.91808e-101
Baz1b	6.53401e-90	0.323145	0.769	0.402	1.33477e-85
Nasp	1.80915e-72	0.322454	0.961	0.796	3.69574e-68
Tmpo	1.98197e-78	0.321752	0.9	0.611	4.04877e-74
Btg2	2.78036e-77	0.321296	0.548	0.235	5.67971e-73
Smarca5	2.75003e-75	0.320992	0.894	0.595	5.61775e-71
Ephb2	4.86996e-105	0.32083	0.447	0.144	9.94835e-101
Zfp462	1.16152e-83	0.316806	0.64	0.307	2.37275e-79
Mcm7	5.46725e-70	0.316247	0.846	0.559	1.11685e-65
Tfdp2	3.78903e-80	0.315085	0.651	0.328	7.74024e-76
Eif5	5.92067e-76	0.314647	0.964	0.778	1.20948e-71
Btbd17	1.01168e-156	0.312577	0.234	0.014	2.06665e-152
1500004A13Rik	2.87441e-185	0.311445	0.343	0.038	5.87185e-181
Slc38a2	9.79295e-74	0.309309	0.727	0.392	2.0005e-69
Scube1	3.34148e-145	0.308278	0.319	0.046	6.82599e-141
Peg10	6.8896e-151	0.30811	0.422	0.087	1.40741e-146
Kif15	2.36809e-88	0.307983	0.563	0.237	4.83754e-84
Stox2	1.00569e-92	0.30743	0.59	0.253	2.05443e-88
Col9a1	1.05402e-60	0.306957	0.204	0.048	2.15315e-56
Zdbf2	1.33314e-80	0.306904	0.492	0.2	2.72334e-76
Trim37	1.67044e-93	0.305581	0.55	0.227	3.41237e-89
Phip	1.14127e-80	0.305499	0.78	0.417	2.33139e-76
Tra2a	2.86605e-63	0.304791	0.875	0.56	5.85478e-59
Pnn	1.25042e-67	0.304465	0.865	0.546	2.55436e-63
BC005561	5.99932e-84	0.303667	0.631	0.301	1.22554e-79
Kmt2a	9.69098e-94	0.301067	0.609	0.267	1.97967e-89
Gadd45g	0.282209	0.300891	0.255	0.283	1
Fndc3c1	6.36255e-111	0.300589	0.435	0.125	1.29974e-106
Ahi1	5.55415e-128	0.299982	0.474	0.133	1.1346e-123
Rif1	1.28966e-87	0.299737	0.689	0.331	2.63452e-83
Syne2	1.97652e-81	0.29944	0.589	0.274	4.03763e-77
Crmp1	4.05608e-143	0.29898	0.34	0.056	8.28576e-139
Zfp292	1.02339e-71	0.297948	0.667	0.348	2.09057e-67
Adgrg1	5.33361e-98	0.293901	0.369	0.103	1.08955e-93
Pgp	1.86106e-80	0.2932	0.68	0.35	3.80177e-76
Atad2	1.44158e-86	0.293141	0.636	0.289	2.94485e-82
Cbx5	1.13245e-66	0.292601	0.907	0.623	2.31336e-62
Sox5	1.39501e-103	0.292435	0.354	0.09	2.84972e-99
C130071C03Rik	3.18652e-96	0.291786	0.243	0.042	6.50942e-92
Mcm3	1.99059e-67	0.291727	0.708	0.394	4.06638e-63
Otx2	1.04541e-66	0.29042	0.435	0.172	2.13556e-62
Prtg	3.38596e-112	0.290053	0.401	0.105	6.91684e-108
Dll1	3.16896e-97	0.289597	0.15	0.01	6.47355e-93
Gm47283	3.08121e-45	0.288955	0.771	0.51	6.2943e-41
Nr2f2	1.71613e-33	0.288478	0.418	0.236	3.50572e-29
Klf6	1.13167e-48	0.287996	0.448	0.217	2.31177e-44
Msn	2.54864e-139	0.285936	0.381	0.076	5.20635e-135
Prc1	8.4968e-45	0.285755	0.547	0.305	1.73573e-40
Nrarp	8.72148e-83	0.284741	0.392	0.132	1.78162e-78
Usp1	2.62045e-76	0.284543	0.751	0.404	5.35305e-72
H2-Ke6	8.25603e-111	0.282063	0.464	0.144	1.68654e-106
Map4k4	1.38901e-70	0.280706	0.77	0.429	2.83746e-66
Cenpe	9.16294e-59	0.279605	0.57	0.284	1.87181e-54
Ktn1	3.67096e-66	0.278921	0.766	0.425	7.49903e-62
Mageh1	4.97193e-85	0.277951	0.623	0.288	1.01567e-80
Auts2	1.2503e-58	0.277237	0.748	0.436	2.55411e-54
Gm26917	3.88071e-81	0.276749	0.599	0.273	7.92752e-77
Atad5	2.93399e-101	0.276351	0.468	0.157	5.99356e-97
Xist	2.90603e-33	0.275902	0.39	0.198	5.93644e-29
Ube3a	4.5307e-76	0.275506	0.722	0.384	9.25532e-72
Gm1673	1.56857e-73	0.274695	0.879	0.573	3.20428e-69
Tmem47	4.53093e-76	0.274411	0.539	0.236	9.25577e-72
Hipk2	2.94981e-81	0.274116	0.571	0.261	6.02587e-77
Bptf	1.37494e-70	0.273735	0.74	0.405	2.80872e-66
Tcf12	2.03724e-75	0.273633	0.711	0.379	4.16167e-71
Lig1	3.31249e-73	0.273234	0.744	0.403	6.76675e-69
Rcor2	4.68457e-76	0.273198	0.611	0.293	9.56965e-72
Gjc1	5.0151e-81	0.272476	0.67	0.335	1.02449e-76
Bcat1	2.08607e-120	0.272031	0.472	0.135	4.26142e-116
Macf1	1.21653e-72	0.270005	0.659	0.331	2.48514e-68
Pcna	1.90977e-54	0.269693	0.857	0.571	3.90128e-50
Tuba1a	1.37862e-24	0.269115	0.989	0.907	2.81625e-20
Luc7l2	3.6001e-70	0.267985	0.878	0.528	7.35427e-66
Dtx4	4.98853e-162	0.267866	0.313	0.037	1.01906e-157
Smchd1	1.49922e-71	0.267471	0.774	0.439	3.0626e-67
Celsr2	3.00871e-93	0.267387	0.351	0.098	6.14619e-89
Ccdc34	1.39576e-60	0.266863	0.854	0.576	2.85125e-56
Arl4c	4.96456e-65	0.266834	0.548	0.264	1.01416e-60
Atrx	8.4179e-60	0.266235	0.861	0.533	1.71961e-55
Tut4	2.89151e-63	0.26503	0.766	0.435	5.90678e-59
Myo10	6.40027e-80	0.264866	0.604	0.283	1.30745e-75
Sox2ot	8.48371e-137	0.264774	0.261	0.029	1.73305e-132
Hnrnpu	7.16246e-51	0.263502	0.965	0.795	1.46315e-46
Zfp41	3.0792e-114	0.263196	0.459	0.138	6.29019e-110
Setbp1	1.02531e-79	0.26243	0.333	0.099	2.0945e-75
Uhrf1	1.37616e-66	0.261711	0.715	0.391	2.81121e-62
Tcf7l2	8.33164e-71	0.261387	0.546	0.247	1.70199e-66
Myh10	2.30506e-79	0.260071	0.703	0.354	4.70878e-75
Slit2	2.21804e-43	0.260039	0.297	0.12	4.53101e-39
Stmn2	1.70993e-31	0.259497	0.218	0.087	3.49305e-27
Anp32e	6.23537e-59	0.257111	0.906	0.649	1.27376e-54
Slc38a1	9.89678e-65	0.256962	0.724	0.413	2.02171e-60
Fabp3	3.4109e-87	0.256861	0.262	0.055	6.96778e-83
Gsk3b	4.5842e-54	0.256493	0.787	0.492	9.3646e-50
Dpysl2	1.00191e-62	0.256331	0.722	0.416	2.04671e-58
Mir9-3hg	1.2865e-141	0.255681	0.204	0.011	2.62805e-137
Zfp36l1	5.88988e-45	0.255496	0.72	0.451	1.20318e-40
Spsb4	3.5785e-102	0.254966	0.434	0.133	7.31016e-98
Ccp110	5.1664e-83	0.254219	0.41	0.14	1.05539e-78
Topbp1	4.48623e-80	0.2539	0.671	0.328	9.16448e-76
Acvr2b	1.12471e-60	0.253885	0.674	0.374	2.29756e-56
Hells	3.34627e-67	0.253667	0.674	0.36	6.83576e-63
Nktr	1.88263e-62	0.252469	0.711	0.385	3.84583e-58
Stmn4	1.03816e-134	0.251584	0.208	0.014	2.12075e-130
Celf1	1.15751e-67	0.250143	0.681	0.365	2.36455e-63
Ucp2	4.17283e-21	-0.251244	0.17	0.312	8.52426e-17
Capg	8.8006e-37	-0.257608	0.014	0.173	1.79779e-32
H3f3a	1.01979e-68	-0.257644	0.998	0.981	2.08324e-64
Plp2	2.67676e-14	-0.25805	0.224	0.328	5.46809e-10
Dap	7.57147e-09	-0.258122	0.29	0.353	0.00015467
Ndufb4	0.00320159	-0.25851	0.602	0.552	1
Irx5	5.03214e-26	-0.260261	0.023	0.145	1.02797e-21
Rps28	7.29974e-45	-0.260272	0.993	0.97	1.49119e-40
Smad7	2.43134e-07	-0.261198	0.228	0.292	0.00496674
Atp6v1f	1.6954e-08	-0.268767	0.744	0.648	0.000346337
Hey1	2.85504e-10	-0.27013	0.159	0.242	5.83227e-06
Laptm4a	0.000297844	-0.271534	0.711	0.612	1
Nudt14	5.70482e-12	-0.274428	0.27	0.358	1.16538e-07
Irx3	1.68432e-19	-0.274709	0.046	0.152	3.44074e-15
Crym	0.461332	-0.274962	0.258	0.225	1
Tle5	1.98042e-11	-0.276789	0.854	0.735	4.0456e-07
Frem2	1.99103e-30	-0.279735	0.043	0.195	4.06727e-26
Phlda3	3.99781e-23	-0.280085	0.135	0.28	8.16673e-19
Rps27	1.36752e-48	-0.280124	0.996	0.965	2.79357e-44
Ap1m2	5.7922e-47	-0.280232	0.046	0.259	1.18323e-42
Pltp	1.10401e-22	-0.28163	0.073	0.201	2.25528e-18
Akr1a1	8.16613e-12	-0.281746	0.865	0.727	1.66818e-07
Lmo4	0.0473289	-0.281804	0.638	0.537	1
Hbb-bt	0.0126303	-0.282295	0.093	0.118	1
Chmp2b	4.6508e-12	-0.283144	0.336	0.413	9.50065e-08
Cox6c	4.66119e-26	-0.283749	0.952	0.858	9.52188e-22
Rprm	0.778752	-0.283823	0.257	0.223	1
Nt5c	5.73302e-05	-0.284515	0.445	0.445	1
Ndrg2	2.19793e-32	-0.285101	0.051	0.212	4.48994e-28
Col18a1	0.0681362	-0.285511	0.472	0.426	1
Tmem54	3.87395e-49	-0.286277	0.023	0.23	7.91371e-45
H3f3b	3.30254e-62	-0.286317	0.996	0.972	6.74642e-58
Ptprf	0.993907	-0.286864	0.677	0.508	1
Myl12b	1.20436e-07	-0.286977	0.706	0.612	0.00246027
Cnn2	1.49058e-11	-0.287073	0.142	0.231	3.04496e-07
Hist3h2ba	0.000266423	-0.287093	0.512	0.483	1
Lgals7	6.31504e-24	-0.287523	0.003	0.103	1.29004e-19
Atpif1	5.52593e-25	-0.28824	0.961	0.858	1.12884e-20
Skp1a	2.11805e-10	-0.289199	0.785	0.661	4.32675e-06
Mpzl2	1.20313e-52	-0.29094	0.026	0.247	2.45776e-48
Aldh2	0.000671785	-0.29132	0.497	0.468	1
Hspb8	2.03665e-41	-0.291694	0.022	0.201	4.16047e-37
Mdk	3.25394e-47	-0.293528	0.995	0.954	6.64715e-43
Mdh1	7.24236e-11	-0.293839	0.842	0.718	1.47947e-06
Lgals1	0.41987	-0.29415	0.437	0.407	1
Tfap2a	1.40431e-32	-0.295581	0.029	0.18	2.86873e-28
Espn	2.41082e-33	-0.296453	0.092	0.282	4.92482e-29
Kcnk1	7.66484e-30	-0.297041	0.091	0.253	1.56577e-25
Pcdh7	6.77228e-15	-0.297137	0.157	0.265	1.38344e-10
Nrep	1.03466e-07	-0.298267	0.325	0.374	0.00211361
Serpinh1	5.61717e-11	-0.298385	0.829	0.707	1.14747e-06
Serpinb6a	8.93296e-21	-0.298868	0.169	0.303	1.82483e-16
Fth1	1.07221e-38	-0.299256	0.988	0.922	2.19031e-34
Tpd52	2.1298e-26	-0.299748	0.266	0.43	4.35076e-22
Samd5	2.2368e-40	-0.300664	0.028	0.207	4.56934e-36
Rps29	1.97757e-72	-0.301454	0.999	0.986	4.03977e-68
Bex1	3.06421e-12	-0.303274	0.823	0.718	6.25957e-08
Mt2	1.67241e-07	-0.305842	0.156	0.222	0.00341641
Tgfb2	1.32847e-11	-0.306679	0.117	0.205	2.7138e-07
Capn6	3.3503e-29	-0.306836	0.081	0.24	6.844e-25
Eya2	4.75637e-29	-0.307452	0.113	0.282	9.71631e-25
Myl12a	2.52888e-09	-0.308971	0.799	0.678	5.166e-05
Tpm1	0.00198375	-0.309562	0.757	0.655	1
Bambi	1.68055e-14	-0.312905	0.099	0.197	3.43304e-10
Rps26	2.52944e-97	-0.314193	1	0.991	5.16713e-93
Bcl11b	7.72638e-21	-0.315473	0.15	0.289	1.57835e-16
Nav2	1.0601e-37	-0.315585	0.077	0.267	2.16558e-33
Cdkn1a	5.34741e-21	-0.31725	0.057	0.175	1.09237e-16
Twist1	0.27139	-0.317414	0.248	0.244	1
Isl1	3.30301e-26	-0.320068	0.081	0.23	6.74739e-22
Tmem176b	3.02908e-25	-0.32159	0.137	0.292	6.18781e-21
Gsta4	0.000399877	-0.32202	0.52	0.485	1
Gm266	1.48609e-25	-0.324405	0.082	0.223	3.03579e-21
Cdc42ep5	3.92013e-36	-0.325769	0.119	0.312	8.00803e-32
Spint1	1.49221e-48	-0.330346	0.028	0.235	3.04828e-44
Krt7	2.46704e-43	-0.331748	0.003	0.177	5.03967e-39
Cdh3	4.07895e-51	-0.331857	0.022	0.234	8.33249e-47
Hba-x	2.76904e-06	-0.332097	0.581	0.436	0.0565659
Cdo1	3.21909e-27	-0.332947	0.068	0.213	6.57595e-23
Krt19	7.67299e-28	-0.333245	0.029	0.162	1.56744e-23
Emb	1.40052e-09	-0.334516	0.393	0.434	2.86098e-05
Rnh1	4.65698e-12	-0.334699	0.388	0.443	9.51329e-08
Cdh1	4.35751e-44	-0.33676	0.028	0.221	8.90153e-40
Ikzf2	1.61495e-21	-0.337153	0.151	0.289	3.29902e-17
Phgdh	5.21101e-14	-0.338843	0.764	0.685	1.0645e-09
Msx2	4.3711e-29	-0.339626	0.038	0.181	8.92929e-25
Hras	3.24922e-07	-0.34232	0.769	0.638	0.0066375
F11r	3.53165e-47	-0.343195	0.059	0.277	7.21445e-43
Id2	2.45357e-10	-0.344118	0.612	0.614	5.01216e-06
Gnas	3.3944e-81	-0.344466	0.983	0.936	6.93408e-77
Bmp4	9.95366e-30	-0.345491	0.028	0.168	2.03333e-25
Mt1	0.0346629	-0.345909	0.343	0.33	1
Bcl11a	6.68222e-19	-0.348966	0.259	0.374	1.36504e-14
Mapk13	2.48251e-59	-0.354946	0.075	0.345	5.07128e-55
Npnt	2.27333e-31	-0.358487	0.067	0.228	4.64395e-27
Esrp1	3.24501e-56	-0.3597	0.035	0.274	6.6289e-52
Sema3a	1.51412e-37	-0.360112	0.04	0.215	3.09304e-33
Rbms1	7.14055e-30	-0.360286	0.216	0.392	1.45867e-25
Klk8	2.76262e-49	-0.360675	0.059	0.279	5.64349e-45
Itgb5	1.65403e-32	-0.361616	0.084	0.252	3.37884e-28
Kremen2	8.84901e-38	-0.361696	0.002	0.155	1.80768e-33
Cldn4	6.86008e-53	-0.363074	0.018	0.232	1.40138e-48
Gstm1	0.00128759	-0.364414	0.244	0.181	1
Slc9a3r1	4.85617e-34	-0.366325	0.168	0.35	9.92019e-30
Hba-a2	0.000603603	-0.368653	0.36	0.274	1
Socs2	1.99467e-20	-0.369233	0.193	0.324	4.07471e-16
Six2	1.98285e-44	-0.36991	0.043	0.242	4.05056e-40
Stard10	1.4595e-47	-0.371799	0.111	0.337	2.98147e-43
Meis2	1.80742e-06	-0.37196	0.64	0.565	0.036922
Arf5	9.99632e-36	-0.375718	0.879	0.76	2.04205e-31
Gm10076	1.86703e-50	-0.390004	0.972	0.896	3.81397e-46
Pdcd4	8.83154e-20	-0.391064	0.26	0.379	1.80411e-15
Aopep	4.33416e-36	-0.394511	0.134	0.324	8.85383e-32
Uba52	8.08632e-35	-0.39901	0.933	0.823	1.65187e-30
Igfbp5	0.000278286	-0.400731	0.581	0.573	1
Cd63	5.15879e-17	-0.404847	0.591	0.59	1.05384e-12
Mfap2	4.985e-08	-0.407749	0.59	0.539	0.00101834
Nfib	7.22109e-12	-0.409404	0.272	0.351	1.47512e-07
Commd3	3.1221e-25	-0.410574	0.392	0.498	6.37782e-21
Zfhx3	1.20484e-12	-0.411499	0.407	0.456	2.46125e-08
Txndc17	9.57936e-12	-0.413764	0.817	0.685	1.95687e-07
Six1	6.30967e-41	-0.415572	0.107	0.316	1.28894e-36
Cstb	6.87855e-14	-0.420425	0.465	0.496	1.40515e-09
Fermt1	4.54781e-59	-0.421373	0.009	0.24	9.29026e-55
Mfap4	1.70149e-23	-0.423852	0.172	0.321	3.4758e-19
Rab25	2.49407e-68	-0.430542	0.036	0.31	5.09488e-64
Fgf8	0.0166571	-0.436063	0.153	0.174	1
Trp63	1.26147e-52	-0.436441	0.007	0.216	2.57694e-48
Dstn	7.66554e-37	-0.440556	0.827	0.738	1.56592e-32
Hba-a1	0.0295478	-0.45432	0.419	0.344	1
Igfbp4	2.29704e-06	-0.459623	0.606	0.553	0.0469239
Rbp1	1.05375e-20	-0.463788	0.675	0.661	2.15259e-16
Vamp8	1.34314e-47	-0.466719	0.189	0.407	2.74377e-43
Cd9	1.23867e-29	-0.467571	0.149	0.315	2.53035e-25
Krt15	6.87526e-28	-0.470522	0.002	0.117	1.40448e-23
Cd24a	3.51491e-25	-0.476684	0.784	0.698	7.18026e-21
Ezr	2.97129e-28	-0.476693	0.383	0.495	6.06976e-24
Cldn3	7.31604e-48	-0.477129	0.076	0.301	1.49452e-43
Tmsb10	5.74992e-124	-0.504181	0.994	0.972	1.17459e-119
Ifitm3	2.32149e-34	-0.509986	0.082	0.257	4.74234e-30
Tceal9	8.72484e-87	-0.510387	0.929	0.844	1.78231e-82
Dsp	3.55499e-60	-0.512614	0.024	0.266	7.26214e-56
Gas1	1.12121e-20	-0.519686	0.295	0.411	2.2904e-16
Ifitm2	1.48442e-34	-0.533302	0.641	0.661	3.03238e-30
Gm16136	4.2737e-70	-0.537987	0.016	0.284	8.73032e-66
Gm42418	1.29112e-08	-0.541736	0.992	0.934	0.00026375
Cyb5a	2.93792e-45	-0.542115	0.687	0.673	6.00158e-41
AY036118	5.59587e-05	-0.552034	0.784	0.689	1
Hspb1	9.14089e-42	-0.576631	0.032	0.215	1.8673e-37
Hbb-y	0.0936629	-0.596146	0.807	0.742	1
Id1	1.0447e-44	-0.597148	0.454	0.615	2.1341e-40
Acer2	9.85988e-92	-0.59849	0.101	0.454	2.01418e-87
Gpc3	1.005e-33	-0.605279	0.339	0.48	2.05301e-29
Pdlim1	1.74054e-39	-0.611093	0.252	0.428	3.55557e-35
Tfap2b	1.79526e-40	-0.611715	0.022	0.196	3.66736e-36
Pdgfc	1.15249e-89	-0.61379	0.068	0.405	2.35431e-85
Bcam	2.06785e-55	-0.61681	0.139	0.38	4.2242e-51
Wls	1.29221e-77	-0.649236	0.097	0.404	2.63974e-73
S100a10	1.10498e-27	-0.679182	0.35	0.458	2.25725e-23
Msx1	2.62228e-51	-0.698169	0.119	0.352	5.3568e-47
Pitx1	3.64422e-64	-0.708428	0.065	0.341	7.4444e-60
Wfdc2	1.1131e-41	-0.716144	0.438	0.553	2.27383e-37
Atox1	5.951e-76	-0.722991	0.709	0.713	1.21567e-71
Sostdc1	1.55474e-46	-0.723009	0.03	0.227	3.17602e-42
Perp	1.78456e-75	-0.729762	0.013	0.297	3.64549e-71
Krt5	4.53563e-38	-0.771987	0.004	0.16	9.26538e-34
Id3	5.56951e-79	-0.798555	0.706	0.773	1.13774e-74
Itm2b	1.30594e-44	-0.819421	0.533	0.61	2.66778e-40
Cldn6	7.5786e-121	-0.820242	0.073	0.497	1.54816e-116
Cldn7	6.66022e-111	-0.836416	0.08	0.483	1.36055e-106
Wnt4	1.16772e-89	-0.878168	0.021	0.345	2.38542e-85
Wnt6	4.83312e-71	-0.895779	0.011	0.28	9.87311e-67
Spint2	4.01026e-122	-0.898256	0.238	0.624	8.19215e-118
Sfn	1.26589e-88	-0.924409	0.009	0.329	2.58596e-84
Aldh1a3	2.07658e-28	-0.973246	0.18	0.337	4.24203e-24
H19	1.32822e-58	-0.998497	0.278	0.508	2.7133e-54
Igfbp2	6.27917e-106	-1.02203	0.725	0.766	1.28271e-101
Anxa2	3.38744e-88	-1.03442	0.056	0.385	6.91986e-84
Igf2	9.51253e-114	-1.03518	0.136	0.523	1.94322e-109
Krt8	1.52508e-134	-1.0962	0.096	0.539	3.11544e-130
Krt14	6.19604e-69	-1.11961	0.017	0.282	1.26573e-64
Epcam	3.92891e-173	-1.15143	0.214	0.711	8.02597e-169
Pdgfa	2.3418e-149	-1.1879	0.194	0.641	4.78382e-145
Krt18	8.52474e-166	-1.30504	0.128	0.614	1.74143e-161
S100a11	3.88265e-106	-1.33441	0.419	0.646	7.93148e-102
Cxcl14	9.81504e-40	-1.35781	0.027	0.201	2.00502e-35

## Sheet: AP22062001.clusterEctoderm_3_di
gene_id	p_val	avg_logFC	pct.1	pct.2	p_val_adj
Igfbp5	5.02852e-102	0.830447	0.911	0.509	1.02723e-97
Epcam	1.33087e-136	0.660123	0.972	0.549	2.7187e-132
mt-Co1	6.87065e-108	0.63033	0.987	0.762	1.40354e-103
Cadm1	1.88815e-135	0.622983	0.797	0.365	3.85712e-131
Zfhx3	5.22025e-169	0.6227	0.864	0.367	1.06639e-164
mt-Cytb	1.89803e-105	0.622541	0.99	0.786	3.8773e-101
Gstm1	7.70005e-30	0.579731	0.337	0.166	1.57297e-25
Nfib	3.40785e-135	0.574307	0.708	0.265	6.96156e-131
Itm2b	1.96982e-68	0.540834	0.876	0.541	4.02395e-64
mt-Atp6	1.63506e-92	0.535473	0.998	0.943	3.3401e-88
Tgfb2	1.7342e-93	0.534496	0.45	0.139	3.54263e-89
Krt18	7.04239e-107	0.531256	0.901	0.45	1.43862e-102
mt-Co3	8.75593e-84	0.519414	0.994	0.853	1.78866e-79
Gas1	1.23246e-68	0.514122	0.661	0.337	2.51766e-64
mt-Nd4	4.00461e-92	0.512231	0.985	0.73	8.18061e-88
mt-Co2	6.00384e-88	0.511804	0.994	0.859	1.22646e-83
Krt8	5.73323e-109	0.500371	0.849	0.38	1.17118e-104
Pitx1	9.13624e-113	0.495242	0.631	0.223	1.86635e-108
Isl1	5.98383e-160	0.48777	0.552	0.135	1.22238e-155
Ptprf	2.27583e-123	0.480396	0.914	0.468	4.64906e-119
Ezr	2.77262e-120	0.47678	0.841	0.403	5.66391e-116
Xist	4.82173e-26	0.474898	0.371	0.208	9.84983e-22
Malat1	2.13927e-63	0.474426	0.998	0.878	4.3701e-59
Spint2	1.28223e-108	0.473706	0.931	0.478	2.61934e-104
Aldh1a3	1.11179e-40	0.458367	0.513	0.268	2.27117e-36
Cldn7	6.87567e-125	0.456467	0.824	0.327	1.40456e-120
Ikzf2	3.23941e-147	0.456167	0.634	0.192	6.61747e-143
mt-Nd1	2.30439e-74	0.452342	0.981	0.7	4.70741e-70
Bcl11a	2.82344e-129	0.44585	0.724	0.281	5.76772e-125
Runx1	4.19102e-165	0.44372	0.494	0.1	8.56142e-161
Dsp	1.126e-148	0.441529	0.579	0.151	2.3002e-144
mt-Nd2	2.59204e-75	0.440385	0.983	0.718	5.29503e-71
Nrip1	2.19477e-119	0.436503	0.708	0.286	4.48348e-115
Sfn	1.53272e-71	0.435927	0.536	0.217	3.13103e-67
Krt17	2.69116e-49	0.43247	0.193	0.049	5.4975e-45
Gpc3	9.71023e-88	0.426326	0.791	0.389	1.98361e-83
Cldn6	8.16007e-142	0.425253	0.864	0.331	1.66694e-137
Mfap4	8.35265e-86	0.422909	0.595	0.235	1.70628e-81
Fgf8	7.01305e-30	0.410433	0.31	0.143	1.43263e-25
Igfbp3	2.19765e-97	0.409867	0.303	0.062	4.48936e-93
Mgp	3.3835e-92	0.401656	0.201	0.025	6.9118e-88
Id1	1.70274e-68	0.389214	0.88	0.529	3.47835e-64
mt-Nd4l	2.29763e-80	0.386355	0.827	0.434	4.69359e-76
Samd5	1.1785e-142	0.383891	0.485	0.113	2.40745e-138
Cpm	7.82833e-114	0.382232	0.285	0.045	1.59917e-109
Foxe1	1.91064e-56	0.379644	0.147	0.024	3.90305e-52
Atp2b1	8.45536e-98	0.378424	0.787	0.382	1.72726e-93
Gm49708	2.40807e-109	0.378167	0.524	0.166	4.91921e-105
Pcdh7	4.56392e-146	0.377102	0.607	0.175	9.32318e-142
Eya1	5.41523e-136	0.370369	0.498	0.126	1.10622e-131
Wfdc2	2.36674e-73	0.367261	0.848	0.47	4.83478e-69
Meis2	1.95069e-74	0.367129	0.883	0.521	3.98487e-70
S100a11	8.16121e-43	0.364757	0.856	0.554	1.66717e-38
Cdkn1a	1.19462e-75	0.362036	0.367	0.111	2.44038e-71
Kcnq1ot1	2.73207e-76	0.361296	0.794	0.384	5.58108e-72
Tcf4	3.93193e-79	0.357245	0.791	0.414	8.03214e-75
mt-Nd5	3.61208e-76	0.355075	0.932	0.516	7.37876e-72
Pitx2	6.40489e-65	0.35419	0.224	0.05	1.30839e-60
Wnt4	4.08531e-71	0.353266	0.572	0.229	8.34548e-67
Tmem176b	3.31413e-104	0.353061	0.578	0.202	6.77011e-100
Hsp90b1	1.01374e-48	0.345603	0.973	0.734	2.07086e-44
Atox1	4.57625e-59	0.345454	0.946	0.667	9.34836e-55
Slc12a2	5.95783e-123	0.343827	0.484	0.133	1.21707e-118
Jun	1.01949e-21	0.343507	0.797	0.578	2.08261e-17
Clu	3.07299e-81	0.340474	0.286	0.066	6.27751e-77
Sox4	3.19681e-62	0.338434	0.939	0.664	6.53045e-58
Igfbp2	9.77075e-56	0.33798	0.973	0.717	1.99597e-51
Socs2	9.94275e-64	0.33649	0.558	0.249	2.0311e-59
Fgf9	7.79911e-135	0.336114	0.425	0.089	1.5932e-130
Cldn4	8.78094e-122	0.332012	0.496	0.133	1.79377e-117
Il17rd	1.97664e-135	0.331209	0.494	0.122	4.03788e-131
Pbx1	1.4319e-58	0.330742	0.855	0.532	2.92509e-54
Rrbp1	8.42159e-86	0.328817	0.796	0.391	1.72036e-81
Elf5	1.34064e-88	0.325423	0.245	0.043	2.73866e-84
Sp8	1.54806e-124	0.324247	0.491	0.126	3.16239e-120
Igsf9	2.17548e-121	0.324189	0.656	0.236	4.44408e-117
H19	2.07792e-53	0.322782	0.748	0.41	4.24478e-49
Dmrta2	1.26165e-124	0.322747	0.488	0.124	2.57729e-120
Sulf1	2.58467e-90	0.32227	0.506	0.176	5.27996e-86
Trim2	2.7394e-104	0.321738	0.557	0.196	5.59605e-100
Six1	1.07057e-110	0.318227	0.628	0.209	2.18696e-106
Ece1	5.04229e-150	0.317542	0.517	0.122	1.03004e-145
Cldn3	5.894e-106	0.316149	0.592	0.195	1.20403e-101
Mfap2	6.08004e-61	0.313028	0.838	0.493	1.24203e-56
Otx2	6.87768e-51	0.311561	0.426	0.183	1.40497e-46
Ccn1	4.84608e-27	0.310527	0.557	0.335	9.89957e-23
Cd24a	4.35866e-44	0.308932	0.934	0.672	8.90387e-40
Frem2	5.39843e-112	0.308662	0.439	0.114	1.10279e-107
Jag1	1.20477e-145	0.307934	0.356	0.056	2.4611e-141
Fras1	9.76095e-128	0.307863	0.483	0.125	1.99397e-123
Cdh1	6.03048e-140	0.306804	0.505	0.123	1.23191e-135
Slc9a3r1	1.61654e-94	0.304566	0.641	0.254	3.30227e-90
Sparc	1.77364e-43	0.301014	0.822	0.526	3.6232e-39
Emb	1.127e-80	0.300141	0.754	0.363	2.30223e-76
Mpped2	1.55411e-74	0.299994	0.658	0.302	3.17473e-70
Serpinh1	3.06289e-51	0.298414	0.96	0.686	6.25687e-47
Bcam	7.74175e-79	0.296967	0.652	0.274	1.58148e-74
Epha4	2.51586e-76	0.295567	0.454	0.163	5.13939e-72
Cd9	1.342e-88	0.292077	0.592	0.224	2.74144e-84
Aplp2	9.72134e-73	0.290499	0.799	0.413	1.98587e-68
Klf5	2.19618e-100	0.2902	0.382	0.095	4.48636e-96
Igf1r	2.52361e-83	0.289365	0.652	0.285	5.15524e-79
Hs6st2	1.18596e-99	0.286624	0.456	0.137	2.42268e-95
Lmo4	1.98631e-53	0.285578	0.833	0.503	4.05764e-49
Cers4	2.91864e-89	0.284191	0.41	0.122	5.9622e-85
Scd2	4.51307e-50	0.283694	0.881	0.545	9.2193e-46
Nfia	7.16408e-92	0.283496	0.359	0.091	1.46348e-87
Cdo1	5.60525e-70	0.283107	0.412	0.143	1.14504e-65
Six2	8.00569e-102	0.280929	0.494	0.149	1.6354e-97
Nfat5	5.36381e-97	0.28079	0.546	0.192	1.09572e-92
Aopep	4.72074e-97	0.280351	0.611	0.226	9.64353e-93
mt-Nd3	2.89819e-62	0.27927	0.893	0.518	5.92042e-58
Fst	3.60961e-11	0.279006	0.144	0.074	7.37372e-07
Six3	9.13869e-43	0.278552	0.672	0.39	1.86685e-38
Acvr2a	1.20097e-90	0.278242	0.438	0.137	2.45335e-86
Meis1	9.192e-74	0.276918	0.602	0.258	1.87774e-69
Pdgfc	4.26777e-102	0.275147	0.717	0.269	8.7182e-98
Msx1	2.01151e-48	0.274887	0.545	0.262	4.1091e-44
Six3os1	1.39555e-35	0.274831	0.668	0.405	2.85082e-31
Hspa5	4.51717e-43	0.271842	0.949	0.657	9.22768e-39
Gm16136	2.20973e-94	0.269869	0.526	0.177	4.51403e-90
Pdcd4	2.91148e-79	0.268845	0.669	0.297	5.94757e-75
Atrx	5.56348e-48	0.268772	0.875	0.542	1.13651e-43
Upk3bl	8.45297e-101	0.267535	0.296	0.056	1.72677e-96
Pgrmc1	9.74346e-45	0.266919	0.914	0.635	1.99039e-40
Pcdh19	5.81086e-92	0.26683	0.344	0.084	1.18704e-87
Eya2	2.45893e-95	0.266218	0.56	0.191	5.02311e-91
Spint1	9.04129e-133	0.265356	0.522	0.133	1.84695e-128
Ifitm3	8.91799e-35	0.264904	0.395	0.191	1.82177e-30
App	2.50765e-80	0.264847	0.709	0.331	5.12263e-76
Id3	3.02376e-36	0.26406	0.945	0.725	6.17693e-32
Chd3	7.28395e-63	0.263826	0.809	0.454	1.48796e-58
Erbb3	5.60588e-151	0.262636	0.439	0.084	1.14517e-146
Npnt	8.3248e-67	0.262505	0.429	0.153	1.70059e-62
Stra6	5.43013e-74	0.262309	0.344	0.099	1.10927e-69
Nav2	5.29735e-98	0.261732	0.532	0.174	1.08214e-93
Hist3h2ba	9.17146e-57	0.261435	0.773	0.434	1.87355e-52
Gm266	2.42848e-72	0.261424	0.437	0.15	4.96089e-68
Zfp36l1	2.15487e-48	0.261139	0.783	0.448	4.40196e-44
Lsr	3.99924e-84	0.25966	0.595	0.233	8.16966e-80
Pcdh17	2.60784e-89	0.257981	0.313	0.071	5.32729e-85
Smad7	7.91605e-107	0.257186	0.614	0.215	1.61709e-102
Mmp11	8.16757e-82	0.255608	0.422	0.136	1.66847e-77
Pdgfa	3.05982e-57	0.255492	0.914	0.488	6.25061e-53
Ttc3	2.08498e-42	0.255375	0.944	0.647	4.2592e-38
Foxn3	3.73582e-73	0.255167	0.664	0.303	7.63154e-69
Cyb5a	4.67496e-49	0.253793	0.909	0.631	9.55e-45
Fos	3.60881e-10	0.251774	0.369	0.248	7.37208e-06
Skil	1.29663e-74	0.250985	0.498	0.191	2.64876e-70
Wnt6	0.0359228	-0.251821	0.287	0.218	1
Hint1	2.36603e-29	-0.255359	0.981	0.891	4.83332e-25
Cdca8	0.00370239	-0.257075	0.658	0.587	1
Hbb-bt	0.389308	-0.261556	0.128	0.11	1
Pclaf	3.41544e-07	-0.266706	0.746	0.694	0.00697706
Nme2	3.26347e-39	-0.270278	0.99	0.95	6.66662e-35
Cks2	0.00106334	-0.272432	0.781	0.685	1
Cotl1	0.160238	-0.273303	0.555	0.464	1
Slc25a5	7.11194e-16	-0.276903	0.928	0.811	1.45283e-11
Ranbp1	1.21254e-29	-0.277577	0.979	0.9	2.47699e-25
Hspa4l	0.00601254	-0.27952	0.186	0.201	1
Ran	7.82238e-45	-0.281848	0.989	0.951	1.59796e-40
Lix1	1.29574e-07	-0.284216	0.088	0.152	0.00264693
Rrm2	0.0049434	-0.285337	0.608	0.547	1
Pantr1	8.69187e-14	-0.289451	0.032	0.116	1.77558e-09
Tubb5	7.75703e-38	-0.296375	0.996	0.963	1.58461e-33
Ccnd1	0.95481	-0.296962	0.717	0.574	1
Zic1	9.79791e-22	-0.300845	0.009	0.117	2.00152e-17
Hist1h1b	0.080975	-0.304982	0.473	0.44	1
Tuba1b	6.29071e-29	-0.316147	0.971	0.903	1.28507e-24
Fez1	4.54545e-23	-0.321217	0.054	0.187	9.28545e-19
Prrx2	0.304639	-0.328497	0.219	0.213	1
Ptn	0.0885248	-0.334142	0.81	0.649	1
Ube2c	2.88365e-05	-0.335131	0.639	0.611	0.589072
Hist1h2ae	0.0131979	-0.337973	0.534	0.488	1
Nes	0.597959	-0.342759	0.313	0.261	1
Tubb3	0.00513124	-0.346686	0.185	0.208	1
Twist1	0.0383358	-0.3467	0.299	0.234	1
Hes5	1.83699e-06	-0.349346	0.072	0.123	0.037526
Gm42418	0.00129851	-0.352181	0.985	0.937	1
Six6	1.87974e-10	-0.358072	0.052	0.126	3.83994e-06
Lgals1	0.277912	-0.370655	0.454	0.405	1
Mif	7.23948e-59	-0.376096	0.993	0.967	1.47888e-54
Sostdc1	0.0347032	-0.37738	0.179	0.192	1
Hbb-bh1	7.7771e-08	-0.435597	0.156	0.222	0.00158871
Nr2f1	2.99375e-09	-0.455392	0.159	0.228	6.11562e-05
Hba-a2	0.0704202	-0.475235	0.299	0.289	1
Lhx2	8.6662e-20	-0.477007	0.112	0.236	1.77033e-15
Tfap2b	2.68056e-12	-0.482675	0.089	0.177	5.47585e-08
Metrn	1.43569e-10	-0.482709	0.311	0.357	2.93282e-06
Lmo1	1.02783e-24	-0.686127	0.18	0.325	2.09966e-20
AY036118	5.54991e-15	-0.701419	0.746	0.699	1.13374e-10
Hba-a1	1.23198e-06	-0.711603	0.33	0.363	0.0251669
Crabp1	7.26942e-31	-0.78536	0.524	0.606	1.485e-26
Vim	2.02973e-14	-0.801778	0.691	0.612	4.14634e-10
Hba-x	8.70249e-19	-0.883762	0.393	0.477	1.77775e-14
Ckb	2.04318e-29	-1.01024	0.443	0.536	4.17381e-25
Cxcl14	3.54463e-05	-1.01025	0.131	0.175	0.724098
Hbb-y	5.86282e-31	-1.09947	0.769	0.752	1.19766e-26

## Sheet: AP22062001.clusterEctoderm_4_di
gene_id	p_val	avg_logFC	pct.1	pct.2	p_val_adj
Cxcl14	0	2.19239	0.679	0.099	0
Sostdc1	0	1.48033	0.749	0.113	0
Tfap2b	0	1.37888	0.762	0.081	0
Wnt6	0	1.35315	0.809	0.15	0
Krt14	2.04466e-177	1.11017	0.675	0.171	4.17684e-173
Xist	1.57769e-26	0.979038	0.392	0.213	3.2229e-22
Kremen2	0	0.948435	0.617	0.059	0
Malat1	2.91962e-84	0.934869	0.99	0.884	5.9642e-80
Col18a1	3.8611e-123	0.873366	0.777	0.388	7.88746e-119
Pdgfa	4.31703e-110	0.857869	0.852	0.516	8.81883e-106
Wnt4	2.36582e-158	0.837141	0.721	0.224	4.8329e-154
Fgfr2	6.59648e-199	0.826394	0.664	0.164	1.34753e-194
Wls	2.36372e-160	0.823875	0.775	0.288	4.8286e-156
Trp63	4.00694e-241	0.807748	0.649	0.112	8.18537e-237
Igfbp2	4.56658e-90	0.800439	0.92	0.736	9.32861e-86
Sema3a	2.99641e-191	0.798518	0.594	0.125	6.12107e-187
Bcam	9.73668e-140	0.779671	0.741	0.279	1.98901e-135
Meis2	6.36129e-107	0.779478	0.85	0.542	1.29948e-102
mt-Cytb	5.16676e-119	0.763428	0.99	0.796	1.05547e-114
Krt5	3.11174e-127	0.759005	0.436	0.089	6.35666e-123
Fermt1	5.14056e-236	0.752982	0.677	0.131	1.05011e-231
mt-Co1	8.15844e-123	0.747926	0.987	0.772	1.66661e-118
mt-Co2	2.87932e-121	0.742467	0.997	0.865	5.88188e-117
Ccnd2	9.21062e-93	0.730264	0.892	0.653	1.88155e-88
Kcnq1ot1	3.86025e-71	0.728266	0.76	0.408	7.88572e-67
mt-Nd4	4.03017e-111	0.725756	0.982	0.743	8.23283e-107
Wnt3	0	0.722902	0.502	0.021	0
Wnt7b	2.8856e-156	0.717903	0.509	0.107	5.89471e-152
mt-Nd2	2.12371e-97	0.713588	0.976	0.731	4.33832e-93
Ctsl	4.13213e-98	0.711824	0.84	0.538	8.44111e-94
mt-Co3	2.08396e-110	0.706407	0.995	0.859	4.2571e-106
Plxna2	4.80433e-202	0.698187	0.475	0.067	9.81429e-198
mt-Nd1	1.83937e-101	0.694775	0.969	0.715	3.75746e-97
Tfap2a	1.17567e-236	0.688195	0.591	0.092	2.40165e-232
mt-Atp6	1.15596e-105	0.678756	0.997	0.946	2.3614e-101
Agrn	5.99414e-125	0.675864	0.643	0.229	1.22448e-120
Itgb5	3.8377e-185	0.665835	0.662	0.16	7.83965e-181
Anxa2	2.87426e-100	0.665372	0.69	0.273	5.87154e-96
Irx5	3.35101e-246	0.66366	0.535	0.066	6.84544e-242
Txndc17	6.00272e-61	0.660395	0.825	0.694	1.22624e-56
Krt15	2.06807e-123	0.652564	0.361	0.059	4.22465e-119
Vcan	1.67574e-77	0.649763	0.592	0.251	3.42319e-73
Pdlim1	2.04951e-91	0.646949	0.706	0.352	4.18675e-87
Cdh3	1.15031e-173	0.632651	0.599	0.139	2.34986e-169
Perp	8.4544e-177	0.623165	0.708	0.18	1.72707e-172
mt-Nd4l	1.17568e-64	0.622525	0.803	0.455	2.40169e-60
Lgals7	2.63951e-165	0.621583	0.374	0.045	5.392e-161
mt-Nd5	1.03197e-71	0.610026	0.876	0.543	2.1081e-67
Pcdh7	1.55027e-77	0.606588	0.537	0.205	3.16689e-73
Gm26917	6.00094e-46	0.591929	0.579	0.302	1.22587e-41
Dnajc1	2.56914e-66	0.586843	0.594	0.3	5.24825e-62
Igfbp5	8.43958e-68	0.577921	0.842	0.538	1.72404e-63
Mbnl2	3.29772e-94	0.570348	0.636	0.261	6.73658e-90
Ptprf	3.91712e-67	0.568381	0.798	0.505	8.00189e-63
Tnfrsf19	1.5654e-161	0.564439	0.483	0.091	3.19781e-157
Irx3	1.05275e-211	0.563909	0.53	0.077	2.15055e-207
Frem2	1.64133e-133	0.560672	0.507	0.12	3.35291e-129
S100a11	5.06118e-80	0.558798	0.856	0.569	1.0339e-75
mt-Nd3	2.17186e-63	0.55765	0.852	0.541	4.43668e-59
Bcl11b	1.72953e-107	0.55458	0.618	0.215	3.53308e-103
Cald1	6.17793e-58	0.549581	0.734	0.452	1.26203e-53
Col17a1	2.95226e-243	0.544649	0.372	0.022	6.03087e-239
Pdgfc	2.62104e-81	0.542164	0.656	0.298	5.35426e-77
Nav2	1.71967e-90	0.536883	0.54	0.189	3.51295e-86
Gjb2	1.68293e-159	0.528363	0.254	0.016	3.43788e-155
Npnt	2.67516e-108	0.523899	0.524	0.153	5.46481e-104
Pltp	1.51919e-145	0.520579	0.545	0.126	3.10341e-141
Hras	6.74328e-64	0.518967	0.801	0.644	1.37752e-59
Tpm1	1.81302e-69	0.518114	0.876	0.647	3.70364e-65
Ikzf2	4.50955e-68	0.512227	0.546	0.225	9.21211e-64
Meis1	1.30021e-55	0.510013	0.561	0.279	2.65608e-51
Wnt9b	5.1611e-295	0.509661	0.388	0.014	1.05431e-290
Nfib	4.47367e-56	0.507994	0.608	0.299	9.13882e-52
Col4a1	9.67819e-95	0.498185	0.545	0.187	1.97706e-90
Adgrl2	6.329e-50	0.481385	0.573	0.297	1.29289e-45
Rbms1	2.34971e-71	0.477829	0.649	0.319	4.8e-67
Dag1	1.27842e-54	0.473754	0.54	0.266	2.61155e-50
Foxp1	1.11504e-56	0.46366	0.698	0.409	2.2778e-52
Fth1	8.85674e-81	0.462507	0.961	0.931	1.80926e-76
Trps1	5.94763e-82	0.457418	0.512	0.184	1.21498e-77
Ank3	5.99165e-78	0.45662	0.522	0.195	1.22397e-73
Nrep	1.025e-64	0.454034	0.644	0.327	2.09387e-60
Auts2	5.12399e-52	0.453582	0.773	0.457	1.04673e-47
Hspa1a	2.46853e-17	0.452164	0.199	0.091	5.04272e-13
Slc2a3	8.5249e-86	0.449831	0.364	0.091	1.74147e-81
Gpc3	1.64775e-46	0.447466	0.692	0.421	3.36603e-42
Col4a2	4.49505e-112	0.446337	0.48	0.127	9.18248e-108
S100a10	6.08899e-71	0.441569	0.749	0.395	1.24386e-66
Jag2	1.00327e-137	0.439124	0.411	0.073	2.04947e-133
Tmem132a	3.38484e-52	0.437183	0.571	0.284	6.91455e-48
Sema3c	4.93966e-103	0.433448	0.357	0.074	1.00907e-98
Igsf9	9.72114e-49	0.425403	0.551	0.27	1.98583e-44
Smad7	9.41886e-41	0.42526	0.501	0.249	1.92408e-36
Zfp36l2	1.56185e-90	0.422134	0.458	0.138	3.19055e-86
mt-Atp8	1.88699e-42	0.419764	0.533	0.277	3.85473e-38
Nfkbia	2.30974e-23	0.410031	0.455	0.266	4.71833e-19
Ccn1	6.89674e-09	0.406615	0.473	0.357	0.000140887
Akap9	2.23195e-40	0.399137	0.648	0.376	4.55943e-36
Ahnak	1.31007e-145	0.397279	0.463	0.085	2.67622e-141
H19	8.80629e-49	0.395734	0.734	0.428	1.79895e-44
Phip	2.73674e-36	0.39383	0.71	0.455	5.59061e-32
Ttc28	1.30741e-63	0.392932	0.414	0.145	2.67077e-59
Cd24a	4.9386e-39	0.390622	0.825	0.699	1.00886e-34
Lef1	1.87423e-67	0.387902	0.475	0.172	3.82868e-63
Atrx	1.99153e-34	0.387826	0.803	0.567	4.06831e-30
Rrbp1	2.26353e-27	0.387644	0.641	0.431	4.62395e-23
Son	2.36812e-33	0.387569	0.808	0.576	4.83759e-29
Sdc4	8.71568e-55	0.387162	0.491	0.212	1.78044e-50
Nckap5	1.49148e-62	0.38321	0.261	0.063	3.0468e-58
Crnde	1.02575e-147	0.382382	0.375	0.053	2.09541e-143
Robo2	2.04624e-106	0.381708	0.326	0.059	4.18006e-102
Lamb1	2.01968e-75	0.381702	0.424	0.132	4.1258e-71
Slc38a2	3.55622e-26	0.38004	0.657	0.428	7.26464e-22
Dst	3.74338e-55	0.378096	0.385	0.141	7.64698e-51
Msx2	3.06596e-70	0.378003	0.4	0.121	6.26315e-66
Pnisr	1.82903e-32	0.37795	0.729	0.479	3.73633e-28
Zfp644	2.32082e-44	0.377467	0.692	0.41	4.74097e-40
Luzp1	4.18646e-44	0.376808	0.67	0.407	8.5521e-40
Junb	1.32508e-15	0.375977	0.357	0.221	2.70686e-11
Piezo2	2.94657e-169	0.375866	0.276	0.018	6.01925e-165
Ogt	2.9158e-30	0.375766	0.553	0.333	5.95639e-26
Igf2	2.55435e-43	0.370895	0.721	0.413	5.21802e-39
Rnd3	8.8656e-44	0.370838	0.576	0.311	1.81107e-39
Ifitm2	7.5861e-46	0.369289	0.838	0.633	1.54969e-41
Ktn1	1.23664e-27	0.365821	0.685	0.462	2.5262e-23
Sox11	5.01232e-36	0.36517	0.902	0.768	1.02392e-31
Ssbp2	3.62564e-25	0.365103	0.587	0.391	7.40646e-21
Rab38	2.91094e-110	0.364965	0.398	0.085	5.94647e-106
Aplp2	4.27056e-25	0.364213	0.657	0.45	8.72391e-21
Ntf5	8.12346e-124	0.364055	0.449	0.095	1.65946e-119
Laptm4a	7.94377e-38	0.359298	0.806	0.607	1.62275e-33
Utrn	7.88119e-42	0.358049	0.465	0.223	1.60997e-37
Msx1	1.56773e-34	0.357048	0.522	0.278	3.20255e-30
Chd3	6.3398e-30	0.356901	0.71	0.484	1.29509e-25
Pcp4l1	1.48471e-147	0.356738	0.248	0.017	3.03296e-143
Lama5	1.87317e-71	0.356688	0.357	0.1	3.82652e-67
Itm2b	2.246e-43	0.356237	0.808	0.566	4.58813e-39
App	6.6818e-34	0.355922	0.605	0.363	1.36496e-29
Mir100hg	8.90737e-35	0.3557	0.4	0.19	1.8196e-30
Jun	1.84295e-09	0.355386	0.716	0.599	3.76477e-05
Prrc2c	2.69914e-33	0.355201	0.858	0.656	5.51379e-29
Rbbp8	2.17234e-31	0.351556	0.56	0.337	4.43766e-27
Tead1	2.09049e-29	0.351334	0.574	0.351	4.27045e-25
Sparc	3.24978e-34	0.350738	0.803	0.543	6.63865e-30
Btg1	5.92314e-24	0.34584	0.628	0.423	1.20998e-19
Itm2c	2.36039e-37	0.345465	0.602	0.343	4.82181e-33
Fjx1	5.70182e-53	0.34325	0.545	0.254	1.16477e-48
Itga6	1.32723e-48	0.34323	0.478	0.212	2.71127e-44
Itgav	7.8487e-89	0.342018	0.33	0.072	1.60333e-84
Sdc1	9.19418e-40	0.340729	0.599	0.337	1.87819e-35
Chd6	4.12928e-32	0.340697	0.574	0.34	8.4353e-28
Atxn10	9.00987e-28	0.338912	0.767	0.625	1.84054e-23
Efnb2	6.23416e-37	0.337079	0.457	0.224	1.27351e-32
Myh9	2.10186e-43	0.336551	0.542	0.279	4.29368e-39
Rsrp1	1.7924e-26	0.335291	0.736	0.523	3.66152e-22
Egr1	1.57832e-09	0.332184	0.37	0.263	3.2242e-05
4632427E13Rik	1.32373e-20	0.332045	0.432	0.258	2.70412e-16
Nxn	1.065e-30	0.331437	0.68	0.464	2.17558e-26
Macf1	5.29616e-29	0.331237	0.591	0.366	1.0819e-24
Dsp	1.13987e-48	0.32689	0.45	0.188	2.32852e-44
Hapln1	7.49886e-120	0.324938	0.235	0.022	1.53187e-115
Alkbh1	1.15061e-24	0.324452	0.481	0.287	2.35047e-20
Adamts18	2.90053e-90	0.323733	0.297	0.055	5.92519e-86
Slc39a10	3.42685e-36	0.322905	0.535	0.3	7.00038e-32
Cspp1	1.41975e-24	0.32134	0.452	0.26	2.90026e-20
Npr3	7.27724e-109	0.319651	0.227	0.023	1.48659e-104
Lpp	1.21524e-54	0.319418	0.414	0.159	2.48248e-50
Iqgap1	1.74288e-48	0.317545	0.468	0.208	3.56036e-44
Chd2	1.37268e-26	0.317053	0.494	0.282	2.80411e-22
Fras1	3.39251e-43	0.316756	0.383	0.155	6.93022e-39
Fosb	9.50056e-15	0.316538	0.183	0.087	1.94077e-10
Mast4	5.94233e-51	0.313633	0.387	0.145	1.2139e-46
Gjb6	5.00833e-149	0.313243	0.206	0.008	1.0231e-144
Fzd10	5.16896e-112	0.312481	0.238	0.026	1.05591e-107
Gas1	8.52962e-34	0.312207	0.608	0.359	1.74243e-29
Fzd3	2.68417e-24	0.311935	0.586	0.372	5.48323e-20
Tfap2c	7.18009e-130	0.31009	0.369	0.058	1.46675e-125
Ash1l	4.13457e-24	0.309638	0.504	0.302	8.44611e-20
Gria2	3.0202e-83	0.309268	0.139	0.009	6.16967e-79
Gm47283	3.61487e-10	0.307606	0.677	0.544	7.38445e-06
Zfp503	1.17294e-37	0.3068	0.502	0.255	2.39608e-33
Fos	3.33491e-10	0.305173	0.365	0.254	6.81256e-06
Sema3d	1.54635e-77	0.30344	0.297	0.065	3.15889e-73
Tulp4	1.56679e-26	0.303432	0.527	0.321	3.20063e-22
Stk26	3.59908e-81	0.303362	0.416	0.12	7.35221e-77
Klk8	2.03571e-59	0.302178	0.504	0.201	4.15855e-55
Flna	4.70043e-41	0.299971	0.553	0.287	9.60204e-37
Tnrc18	3.60472e-29	0.299215	0.413	0.21	7.36373e-25
Rbm26	7.72649e-25	0.299038	0.633	0.419	1.57837e-20
Vgll4	4.32168e-29	0.298732	0.608	0.38	8.82832e-25
Igfbp4	8.13358e-37	0.297909	0.77	0.534	1.66153e-32
Galnt18	7.39225e-152	0.297859	0.3	0.028	1.51009e-147
Otx1	1.18161e-36	0.296282	0.336	0.139	2.41379e-32
Svil	9.08404e-44	0.296021	0.339	0.13	1.85569e-39
Itga3	2.7193e-66	0.295703	0.289	0.071	5.55499e-62
Tia1	9.16042e-25	0.293728	0.679	0.47	1.87129e-20
Mycbp2	5.75462e-20	0.293546	0.478	0.299	1.17555e-15
Tln2	1.57158e-44	0.292705	0.431	0.188	3.21043e-40
Bmp7	2.32243e-52	0.292613	0.424	0.164	4.74426e-48
Rest	1.54083e-37	0.291965	0.631	0.374	3.14761e-33
Ankrd11	8.7461e-25	0.291875	0.749	0.544	1.78665e-20
P4ha1	2.44926e-31	0.290364	0.414	0.207	5.00335e-27
Nfat5	2.14201e-22	0.289576	0.409	0.227	4.37569e-18
Kdm5a	1.61686e-24	0.288946	0.48	0.284	3.30292e-20
Kdm5b	8.52744e-30	0.288919	0.662	0.421	1.74199e-25
Hbb-y	0.172849	0.288676	0.801	0.748	1
Fry	4.26099e-92	0.28773	0.238	0.034	8.70435e-88
Ajuba	1.01326e-43	0.284549	0.574	0.301	2.0699e-39
Bambi	1.74045e-32	0.284222	0.347	0.156	3.5554e-28
Efna5	4.45252e-34	0.283771	0.436	0.216	9.0956e-30
Nktr	7.89744e-22	0.283104	0.623	0.422	1.61329e-17
Ptprd	6.53455e-32	0.282852	0.364	0.167	1.33488e-27
Ctnnal1	1.37963e-41	0.282537	0.427	0.196	2.81831e-37
Igf1r	1.81725e-24	0.280855	0.53	0.319	3.71228e-20
Tenm3	9.60384e-22	0.280246	0.46	0.268	1.96187e-17
Hspg2	3.10355e-60	0.279797	0.346	0.107	6.33993e-56
Fat1	3.62341e-33	0.279398	0.409	0.2	7.4019e-29
Bcl11a	1.63584e-25	0.279067	0.542	0.327	3.3417e-21
Smg6	1.12217e-20	0.278744	0.449	0.264	2.29237e-16
Slc25a27	1.72608e-22	0.278439	0.313	0.157	3.52604e-18
Mbnl1	6.96581e-50	0.2782	0.346	0.121	1.42297e-45
Serpinh1	1.26353e-24	0.278134	0.852	0.714	2.58114e-20
Ackr3	3.77382e-38	0.277458	0.346	0.14	7.70917e-34
Atxn7l3b	3.24849e-29	0.277349	0.884	0.77	6.63601e-25
Megf6	1.91096e-72	0.277131	0.333	0.086	3.90371e-68
Ccnd3	1.99419e-24	0.276792	0.734	0.527	4.07373e-20
Ryk	3.557e-22	0.276761	0.669	0.477	7.26624e-18
Mir205hg	2.0557e-94	0.276672	0.303	0.055	4.19938e-90
Znrf3	1.62468e-77	0.276287	0.29	0.063	3.3189e-73
Zfp462	2.9997e-27	0.274412	0.561	0.344	6.12779e-23
Susd4	1.39402e-48	0.273742	0.367	0.136	2.8477e-44
Rap2c	1.59584e-36	0.27297	0.483	0.248	3.25998e-32
Tcf4	3.20242e-20	0.272933	0.657	0.45	6.5419e-16
Rock1	6.26672e-23	0.272086	0.622	0.433	1.28017e-18
Purb	1.39697e-22	0.272061	0.656	0.457	2.85374e-18
Sptbn1	6.62192e-28	0.271737	0.494	0.279	1.35273e-23
Arid5b	6.62094e-35	0.270321	0.427	0.201	1.35253e-30
Actn4	9.04821e-32	0.270261	0.646	0.404	1.84837e-27
Pnrc1	1.35343e-25	0.270178	0.71	0.495	2.76478e-21
Lman1	2.52031e-23	0.26983	0.651	0.426	5.1485e-19
Fn1	8.35238e-30	0.269658	0.44	0.227	1.70622e-25
Tra2a	3.6832e-22	0.269283	0.803	0.594	7.52403e-18
Hba-a1	0.0834557	0.269206	0.344	0.36	1
Ptpn13	1.03851e-46	0.267626	0.396	0.155	2.12147e-42
Cited2	4.8329e-22	0.26752	0.507	0.312	9.87264e-18
Ucp2	1.79288e-31	0.267024	0.486	0.258	3.66249e-27
Ascc3	1.23522e-19	0.266814	0.315	0.165	2.5233e-15
Rac3	5.44901e-55	0.265717	0.519	0.223	1.11312e-50
Antxr1	1.62712e-54	0.265502	0.272	0.076	3.32389e-50
Thoc2	4.18161e-24	0.265284	0.566	0.355	8.5422e-20
Dok5	1.49141e-59	0.265029	0.328	0.095	3.04665e-55
Nisch	2.26676e-22	0.264975	0.741	0.528	4.63054e-18
Nectin2	3.21225e-23	0.263611	0.515	0.307	6.56199e-19
Map4k4	2.03968e-20	0.263459	0.669	0.469	4.16666e-16
Cep164	1.67472e-29	0.262776	0.486	0.271	3.42112e-25
Ptprk	9.41342e-19	0.262418	0.351	0.196	1.92297e-14
Ctsb	2.73547e-23	0.261549	0.515	0.317	5.58801e-19
Ctnnb1	6.17853e-17	0.261108	0.853	0.736	1.26215e-12
Hba-a2	0.70368	0.260915	0.31	0.288	1
Hspa5	2.1725e-17	0.260911	0.871	0.681	4.43798e-13
F11r	2.17618e-42	0.260834	0.46	0.205	4.4455e-38
Snai2	1.17201e-94	0.26082	0.312	0.057	2.39419e-90
Wnt10b	7.1191e-119	0.260669	0.184	0.01	1.45429e-114
Sf3b3	1.80329e-14	0.260515	0.661	0.478	3.68376e-10
Rbm39	5.61073e-15	0.260333	0.907	0.76	1.14616e-10
Mlec	8.73844e-21	0.260087	0.643	0.465	1.78509e-16
Nbl1	1.5487e-68	0.259226	0.294	0.069	3.16369e-64
Huwe1	1.07021e-20	0.259101	0.625	0.423	2.18623e-16
Lamc1	1.91248e-39	0.259087	0.305	0.113	3.90681e-35
Cd151	1.12909e-36	0.258851	0.537	0.28	2.3065e-32
Arid4b	5.9118e-22	0.258766	0.641	0.445	1.20766e-17
Arhgdib	1.68985e-71	0.258722	0.312	0.075	3.45202e-67
Clk1	6.72081e-25	0.258611	0.53	0.321	1.37293e-20
Plk2	2.55109e-44	0.258509	0.377	0.147	5.21136e-40
Dcn	8.25731e-37	0.257854	0.168	0.042	1.6868e-32
Parm1	3.47582e-97	0.256807	0.277	0.044	7.1004e-93
Kdm2a	3.67474e-21	0.256762	0.462	0.281	7.50676e-17
Tenm2	5.26042e-74	0.255366	0.238	0.044	1.0746e-69
Ptpn14	3.3422e-58	0.254942	0.307	0.089	6.82745e-54
Rflnb	9.51226e-32	0.254867	0.416	0.204	1.94317e-27
Phf3	1.21279e-16	0.253832	0.545	0.368	2.47748e-12
Hsp90b1	2.44289e-17	0.253617	0.894	0.756	4.99033e-13
Dlx2	1.22889e-42	0.252952	0.276	0.088	2.51038e-38
Ctdspl	3.11241e-44	0.252862	0.364	0.143	6.35803e-40
Ahcyl2	7.46263e-39	0.252571	0.347	0.141	1.52447e-34
Setd2	5.09616e-27	0.252036	0.429	0.229	1.04104e-22
Ccdc80	2.76589e-67	0.251962	0.233	0.046	5.65016e-63
Btbd7	2.43261e-23	0.251814	0.468	0.277	4.96933e-19
Ddx50	3.63026e-22	0.251451	0.639	0.431	7.41589e-18
Cdh1	1.66033e-42	0.251294	0.393	0.156	3.39172e-38
Plxdc2	1.23659e-61	0.25122	0.308	0.083	2.5261e-57
Htra1	2.03671e-96	0.250851	0.235	0.03	4.1606e-92
Cacnb3	1.39193e-38	0.250564	0.483	0.234	2.84344e-34
Apoe	3.21715e-34	0.250287	0.607	0.345	6.572e-30
Cdc20	1.43043e-06	-0.250111	0.39	0.465	0.0292208
Shisa2	3.04861e-17	-0.251296	0.031	0.155	6.2277e-13
Ddx39	1.27717e-05	-0.252068	0.591	0.588	0.2609
Ddah1	4.09731e-19	-0.252266	0.062	0.21	8.36999e-15
Sms	7.62921e-06	-0.253579	0.628	0.62	0.155849
Lyar	1.11054e-07	-0.253689	0.623	0.641	0.00226861
Rplp1	2.12233e-48	-0.253766	0.995	0.997	4.3355e-44
Gsr	9.34608e-14	-0.254198	0.192	0.317	1.90922e-09
Rps2	5.32285e-55	-0.255805	0.997	0.997	1.08735e-50
Crip2	1.50018e-14	-0.25754	0.132	0.267	3.06456e-10
Psat1	8.23154e-10	-0.258463	0.21	0.307	1.68154e-05
2610318N02Rik	3.19348e-08	-0.259046	0.274	0.356	0.000652364
Tyms	2.80763e-07	-0.259111	0.522	0.581	0.00573544
Nusap1	4.398e-06	-0.260542	0.245	0.317	0.0898423
Cacybp	2.35432e-10	-0.26082	0.757	0.751	4.8094e-06
Rps12	2.69566e-50	-0.260972	0.992	0.997	5.50669e-46
Rpl41	1.53602e-51	-0.261351	0.993	0.994	3.13777e-47
Birc5	2.12139e-08	-0.262261	0.594	0.652	0.000433357
Thyn1	2.28458e-08	-0.262738	0.388	0.455	0.000466694
Gmnn	2.5655e-06	-0.263301	0.504	0.557	0.0524081
Cct3	2.3355e-17	-0.26405	0.83	0.823	4.77095e-13
Npm3	8.3978e-06	-0.264192	0.556	0.573	0.17155
Cldn3	2.89417e-11	-0.264371	0.157	0.273	5.91222e-07
Dnajc9	1.36962e-08	-0.267022	0.626	0.64	0.000279786
H1fx	4.38549e-09	-0.269192	0.656	0.671	8.95868e-05
Pantr1	9.42383e-12	-0.269605	0.024	0.113	1.9251e-07
Slc9a3r1	1.77968e-05	-0.269663	0.277	0.321	0.363554
Cotl1	0.000289669	-0.270833	0.462	0.481	1
Tgfb2	5.80506e-14	-0.27524	0.078	0.204	1.18586e-09
Bex2	4.52777e-09	-0.275706	0.605	0.643	9.24933e-05
Anp32b	1.69205e-25	-0.275764	0.92	0.918	3.45651e-21
Cct8	4.63408e-14	-0.277294	0.824	0.817	9.46649e-10
Tubb5	2.45595e-32	-0.279045	0.961	0.97	5.01702e-28
Hist1h2ae	3.24168e-06	-0.281463	0.447	0.502	0.0662211
Ccnb1	1.49084e-07	-0.283695	0.362	0.44	0.00304549
Pea15a	2.07688e-19	-0.285373	0.129	0.285	4.24264e-15
Dctpp1	2.0368e-12	-0.285581	0.744	0.754	4.16078e-08
Eno3	9.48501e-09	-0.285616	0.165	0.258	0.00019376
Gpx4	8.14317e-17	-0.28708	0.804	0.809	1.66349e-12
Zic1	6.76725e-18	-0.288504	0.002	0.113	1.38241e-13
Cks2	1.96604e-07	-0.290023	0.682	0.703	0.00401622
Rps27l	1.28432e-19	-0.29498	0.843	0.865	2.6236e-15
H2afz	1.21674e-47	-0.295668	0.99	0.99	2.48555e-43
Fez1	5.15896e-22	-0.295757	0.031	0.184	1.05387e-17
Cdca8	1.97708e-09	-0.301938	0.548	0.605	4.03878e-05
Crym	4.00634e-11	-0.304615	0.131	0.245	8.18415e-07
Sox3	1.04065e-31	-0.307753	0.002	0.192	2.12585e-27
Sod1	1.59749e-10	-0.311371	0.458	0.526	3.26334e-06
Syt11	6.08164e-28	-0.314463	0.069	0.267	1.24236e-23
Otx2	2.59634e-25	-0.315102	0.059	0.244	5.3038e-21
Pcna	2.83294e-08	-0.315212	0.612	0.627	0.000578713
Pcbp4	7.51062e-16	-0.315992	0.739	0.73	1.53427e-11
Hint1	3.01311e-35	-0.317525	0.894	0.907	6.15518e-31
Hey1	1.27601e-21	-0.317912	0.082	0.246	2.60664e-17
Ranbp1	2.05348e-31	-0.320919	0.896	0.915	4.19485e-27
Hes5	3.27016e-19	-0.322987	0.007	0.13	6.68027e-15
Ascl1	3.54155e-16	-0.325796	0.013	0.122	7.23467e-12
Gm266	9.0163e-24	-0.327435	0.047	0.216	1.84185e-19
Mif	1.49387e-34	-0.328965	0.961	0.972	3.05168e-30
Rhoc	1.40681e-18	-0.332184	0.222	0.381	2.87382e-14
Bex4	2.53313e-14	-0.332714	0.591	0.64	5.17468e-10
Nap1l1	3.09714e-29	-0.33799	0.868	0.879	6.32683e-25
Dlx5	1.55687e-15	-0.338474	0.1	0.231	3.18038e-11
Marcks	1.06251e-16	-0.339645	0.822	0.792	2.1705e-12
Gstm1	0.000350376	-0.345076	0.148	0.199	1
Rrm2	3.87869e-09	-0.347113	0.515	0.562	7.92338e-05
Cdk1	1.332e-09	-0.347581	0.419	0.506	2.72102e-05
Ccna2	2.28325e-13	-0.348672	0.333	0.445	4.66423e-09
Rian	3.95428e-26	-0.350361	0.116	0.322	8.07779e-22
Id4	1.00274e-07	-0.354888	0.184	0.266	0.0020484
Pclaf	1.37836e-18	-0.356938	0.622	0.714	2.8157e-14
Nt5dc2	1.6964e-23	-0.367536	0.677	0.742	3.46541e-19
Tubb3	4.08881e-14	-0.371724	0.095	0.22	8.35261e-10
Ran	7.61526e-56	-0.3727	0.936	0.96	1.55564e-51
Hmgb2	9.04199e-31	-0.372827	0.927	0.94	1.8471e-26
Six6	4.75034e-12	-0.374716	0.033	0.125	9.704e-08
Hsp90aa1	4.85649e-43	-0.376596	0.946	0.948	9.92084e-39
Ppa1	7.77554e-20	-0.379223	0.708	0.732	1.58839e-15
Hspa4l	9.25526e-30	-0.380893	0.029	0.222	1.89066e-25
Dut	6.47142e-24	-0.388775	0.742	0.782	1.32198e-19
Ldha	4.50807e-35	-0.394594	0.894	0.905	9.20908e-31
Txn1	7.98001e-43	-0.39747	0.868	0.885	1.63016e-38
Tkt	2.63178e-28	-0.399493	0.71	0.751	5.3762e-24
Six1	4.67119e-27	-0.400006	0.096	0.301	9.5423e-23
Foxg1	6.12857e-42	-0.402966	0.039	0.302	1.25194e-37
Rbp1	9.32766e-18	-0.410322	0.592	0.674	1.90545e-13
Tead2	2.4807e-32	-0.41297	0.514	0.643	5.06757e-28
Nes	4.87393e-11	-0.414266	0.179	0.282	9.95646e-07
Lhx2	5.19033e-31	-0.436299	0.033	0.241	1.06028e-26
Pitx1	7.33686e-14	-0.437503	0.173	0.304	1.49877e-09
Tuba1a	8.04204e-40	-0.438746	0.9	0.925	1.64283e-35
Tuba1b	2.71337e-48	-0.440035	0.879	0.919	5.54287e-44
Sfrp1	3.4123e-32	-0.441525	0.139	0.367	6.97065e-28
Ube2c	6.34841e-13	-0.443372	0.538	0.626	1.29685e-08
Map1b	9.13177e-07	-0.443977	0.478	0.489	0.0186544
Nnat	1.13755e-09	-0.445661	0.834	0.821	2.32379e-05
Tubb4b	8.47784e-25	-0.449024	0.667	0.751	1.73185e-20
Cenpv	4.52574e-43	-0.449064	0.075	0.345	9.24519e-39
Cdh2	6.54002e-46	-0.451675	0.078	0.366	1.33599e-41
Csrp2	4.72881e-16	-0.47386	0.564	0.659	9.66001e-12
Hes6	1.67606e-07	-0.478871	0.367	0.42	0.00342386
Tmsb4x	7.22313e-34	-0.498436	0.977	0.979	1.47554e-29
Gsta4	1.43873e-22	-0.498487	0.365	0.509	2.93904e-18
Gnai2	4.10453e-40	-0.519404	0.718	0.761	8.38472e-36
Metrn	2.91678e-25	-0.527342	0.189	0.371	5.95839e-21
Six3os1	1.28084e-36	-0.533178	0.225	0.477	2.61649e-32
Mest	1.53235e-20	-0.533903	0.71	0.758	3.13028e-16
Uchl1	2.68582e-37	-0.538438	0.303	0.518	5.4866e-33
Rprm	4.42496e-38	-0.540289	0.023	0.257	9.0393e-34
Krt18	1.09335e-12	-0.552444	0.48	0.528	2.23349e-08
Six3	6.20124e-34	-0.5598	0.237	0.462	1.26679e-29
Wfdc2	1.17589e-22	-0.563236	0.429	0.545	2.4021e-18
Tubb2b	3.81535e-29	-0.588089	0.721	0.753	7.794e-25
Aldh1a3	0.000230115	-0.611902	0.269	0.313	1
Meg3	7.45064e-27	-0.613198	0.263	0.478	1.52202e-22
Krt8	9.93845e-22	-0.654703	0.336	0.472	2.03023e-17
Psip1	5.29191e-61	-0.719923	0.79	0.824	1.08103e-56
Ccnd1	4.89456e-38	-0.768503	0.46	0.615	9.99861e-34
Vim	2.66794e-28	-0.854497	0.543	0.636	5.45007e-24
Crabp2	1.26181e-70	-0.888114	0.558	0.745	2.57762e-66
Sox2	8.05281e-93	-0.926449	0.077	0.54	1.64503e-88
Dlk1	1.50157e-70	-1.17121	0.109	0.49	3.06741e-66
Ckb	2.17659e-33	-1.27033	0.393	0.538	4.44633e-29

## Sheet: AP22062001.clusterEctoderm_5_di
gene_id	p_val	avg_logFC	pct.1	pct.2	p_val_adj
Fezf2	4.32018e-178	1.23006	0.615	0.055	8.82526e-174
Flrt2	1.21968e-237	1.13437	0.805	0.073	2.49155e-233
Dlk1	6.23521e-34	1.11076	0.833	0.43	1.27373e-29
Dlx6os1	2.07419e-233	1.09441	0.776	0.067	4.23715e-229
Dlx5	1.04204e-134	1.0355	0.914	0.19	2.12868e-130
Car2	7.48894e-213	1.0069	0.77	0.073	1.52984e-208
Mecom	1.54623e-142	0.984824	0.833	0.145	3.15865e-138
Six3os1	6.92301e-64	0.958541	0.943	0.43	1.41423e-59
Tgfb2	5.93897e-116	0.953356	0.828	0.166	1.21321e-111
Lgr4	8.36491e-117	0.943718	0.862	0.199	1.70878e-112
Meg3	8.79154e-52	0.895068	0.937	0.435	1.79594e-47
Sox2	2.80385e-60	0.84922	0.96	0.467	5.72771e-56
Id2	7.5151e-47	0.844811	0.954	0.602	1.53518e-42
Six3	4.33407e-57	0.808548	0.925	0.418	8.85365e-53
Rprm	1.41383e-45	0.797859	0.649	0.214	2.88817e-41
Mest	1.85874e-29	0.781514	0.977	0.745	3.79702e-25
Hey1	1.59817e-84	0.778789	0.81	0.206	3.26474e-80
Lmo4	2.51626e-42	0.736906	0.908	0.544	5.14021e-38
Id3	5.86107e-32	0.733997	0.983	0.752	1.1973e-27
Epcam	6.1579e-43	0.700489	0.989	0.604	1.25793e-38
Tmem47	6.17027e-63	0.696953	0.816	0.275	1.26046e-58
Fos	8.30256e-11	0.68735	0.466	0.26	1.69605e-06
Xist	1.15679e-12	0.682396	0.437	0.227	2.36309e-08
Klf6	1.96135e-39	0.676181	0.672	0.246	4.00664e-35
Wfdc2	1.13306e-44	0.673924	0.943	0.517	2.31461e-40
Egr1	2.45352e-14	0.672776	0.511	0.268	5.01206e-10
Sfrp1	1.82717e-48	0.663723	0.816	0.323	3.73253e-44
Auts2	2.08576e-42	0.639513	0.92	0.48	4.26079e-38
Spint2	1.49152e-38	0.632911	0.954	0.537	3.04688e-34
Helt	1.00935e-265	0.609582	0.437	0.011	2.06189e-261
Cldn7	1.00427e-50	0.604986	0.931	0.388	2.05153e-46
Dync1i1	1.86665e-155	0.598035	0.546	0.047	3.81319e-151
Col2a1	1.11141e-44	0.593967	0.851	0.386	2.2704e-40
Mfge8	1.33074e-42	0.580596	0.759	0.306	2.71844e-38
Malat1	8.02599e-26	0.58052	1	0.893	1.63955e-21
Kcnq1ot1	6.01433e-24	0.561701	0.839	0.436	1.22861e-19
Mfap2	3.57183e-25	0.560505	0.874	0.537	7.29654e-21
Fgf17	6.30296e-55	0.549776	0.402	0.072	1.28757e-50
Slit2	1.34254e-78	0.548383	0.649	0.136	2.74254e-74
Zfp36l1	5.49845e-26	0.533039	0.856	0.49	1.12322e-21
Six1	2.74211e-52	0.532174	0.787	0.258	5.60158e-48
Pbx1	1.20986e-28	0.530206	0.92	0.572	2.47151e-24
Btg2	2.90272e-27	0.527837	0.655	0.281	5.92967e-23
Atp2b1	2.99612e-39	0.525965	0.885	0.432	6.12047e-35
Lmo2	1.31984e-65	0.519331	0.477	0.085	2.69618e-61
Ccn1	1.33687e-13	0.514754	0.626	0.362	2.73095e-09
Frat2	1.56553e-41	0.513795	0.626	0.217	3.19807e-37
Dlx6	1.22553e-83	0.508717	0.615	0.112	2.50351e-79
Cdh2	1.38886e-41	0.504658	0.805	0.314	2.83716e-37
Fzd8	1.38354e-63	0.489129	0.667	0.173	2.8263e-59
Sem1	1.15164e-36	0.487832	1	0.877	2.35257e-32
Rsrp1	1.50653e-25	0.485939	0.868	0.537	3.07754e-21
Mfap4	4.10604e-28	0.484515	0.661	0.28	8.38782e-24
Cldn3	1.18559e-49	0.466742	0.753	0.241	2.42192e-45
Sp8	1.48785e-59	0.465025	0.655	0.168	3.03938e-55
Syt11	3.19038e-41	0.462615	0.684	0.228	6.5173e-37
Nectin3	2.79428e-33	0.461884	0.718	0.316	5.70816e-29
Junb	8.7247e-19	0.457613	0.517	0.227	1.78228e-14
Nfia	9.28085e-53	0.450429	0.517	0.12	1.89589e-48
Krt8	3.47905e-33	0.447727	0.925	0.439	7.10701e-29
Abcg1	1.91691e-71	0.4434	0.534	0.101	3.91586e-67
Saraf	5.32391e-34	0.442854	0.782	0.365	1.08757e-29
Cldn9	3.97042e-43	0.438058	0.494	0.129	8.11078e-39
Ier2	3.14523e-17	0.433992	0.874	0.573	6.42507e-13
Ccnl1	4.25099e-26	0.430555	0.828	0.427	8.68393e-22
Tle5	1.0269e-22	0.424135	0.983	0.749	2.09776e-18
Anxa5	1.3755e-22	0.421072	0.69	0.358	2.80988e-18
Igfbp2	3.60924e-24	0.420471	0.989	0.75	7.37295e-20
Fzd2	4.82269e-30	0.419922	0.862	0.465	9.8518e-26
Id1	7.18566e-18	0.418822	0.891	0.574	1.46789e-13
Socs2	2.38573e-24	0.418642	0.655	0.287	4.87358e-20
Psip1	6.64971e-23	0.415994	1	0.813	1.3584e-18
Galm	4.36319e-57	0.410794	0.621	0.153	8.91313e-53
mt-Co1	3.04084e-19	0.408031	0.994	0.791	6.21183e-15
Sox21	9.16955e-41	0.405073	0.437	0.106	1.87316e-36
mt-Cytb	6.05551e-19	0.391817	0.989	0.813	1.23702e-14
Tenm3	6.99338e-32	0.390785	0.672	0.277	1.42861e-27
Nudt4	2.46416e-29	0.388006	0.851	0.454	5.03378e-25
Zfhx3	4.90726e-27	0.384675	0.856	0.432	1.00246e-22
Klf13	1.44438e-36	0.383246	0.621	0.218	2.95057e-32
Mpped2	2.3134e-26	0.380698	0.73	0.346	4.72582e-22
Cldn6	5.15961e-31	0.380483	0.874	0.4	1.05401e-26
Eya4	6.01966e-55	0.379544	0.5	0.107	1.2297e-50
Mir99ahg	3.27001e-40	0.378057	0.575	0.174	6.67998e-36
Nfib	2.08884e-27	0.369398	0.741	0.322	4.26708e-23
Mmp14	2.95361e-38	0.367397	0.667	0.242	6.03364e-34
Pnisr	8.32838e-20	0.367058	0.839	0.497	1.70132e-15
Tspan13	2.14784e-26	0.360224	0.793	0.412	4.38761e-22
Rian	4.86637e-33	0.357272	0.724	0.282	9.94102e-29
Kif21a	1.03432e-27	0.356663	0.724	0.329	2.1129e-23
Bpgm	9.55009e-29	0.356301	0.644	0.274	1.95089e-24
mt-Co3	1.84444e-16	0.348904	0.994	0.871	3.76782e-12
Ogt	2.50083e-31	0.347732	0.776	0.344	5.10869e-27
Mgst1	2.4684e-26	0.346946	0.655	0.292	5.04244e-22
Irf2bpl	6.01568e-40	0.34524	0.592	0.187	1.22888e-35
Foxg1	1.31377e-33	0.34513	0.701	0.256	2.68376e-29
Emb	6.46586e-17	0.343002	0.724	0.416	1.32085e-12
Fbn2	5.55914e-29	0.339065	0.494	0.168	1.13562e-24
Clk1	1.94102e-22	0.338958	0.684	0.334	3.96512e-18
Xpr1	9.08318e-39	0.337685	0.477	0.133	1.85551e-34
Ptprf	1.53898e-19	0.335979	0.874	0.528	3.14382e-15
Pcdh11x	5.38425e-57	0.333487	0.328	0.047	1.09989e-52
Cd63	2.13397e-18	0.330828	0.891	0.58	4.35928e-14
Krtcap3	5.27611e-39	0.33034	0.471	0.126	1.0778e-34
Ssx2ip	3.60676e-26	0.329758	0.667	0.288	7.36789e-22
Igf1r	3.39176e-26	0.328224	0.724	0.33	6.92868e-22
Dsel	1.6169e-47	0.326482	0.425	0.091	3.303e-43
Hes6	3.10163e-15	0.326151	0.718	0.403	6.336e-11
Pdgfa	4.2665e-22	0.323631	0.966	0.542	8.71561e-18
Sox4	5.93652e-15	0.322751	0.954	0.699	1.21271e-10
Gad2	7.43461e-60	0.322177	0.391	0.062	1.51874e-55
Plp2	7.51752e-25	0.32097	0.655	0.296	1.53568e-20
mt-Nd4l	9.17316e-20	0.320756	0.856	0.484	1.87389e-15
mt-Atp6	1.2477e-15	0.320329	1	0.95	2.54879e-11
Plch1	2.45465e-35	0.319665	0.402	0.104	5.01435e-31
Marcks	1.39105e-18	0.318574	0.989	0.789	2.84164e-14
Jun	2.24669e-09	0.317603	0.839	0.605	4.58955e-05
Elovl6	2.41577e-22	0.315366	0.649	0.315	4.93493e-18
Etv5	5.56222e-40	0.313532	0.46	0.119	1.13625e-35
Rrbp1	7.31143e-20	0.313378	0.81	0.444	1.49358e-15
Rhoc	1.90593e-25	0.312042	0.741	0.349	3.89343e-21
Ezr	8.81408e-25	0.31204	0.874	0.459	1.80054e-20
Aig1	6.2678e-29	0.310127	0.586	0.225	1.28039e-24
Tra2a	5.65155e-17	0.308645	0.937	0.608	1.1545e-12
Slc25a13	4.06444e-27	0.306239	0.592	0.243	8.30283e-23
Serpinh1	4.92194e-18	0.305912	0.977	0.721	1.00545e-13
Cd9	2.10295e-33	0.304504	0.695	0.269	4.29591e-29
Pgrmc1	3.03599e-18	0.300133	0.971	0.669	6.20192e-14
Rassf9	6.46528e-86	0.299531	0.385	0.043	1.32073e-81
1110038F14Rik	7.97732e-19	0.299143	0.747	0.41	1.62961e-14
Tmem238	1.29896e-34	0.297571	0.557	0.18	2.65351e-30
Sostdc1	7.2762e-22	0.297251	0.494	0.179	1.48638e-17
Cgn	1.88997e-33	0.294737	0.374	0.095	3.86084e-29
Gas5	8.31203e-20	0.293807	0.994	0.882	1.69798e-15
Snhg8	8.76964e-20	0.293308	0.764	0.423	1.79146e-15
Prss8	8.45236e-43	0.29327	0.46	0.112	1.72665e-38
Rassf1	3.52627e-16	0.292875	0.58	0.297	7.20346e-12
Tcf7l2	9.21208e-21	0.291888	0.621	0.292	1.88184e-16
Eif4a2	3.9024e-17	0.289752	0.874	0.529	7.97181e-13
Chd3	2.3426e-17	0.289596	0.833	0.5	4.78546e-13
Rtn3	8.42997e-19	0.289487	0.897	0.557	1.72207e-14
Chd2	1.65261e-18	0.284733	0.603	0.297	3.37595e-14
Rif1	6.6431e-14	0.283403	0.678	0.389	1.35705e-09
BC005561	1.33593e-22	0.283329	0.73	0.351	2.72904e-18
Slc22a17	1.58422e-24	0.280993	0.517	0.205	3.23625e-20
Dipk2a	4.75793e-29	0.280807	0.379	0.109	9.71949e-25
Ptprk	3.5352e-30	0.280582	0.569	0.202	7.2217e-26
Crabp2	2.19913e-13	0.280423	0.966	0.714	4.49239e-09
Galnt7	5.3759e-26	0.278317	0.477	0.168	1.09819e-21
Mapk13	4.94827e-21	0.278257	0.626	0.282	1.01083e-16
Ssbp2	6.97419e-18	0.277781	0.724	0.403	1.42469e-13
Pip4p2	2.26502e-20	0.277545	0.592	0.277	4.62699e-16
2410006H16Rik	1.26207e-15	0.277217	0.845	0.547	2.57815e-11
Slc38a2	1.25885e-16	0.276763	0.787	0.444	2.57159e-12
Wasl	5.51896e-18	0.276029	0.621	0.314	1.12741e-13
Msmo1	6.06246e-10	0.275228	0.58	0.35	1.23844e-05
Pnrc1	1.90945e-15	0.2751	0.822	0.51	3.90062e-11
Galnt2	4.88032e-18	0.274729	0.569	0.271	9.96953e-14
Eya1	1.36828e-32	0.274397	0.546	0.173	2.79512e-28
Fam126a	8.30224e-32	0.273119	0.42	0.119	1.69598e-27
Crip1	3.42053e-37	0.272842	0.517	0.152	6.98746e-33
Bptf	1.71479e-14	0.271639	0.776	0.457	3.50298e-10
Slc9a3r1	5.85047e-26	0.271082	0.718	0.302	1.19513e-21
Snhg16	3.32066e-19	0.270727	0.5	0.214	6.78345e-15
Atrx	3.22615e-15	0.270364	0.925	0.584	6.59038e-11
Rbm39	4.83255e-14	0.268151	0.977	0.77	9.87193e-10
Bag2	7.04145e-25	0.268064	0.523	0.201	1.43843e-20
Fbln5	3.01769e-50	0.267508	0.287	0.04	6.16454e-46
Spry1	9.01775e-27	0.266885	0.529	0.191	1.84215e-22
mt-Nd4	8.26271e-12	0.265672	0.989	0.764	1.68791e-07
Peg3	1.71453e-18	0.265205	0.822	0.451	3.50244e-14
Zfp644	7.41277e-19	0.264879	0.805	0.431	1.51428e-14
Gm47283	6.4954e-07	0.264861	0.753	0.553	0.0132688
Klf3	3.04201e-20	0.264617	0.557	0.247	6.21423e-16
C130071C03Rik	2.99986e-28	0.264232	0.305	0.073	6.12811e-24
Card19	1.17202e-32	0.263894	0.506	0.155	2.3942e-28
Fgfr1	2.56895e-26	0.263062	0.603	0.244	5.24784e-22
Baz2b	5.76277e-18	0.262156	0.649	0.33	1.17722e-13
Fam171a2	2.18009e-21	0.261909	0.58	0.264	4.45348e-17
AC149090.1	1.01682e-28	0.261415	0.385	0.109	2.07716e-24
Ncam1	2.02498e-19	0.261409	0.339	0.114	4.13662e-15
Akr1a1	2.77152e-14	0.260779	0.989	0.745	5.66166e-10
Reln	9.97393e-100	0.260544	0.259	0.015	2.03747e-95
4930523C07Rik	5.23593e-80	0.260229	0.31	0.029	1.0696e-75
Dusp6	1.01304e-29	0.258806	0.557	0.192	2.06945e-25
Atf4	2.90802e-14	0.258637	0.856	0.54	5.9405e-10
Phlda1	5.45314e-15	0.258569	0.466	0.215	1.11397e-10
Hspa5	6.96105e-13	0.25814	0.983	0.694	1.422e-08
Wnt5a	2.26155e-28	0.257873	0.534	0.183	4.6199e-24
Mageh1	1.05941e-16	0.256486	0.644	0.341	2.16416e-12
Dpysl3	5.32834e-15	0.256134	0.609	0.322	1.08847e-10
Ubc	1.56016e-10	0.256062	0.96	0.772	3.1871e-06
Dmrta1	1.50438e-93	0.256038	0.305	0.023	3.07315e-89
Prrg2	7.89486e-26	0.255823	0.454	0.155	1.61276e-21
Pcdh17	6.8134e-18	0.255485	0.31	0.103	1.39184e-13
Socs3	2.3234e-18	0.255325	0.299	0.097	4.74625e-14
Tia1	6.8492e-15	0.255171	0.816	0.483	1.39915e-10
Leng8	4.59042e-26	0.255062	0.471	0.164	9.37731e-22
Sh3bgrl	2.91644e-14	0.254997	0.816	0.519	5.9577e-10
Epha5	1.57174e-37	0.254397	0.253	0.042	3.21076e-33
Ssr2	2.10002e-12	0.254198	0.937	0.661	4.28993e-08
Rfk	8.63644e-16	0.254142	0.489	0.228	1.76425e-11
Slc3a2	4.91087e-12	0.253633	0.644	0.38	1.00319e-07
Cadm1	6.36211e-16	0.253625	0.753	0.423	1.29965e-11
Mllt3	7.2853e-23	0.252891	0.592	0.253	1.48824e-18
Espn	4.55994e-23	0.251888	0.592	0.234	9.31505e-19
Pmepa1	1.14993e-19	0.251751	0.362	0.127	2.34907e-15
Ppt1	1.73086e-26	0.251543	0.46	0.156	3.5358e-22
Rtn1	1.71343e-28	0.251304	0.443	0.136	3.50019e-24
C530008M17Rik	2.8374e-32	0.250956	0.511	0.163	5.79624e-28
Hpgd	7.05489e-69	0.250558	0.328	0.038	1.44117e-64
Zfas1	5.95784e-14	0.250278	0.879	0.553	1.21707e-09
Itgb1	1.30116e-17	0.250065	0.776	0.43	2.65801e-13
Tox	2.75679e-38	0.250004	0.391	0.091	5.63157e-34
Micos10	0.0176604	-0.250577	0.816	0.72	1
Pdlim1	0.199564	-0.251414	0.534	0.389	1
Stmn1	2.3236e-09	-0.25204	1	0.957	4.74665e-05
Hspa4l	0.0650233	-0.252456	0.161	0.2	1
Mrpl42	0.0404348	-0.254388	0.77	0.667	1
Nr2f2	0.0562353	-0.257131	0.23	0.272	1
Nnat	0.520743	-0.257245	0.966	0.818	1
Zic1	0.000430062	-0.257966	0.023	0.103	1
Rrm2	0.119358	-0.258646	0.603	0.555	1
Samd5	2.72588e-07	-0.258753	0.029	0.178	0.00556842
Pdcd5	0.00227961	-0.25982	0.885	0.778	1
Ranbp1	1.08698e-07	-0.261363	0.994	0.91	0.00222048
Psmb4	0.000368359	-0.261998	0.92	0.788	1
Acaa2	0.328275	-0.262843	0.391	0.371	1
Rpl12	5.21047e-18	-0.265434	1	0.989	1.0644e-13
Lix1	0.00699579	-0.265764	0.075	0.144	1
Txndc17	0.576588	-0.266768	0.874	0.704	1
Ran	2.32407e-11	-0.267002	1	0.956	4.74762e-07
Pltp	2.6408e-06	-0.267996	0.046	0.181	0.0539462
Gapdh	3.38029e-10	-0.268576	1	0.968	6.90526e-06
Atpif1	4.75874e-06	-0.271232	0.983	0.874	0.0972116
Igfbp4	0.913085	-0.274132	0.672	0.559	1
Eif4ebp1	0.129707	-0.274407	0.448	0.435	1
Dynll1	2.34206e-09	-0.275776	0.994	0.921	4.78437e-05
Crym	0.313884	-0.277285	0.287	0.229	1
Twist1	0.409319	-0.279827	0.293	0.243	1
Ube2s	1.57238e-05	-0.280624	0.966	0.867	0.321205
Ube2c	0.0488995	-0.280916	0.632	0.615	1
Fgfr2	0.00591891	-0.281078	0.155	0.226	1
Fez1	1.75111e-05	-0.285501	0.052	0.17	0.357717
Slc2a3	0.000190914	-0.286237	0.034	0.127	1
Rps17	6.33546e-13	-0.286391	1	0.97	1.29421e-08
Cotl1	0.0603217	-0.289655	0.489	0.479	1
Rbpms	0.000484557	-0.291928	0.172	0.272	1
Msx1	0.775391	-0.29227	0.356	0.306	1
Trp63	2.28156e-05	-0.294161	0.057	0.18	0.466076
Gstm1	0.125875	-0.295886	0.253	0.191	1
Rps15	1.69544e-13	-0.297151	1	0.972	3.46344e-09
Tubb5	3.0328e-11	-0.297606	1	0.967	6.19539e-07
Tmsb4x	0.00130518	-0.303625	0.994	0.978	1
Npm1	1.0086e-21	-0.306373	1	0.99	2.06037e-17
Dmrta2	2.58154e-05	-0.306513	0.069	0.186	0.527356
Tpm1	0.357346	-0.311988	0.845	0.668	1
Siva1	0.000192027	-0.314042	0.931	0.789	1
Zfp503	2.78521e-05	-0.315194	0.161	0.289	0.568962
Fermt1	4.72295e-06	-0.31683	0.069	0.201	0.0964803
Mif	2.85191e-11	-0.31706	1	0.97	5.82588e-07
Kremen2	3.74907e-07	-0.317638	0	0.13	0.0076586
Hras	0.0511376	-0.321214	0.805	0.658	1
Wnt7b	3.08038e-08	-0.321569	0.006	0.161	0.000629261
Rpl23a	1.32026e-12	-0.328242	0.989	0.972	2.69703e-08
Metrn	0.307581	-0.344447	0.379	0.348	1
Ifitm3	0.458713	-0.355504	0.23	0.224	1
Hspe1	1.43887e-15	-0.377031	0.966	0.931	2.93932e-11
Hbb-bh1	0.000450531	-0.396119	0.109	0.215	1
Basp1	9.24972e-08	-0.40673	0.885	0.789	0.00188953
Hspb1	0.0210161	-0.418331	0.126	0.182	1
Igf2	0.758205	-0.420215	0.586	0.445	1
Hba-a1	0.210392	-0.430541	0.368	0.358	1
Gm42418	0.114215	-0.432089	1	0.943	1
Nr2f1	1.49874e-05	-0.448643	0.092	0.221	0.306162
Lhx2	2.97974e-05	-0.453015	0.103	0.22	0.6087
Dbi	1.15601e-12	-0.455412	0.902	0.817	2.3615e-08
Cald1	0.000939089	-0.456479	0.448	0.488	1
S100a11	0.585435	-0.498753	0.753	0.598	1
Tmsb10	9.6269e-25	-0.506193	0.994	0.975	1.96658e-20
Fgf8	0.0117377	-0.51028	0.109	0.172	1
Vim	0.22156	-0.511081	0.747	0.621	1
Tfap2b	1.79699e-06	-0.523215	0.034	0.167	0.036709
Perp	2.41318e-07	-0.577569	0.092	0.248	0.00492965
S100a10	0.0100273	-0.577646	0.46	0.437	1
Anxa2	0.11659	-0.591687	0.328	0.323	1
Fabp5	4.16718e-21	-0.616407	0.977	0.887	8.51271e-17
Wnt4	3.37635e-07	-0.618815	0.132	0.289	0.00689721
Sfn	0.000441499	-0.660271	0.184	0.271	1
Krt5	1.45256e-05	-0.663184	0.023	0.134	0.29673
Hbb-y	3.04844e-07	-0.673724	0.747	0.755	0.00622735
AY036118	0.000132304	-0.701676	0.713	0.707	1
H19	0.00858813	-0.70213	0.483	0.464	1
Hba-x	0.000295554	-0.723523	0.397	0.466	1
Wnt6	3.84387e-12	-0.803981	0.011	0.236	7.85226e-08
Aldh1a3	5.85751e-05	-0.916213	0.195	0.311	1
Crabp1	3.69931e-13	-0.9463	0.437	0.598	7.55695e-09
Krt14	3.72297e-10	-1.02374	0.04	0.238	7.60528e-06
Cxcl14	0.000885213	-1.26377	0.086	0.171	1

## Sheet: AP22062001.clusterEctoderm_6_di
gene_id	p_val	avg_logFC	pct.1	pct.2	p_val_adj
Krt5	3.17086e-104	2.48236	0.831	0.118	6.47742e-100
Tacstd2	5.57403e-158	2.15933	0.775	0.062	1.13866e-153
Hspb1	1.71818e-84	2.14448	0.854	0.169	3.5099e-80
Sfn	4.27824e-67	2.05542	0.888	0.257	8.7396e-63
Perp	5.13022e-70	1.88501	0.899	0.231	1.048e-65
H19	2.52683e-42	1.75767	0.921	0.457	5.16182e-38
Slc2a3	3.15942e-62	1.72493	0.652	0.114	6.45407e-58
Krt14	1.83735e-15	1.56705	0.528	0.226	3.75334e-11
Nebl	2.31598e-122	1.55866	0.775	0.083	4.73108e-118
Gm16136	1.55823e-54	1.4947	0.798	0.223	3.18315e-50
Cd9	3.69254e-44	1.4898	0.787	0.275	7.54311e-40
Krt15	4.14029e-44	1.44181	0.517	0.088	8.45779e-40
Anxa2	1.06534e-45	1.41082	0.865	0.313	2.17627e-41
S100a11	6.70914e-41	1.39163	0.955	0.597	1.37054e-36
Acaa2	5.18392e-36	1.38462	0.787	0.364	1.05897e-31
Mt2	1.21678e-35	1.37245	0.674	0.201	2.48563e-31
Emp1	3.0634e-134	1.36652	0.708	0.058	6.25791e-130
S100a14	5.51871e-143	1.34623	0.573	0.033	1.12736e-138
S100a16	2.94319e-129	1.34216	0.674	0.055	6.01235e-125
Prdx5	8.10836e-34	1.32594	0.865	0.534	1.65638e-29
Dsp	4.56135e-45	1.32029	0.753	0.21	9.31792e-41
Krt7	4.72663e-59	1.28696	0.697	0.134	9.65557e-55
Mt1	7.50661e-29	1.28234	0.753	0.325	1.53345e-24
S100a10	5.0101e-33	1.24152	0.843	0.431	1.02346e-28
Gabrp	0	1.2193	0.539	0.002	0
Krt19	2.72387e-32	1.21355	0.539	0.13	5.56433e-28
Penk	6.33165e-110	1.21003	0.483	0.031	1.29343e-105
Anxa1	3.98785e-130	1.19964	0.562	0.035	8.14639e-126
Cldn4	4.56596e-40	1.19801	0.674	0.183	9.32734e-36
Cstb	4.91774e-33	1.15894	0.854	0.484	1.0046e-28
Notch1	6.36346e-44	1.14173	0.685	0.178	1.29993e-39
Ppl	1.06824e-196	1.13327	0.64	0.029	2.18221e-192
Nrarp	1.55628e-42	1.12797	0.663	0.172	3.17916e-38
Arhgap29	1.31353e-55	1.12331	0.652	0.124	2.68327e-51
Nectin4	1.5639e-130	1.12041	0.652	0.05	3.19474e-126
Limk2	5.47624e-64	1.10602	0.798	0.172	1.11869e-59
Cdh1	3.45574e-44	1.08384	0.697	0.175	7.05938e-40
Igf2	6.26368e-29	1.08111	0.888	0.442	1.27954e-24
Rhov	2.25251e-247	1.0646	0.607	0.018	4.60142e-243
Ahnak	5.20798e-56	1.01984	0.652	0.121	1.06389e-51
Trim29	5.70411e-107	1.01867	0.652	0.062	1.16524e-102
Krtdap	3.35808e-122	0.976809	0.213	0.003	6.85988e-118
Lypd3	4.80503e-260	0.963029	0.573	0.014	9.81571e-256
Dstn	2.80445e-28	0.96247	0.899	0.752	5.72894e-24
Ralbp1	5.79233e-26	0.943174	0.809	0.424	1.18326e-21
Pdlim4	1.96406e-29	0.942069	0.663	0.228	4.01217e-25
Cldn3	1.04876e-13	0.895968	0.539	0.254	2.1424e-09
Krt1	2.20332e-22	0.888588	0.258	0.043	4.50094e-18
Jup	5.37486e-52	0.875656	0.674	0.139	1.09798e-47
Hes1	1.9336e-08	0.872367	0.573	0.369	0.000394995
Spint1	2.12414e-34	0.862832	0.652	0.187	4.33918e-30
Nrtn	3.653e-42	0.859461	0.607	0.131	7.46235e-38
Pycard	2.1544e-57	0.850117	0.584	0.093	4.40101e-53
Gja1	5.21056e-14	0.838229	0.652	0.371	1.06441e-09
Tap1	9.19742e-129	0.830161	0.494	0.027	1.87885e-124
Kctd1	1.46799e-48	0.829986	0.719	0.169	2.99882e-44
Fos	2.07962e-16	0.826566	0.64	0.261	4.24825e-12
Lgals7	3.44454e-09	0.825069	0.247	0.081	7.0365e-05
Grhl3	1.45713e-111	0.824211	0.573	0.044	2.97663e-107
Ptprf	6.56868e-17	0.81741	0.798	0.535	1.34185e-12
Atox1	1.26991e-21	0.809353	0.888	0.709	2.59418e-17
Metrnl	2.3823e-91	0.802947	0.629	0.068	4.86657e-87
Hspb8	1.32459e-29	0.771424	0.584	0.16	2.70588e-25
Ikzf2	1.17366e-17	0.768256	0.618	0.257	2.39755e-13
Emp2	3.53391e-122	0.759602	0.517	0.031	7.21908e-118
Junb	1.24248e-15	0.755802	0.573	0.231	2.53814e-11
Ahr	3.45675e-117	0.755472	0.494	0.03	7.06145e-113
H2-D1	3.18493e-26	0.754937	0.539	0.159	6.50617e-22
Elf1	1.34043e-39	0.752175	0.674	0.176	2.73823e-35
Fabp5	1.05225e-09	0.746857	0.933	0.89	2.14955e-05
Hebp2	2.47359e-56	0.745879	0.618	0.108	5.05305e-52
Kdm5b	2.25381e-14	0.744739	0.73	0.445	4.60409e-10
Cldn23	6.37016e-69	0.743519	0.449	0.044	1.3013e-64
Spint2	2.86627e-18	0.737288	0.854	0.546	5.85522e-14
Ctsh	1.2302e-94	0.724536	0.461	0.033	2.51305e-90
Sdc1	3.27171e-16	0.722382	0.674	0.363	6.68345e-12
Krt17	5.61895e-16	0.715499	0.292	0.068	1.14784e-11
Malat1	3.98136e-08	0.712129	0.955	0.896	0.000813313
Mgst1	3.84528e-16	0.710864	0.64	0.299	7.85513e-12
Rab25	4.47216e-25	0.705682	0.685	0.251	9.13572e-21
Rnh1	1.77079e-19	0.703544	0.764	0.427	3.61737e-15
F11r	5.14652e-26	0.693074	0.663	0.228	1.05133e-21
Basp1	4.05113e-13	0.691149	0.865	0.791	8.27564e-09
Lmo7	1.67114e-37	0.680992	0.461	0.082	3.41381e-33
Mpzl2	1.33645e-25	0.671159	0.607	0.198	2.73009e-21
Ptpn13	9.06734e-16	0.661635	0.483	0.178	1.85228e-11
Klf5	7.81997e-35	0.66014	0.573	0.133	1.59746e-30
Pdlim1	3.8625e-12	0.653221	0.652	0.39	7.89032e-08
mt-Nd4l	1.53155e-09	0.645785	0.708	0.493	3.12866e-05
Iqgap1	5.06598e-21	0.645754	0.618	0.232	1.03488e-16
Smarcd2	5.00077e-29	0.638941	0.607	0.179	1.02156e-24
Pkp3	5.03697e-38	0.624263	0.584	0.132	1.02895e-33
Wnt4	5.47272e-21	0.620364	0.708	0.276	1.11797e-16
Esrp1	1.00042e-17	0.602472	0.562	0.223	2.04366e-13
Cdkn1a	2.26828e-20	0.598462	0.494	0.146	4.63365e-16
Fjx1	7.13529e-12	0.593919	0.573	0.284	1.4576e-07
Tfap2a	1.34446e-37	0.591267	0.64	0.143	2.74647e-33
Cox4i2	4.64725e-30	0.589803	0.416	0.082	9.49341e-26
Ablim1	3.35047e-21	0.58913	0.573	0.196	6.84433e-17
Kcnq1ot1	1.83353e-07	0.58667	0.719	0.445	0.00374554
Arid3a	2.5916e-14	0.582942	0.494	0.191	5.29412e-10
Klf6	3.16975e-09	0.580985	0.528	0.256	6.47517e-05
Wwc1	1.20371e-17	0.57976	0.584	0.239	2.45894e-13
Smtnl2	2.48042e-60	0.577919	0.528	0.071	5.067e-56
Cmas	2.10019e-14	0.576267	0.652	0.35	4.29026e-10
Plxdc2	3.96771e-30	0.575927	0.472	0.104	8.10523e-26
Dsc2	2.2757e-43	0.575441	0.348	0.042	4.64881e-39
Arl4a	3.54311e-27	0.575354	0.573	0.162	7.23786e-23
Zfp706	3.57039e-13	0.573547	0.831	0.686	7.2936e-09
Btg1	5.88073e-12	0.569025	0.697	0.443	1.20131e-07
Ezr	1.79375e-14	0.568764	0.753	0.469	3.66428e-10
Irf6	6.39324e-31	0.56679	0.449	0.091	1.30601e-26
Arap2	2.86865e-54	0.566432	0.36	0.035	5.86007e-50
Ier5	9.08706e-14	0.564858	0.629	0.327	1.8563e-09
Tsc22d4	3.12614e-21	0.564389	0.652	0.256	6.38609e-17
Rcn1	2.02026e-16	0.564265	0.787	0.471	4.12698e-12
Afdn	1.88906e-15	0.560356	0.708	0.373	3.85898e-11
Irx5	3.93088e-27	0.556382	0.494	0.116	8.03e-23
Fxyd3	1.63586e-32	0.553589	0.461	0.09	3.34174e-28
Lmna	6.20378e-32	0.553309	0.506	0.111	1.26731e-27
Ndrg2	1.97629e-20	0.55278	0.539	0.175	4.03717e-16
Barx2	6.16314e-30	0.552136	0.337	0.053	1.25901e-25
Plk2	6.44639e-19	0.546297	0.506	0.169	1.31687e-14
Hras	1.15771e-12	0.546107	0.854	0.66	2.36497e-08
Sytl1	2.3706e-115	0.542976	0.427	0.022	4.84266e-111
mt-Cytb	2.65116e-09	0.542851	0.91	0.817	5.41578e-05
Pim3	3.21788e-14	0.539366	0.596	0.276	6.57348e-10
Cldn6	1.57619e-10	0.538319	0.719	0.411	3.21984e-06
Mpp7	2.24494e-27	0.537335	0.584	0.169	4.58597e-23
Ctsc	7.8387e-32	0.535282	0.393	0.07	1.60129e-27
Psap	8.4606e-11	0.534661	0.674	0.386	1.72833e-06
Glrx	4.69636e-30	0.532996	0.404	0.076	9.59372e-26
Pkp1	6.61118e-182	0.532054	0.36	0.007	1.35053e-177
Smagp	1.54599e-182	0.531917	0.494	0.016	3.15815e-178
Krt10	8.77002e-08	0.528821	0.461	0.236	0.00179154
Capg	2.83574e-29	0.528558	0.551	0.136	5.79285e-25
Fam129b	1.21862e-34	0.527092	0.494	0.103	2.4894e-30
Erbb3	2.21848e-24	0.525462	0.506	0.135	4.53191e-20
Tmsb10	4.12821e-20	0.522732	0.978	0.976	8.43312e-16
Rab15	1.47202e-35	0.520374	0.573	0.129	3.00705e-31
Cebpb	2.0884e-32	0.517853	0.517	0.113	4.26619e-28
Itm2b	2.553e-12	0.517665	0.831	0.591	5.21527e-08
Esrp2	1.12478e-46	0.516473	0.472	0.071	2.29769e-42
Aldh3b2	6.35678e-213	0.513796	0.393	0.007	1.29856e-208
Arg1	1.87324e-96	0.509319	0.36	0.018	3.82666e-92
Acsl5	2.52663e-11	0.508008	0.393	0.148	5.16141e-07
Reep4	4.59708e-15	0.506678	0.517	0.204	9.39092e-11
Plcd1	1.84384e-53	0.506129	0.36	0.035	3.76661e-49
Svil	1.7028e-22	0.504509	0.506	0.149	3.47849e-18
Klc3	8.23977e-39	0.504491	0.562	0.113	1.68322e-34
mt-Co2	4.62352e-10	0.504187	0.955	0.88	9.44493e-06
Pygl	1.10166e-44	0.502501	0.393	0.051	2.25047e-40
Ypel3	1.35058e-13	0.50187	0.573	0.252	2.75896e-09
mt-Co3	3.91741e-10	0.499319	0.978	0.874	8.00249e-06
Slc2a1	1.45469e-08	0.498347	0.629	0.385	0.000297164
Tpm1	1.28343e-05	0.496951	0.787	0.672	0.262179
Stard10	5.21121e-11	0.495888	0.573	0.289	1.06455e-06
Alcam	1.72854e-28	0.495727	0.393	0.075	3.53107e-24
Cdc42ep5	1.67298e-16	0.493111	0.618	0.27	3.41756e-12
Bdh1	7.51403e-43	0.492085	0.438	0.066	1.53497e-38
Rhou	3.15453e-14	0.48908	0.472	0.176	6.44408e-10
mt-Co1	1.701e-08	0.488461	0.888	0.796	0.00034748
Cldn8	3.18216e-81	0.484322	0.382	0.026	6.50052e-77
Klf4	3.47741e-19	0.482587	0.326	0.074	7.10365e-15
Wnt6	4.45917e-18	0.481662	0.64	0.222	9.10919e-14
Fgfbp1	1.08048e-106	0.479518	0.303	0.011	2.2072e-102
Clk4	2.005e-06	0.477516	0.472	0.258	0.0409581
mt-Atp6	2.64165e-09	0.477295	0.955	0.952	5.39637e-05
Tfap2b	2.11056e-25	0.476022	0.596	0.155	4.31146e-21
Laptm4a	9.26242e-09	0.475492	0.764	0.628	0.000189213
Egr1	0.000603374	0.474464	0.416	0.274	1
Utrn	2.12456e-12	0.466846	0.551	0.247	4.34004e-08
Reep6	1.89445e-55	0.463605	0.337	0.03	3.86998e-51
Mboat2	2.47865e-17	0.462681	0.573	0.215	5.06339e-13
Ywhaz	1.06996e-09	0.457599	0.876	0.722	2.18572e-05
Fosb	3.68278e-10	0.457323	0.292	0.095	7.52318e-06
Cyb5r3	2.3594e-11	0.457015	0.82	0.587	4.81978e-07
Cacng4	4.1777e-20	0.456591	0.494	0.152	8.53421e-16
Tnfaip2	3.51717e-51	0.455494	0.404	0.047	7.18488e-47
Cd63	1.67562e-10	0.454404	0.787	0.587	3.42296e-06
Skap2	8.59317e-40	0.453734	0.348	0.044	1.75541e-35
Ddit4	4.19284e-09	0.450987	0.438	0.198	8.56513e-05
Arl8b	2.59798e-07	0.45073	0.438	0.223	0.00530715
Rab38	5.2198e-23	0.45064	0.461	0.116	1.0663e-18
Myl12b	2.51242e-09	0.450442	0.831	0.626	5.13238e-05
Acot1	5.1759e-10	0.450313	0.449	0.208	1.05733e-05
Mindy2	5.98862e-21	0.450281	0.36	0.083	1.22336e-16
Arpc1a	2.35541e-09	0.450088	0.798	0.607	4.81164e-05
Gipc1	1.96515e-10	0.449801	0.719	0.445	4.0144e-06
Ppp2r2b	5.87388e-24	0.444568	0.348	0.069	1.19992e-19
Ovol1	1.19758e-85	0.443382	0.404	0.027	2.44642e-81
Tmem54	2.40201e-08	0.441989	0.416	0.187	0.000490683
H2-T23	6.8419e-34	0.441787	0.36	0.055	1.39766e-29
Ptbp3	1.48184e-10	0.43821	0.517	0.245	3.02709e-06
Myl9	6.1597e-06	0.437216	0.281	0.125	0.12583
Hspa1b	1.09224e-23	0.436592	0.281	0.046	2.23123e-19
mt-Nd4	4.25516e-08	0.436428	0.843	0.77	0.000869244
Ostf1	6.2219e-15	0.436131	0.517	0.2	1.27101e-10
Bspry	1.69035e-26	0.436106	0.416	0.088	3.45305e-22
Wls	1.34591e-08	0.435322	0.618	0.341	0.000274943
Cgn	1.5866e-13	0.434483	0.337	0.1	3.2411e-09
Suco	2.11805e-08	0.433393	0.404	0.19	0.000432675
Acadl	8.28335e-17	0.432648	0.506	0.187	1.69212e-12
Gjb3	1.0316e-40	0.432542	0.427	0.064	2.10735e-36
Uba52	3.83758e-11	0.431898	0.91	0.843	7.83941e-07
Dsc3	2.57357e-38	0.43173	0.202	0.015	5.25728e-34
Asprv1	3.55613e-62	0.430405	0.326	0.025	7.26445e-58
Mycl	4.20463e-13	0.427385	0.618	0.293	8.58922e-09
Irx2	6.25719e-62	0.42688	0.315	0.023	1.27822e-57
Mbnl2	1.45372e-13	0.42675	0.652	0.3	2.96966e-09
Mafb	1.84327e-34	0.426033	0.393	0.063	3.76543e-30
Xist	0.220597	0.424587	0.281	0.233	1
3830417A13Rik	1.05953e-221	0.422253	0.27	0.002	2.16442e-217
Clic1	1.39165e-09	0.421716	0.798	0.622	2.84287e-05
Tmem132c	5.52782e-25	0.416013	0.326	0.059	1.12922e-20
Tmem123	1.00082e-12	0.415868	0.562	0.257	2.04447e-08
Hibadh	2.02898e-11	0.412167	0.562	0.275	4.14481e-07
Sypl	8.87933e-10	0.412148	0.517	0.242	1.81387e-05
Mark2	5.39658e-10	0.411117	0.539	0.269	1.10241e-05
Arf1	4.81864e-11	0.410203	0.888	0.765	9.84352e-07
Ldlrap1	2.52449e-13	0.409946	0.371	0.12	5.15702e-09
Tmsb4x	1.6006e-07	0.408415	0.978	0.979	0.00326971
Cgnl1	3.85773e-43	0.407873	0.36	0.044	7.88056e-39
Efna5	9.41663e-11	0.407378	0.528	0.237	1.92363e-06
Irf2	1.50675e-19	0.407092	0.438	0.123	3.07799e-15
Ap1m2	2.09583e-09	0.406907	0.472	0.214	4.28136e-05
Tecr	2.41762e-10	0.406302	0.876	0.746	4.93871e-06
Ocln	1.73027e-13	0.405611	0.281	0.074	3.5346e-09
Ube2e2	1.05906e-13	0.405103	0.551	0.231	2.16345e-09
Dnmbp	1.57041e-15	0.40341	0.337	0.093	3.20804e-11
Nectin1	1.60991e-11	0.401686	0.404	0.15	3.28872e-07
Marveld2	1.81413e-25	0.401252	0.326	0.059	3.70591e-21
Ankrd17	0.000347389	0.400738	0.539	0.34	1
Erbb2	2.22723e-21	0.399679	0.404	0.097	4.54979e-17
Man1a2	7.39187e-08	0.399447	0.584	0.341	0.00151001
Rnf149	2.36761e-15	0.396796	0.393	0.124	4.83656e-11
Kcnk1	7.46614e-07	0.396012	0.427	0.219	0.0152518
Cbx4	3.54153e-36	0.394077	0.337	0.046	7.23463e-32
Col18a1	4.46034e-07	0.394038	0.663	0.431	0.00911159
1810058I24Rik	3.98509e-07	0.392769	0.809	0.638	0.00814074
Atp11b	9.31411e-06	0.391998	0.382	0.199	0.190269
Ank3	7.70311e-11	0.391436	0.494	0.229	1.57359e-06
Prrc1	5.22769e-08	0.390302	0.427	0.205	0.00106791
Hectd1	5.16937e-08	0.389435	0.629	0.381	0.001056
Tcn2	2.25062e-38	0.389236	0.494	0.089	4.59757e-34
Gpx8	1.68878e-07	0.386505	0.562	0.304	0.00344984
mt-Nd1	2.18909e-07	0.386402	0.865	0.743	0.00447188
Gm10076	4.11962e-09	0.38438	0.955	0.909	8.41556e-05
Efnb2	9.99739e-09	0.384225	0.506	0.247	0.000204227
Cited2	8.69564e-07	0.383137	0.562	0.331	0.0177635
Palm3	2.08308e-23	0.383002	0.416	0.097	4.25531e-19
Rflnb	1.01047e-12	0.38272	0.528	0.224	2.06419e-08
Mocs2	3.86467e-12	0.381269	0.618	0.307	7.89474e-08
Zfp36l1	8.2283e-07	0.379571	0.719	0.498	0.0168088
Plekhg1	3.81938e-30	0.379061	0.382	0.067	7.80223e-26
Rhbg	5.12789e-225	0.378362	0.337	0.004	1.04752e-220
Podxl2	1.09149e-14	0.377163	0.494	0.184	2.22969e-10
Jag1	2.01899e-19	0.376156	0.393	0.099	4.12439e-15
Mall	1.49823e-134	0.375801	0.303	0.008	3.06058e-130
Plaat3	1.37106e-15	0.375086	0.36	0.103	2.80081e-11
Plp2	1.57003e-07	0.373796	0.551	0.304	0.00320726
mt-Atp8	1.46341e-09	0.373732	0.596	0.303	2.98946e-05
App	4.3154e-08	0.372796	0.652	0.388	0.000881549
Pde5a	0.000200891	0.371391	0.202	0.088	1
Tnik	8.35404e-42	0.369586	0.348	0.042	1.70656e-37
Elovl1	4.65073e-25	0.369067	0.472	0.116	9.50052e-21
Cebpa	6.96639e-33	0.366772	0.247	0.027	1.42309e-28
Nectin3	9.74557e-07	0.366464	0.551	0.326	0.0199083
Klf3	6.10468e-08	0.365936	0.494	0.253	0.00124706
Rnd3	0.000321879	0.365235	0.506	0.34	1
Jun	0.00697925	0.365021	0.73	0.611	1
Baiap2	1.18424e-14	0.364762	0.348	0.099	2.41917e-10
Tgm1	2.34748e-245	0.364715	0.348	0.003	4.79544e-241
Adam17	0.0113423	0.363623	0.236	0.147	1
Pdcd4	4.56168e-08	0.363227	0.618	0.352	0.00093186
Lamp2	7.27461e-09	0.363094	0.517	0.268	0.000148606
Cux1	1.86088e-07	0.362466	0.652	0.433	0.00380141
Lrrfip1	1.63927e-13	0.362063	0.461	0.177	3.3487e-09
Cbx6	1.78977e-08	0.361653	0.393	0.176	0.000365615
Creb3l2	5.11259e-21	0.36114	0.427	0.109	1.0444e-16
Rrbp1	0.000101178	0.360591	0.64	0.453	1
Cryl1	2.62237e-19	0.359179	0.393	0.104	5.35699e-15
Zfyve28	4.63588e-128	0.358741	0.225	0.004	9.47017e-124
Plec	1.37184e-17	0.354148	0.449	0.136	2.80239e-13
Ggh	9.40021e-08	0.353874	0.36	0.162	0.00192027
Tiam1	7.30883e-16	0.35335	0.416	0.129	1.49305e-11
Prom2	7.50424e-66	0.352762	0.315	0.021	1.53297e-61
Arf5	3.87234e-09	0.351287	0.888	0.781	7.91042e-05
Gltp	5.09147e-08	0.350515	0.539	0.31	0.00104009
Susd4	5.89081e-14	0.349777	0.449	0.159	1.20337e-09
Tmem79	4.8778e-53	0.34939	0.303	0.025	9.96438e-49
Nav2	3.90235e-08	0.349154	0.472	0.227	0.000797173
Rac3	1.93453e-09	0.348877	0.517	0.254	3.95186e-05
Rab3d	6.73629e-62	0.348202	0.348	0.028	1.37609e-57
Atp6v1d	1.27087e-08	0.34805	0.64	0.39	0.000259614
Dcbld1	6.80783e-06	0.347287	0.27	0.117	0.13907
Nynrin	4.98354e-09	0.347018	0.382	0.163	0.000101804
Rab14	3.92568e-06	0.346809	0.798	0.612	0.0801939
Macc1	1.13868e-13	0.346075	0.225	0.05	2.32609e-09
Vamp8	9.00901e-09	0.345353	0.64	0.361	0.000184036
Dsg2	6.31125e-21	0.345046	0.371	0.086	1.28926e-16
Igfbp2	0.115916	0.344406	0.798	0.757	1
Agpat3	1.66218e-11	0.344311	0.483	0.202	3.3955e-07
Slc35b3	2.55895e-12	0.343983	0.371	0.123	5.22743e-08
Gabarap	9.74777e-09	0.343259	0.843	0.715	0.000199127
Hist1h2ap	0.795892	0.342066	0.528	0.517	1
Cdkn2b	9.58567e-84	0.341194	0.258	0.01	1.95816e-79
Ppp1r14c	2.6794e-59	0.340842	0.292	0.021	5.47348e-55
Synrg	1.96207e-06	0.340334	0.337	0.158	0.0400811
Actn4	3.87194e-06	0.338329	0.607	0.43	0.079096
Adam10	1.4737e-07	0.336674	0.472	0.237	0.00301047
Tmem59	2.48701e-06	0.335214	0.742	0.555	0.0508046
Clcc1	9.7661e-12	0.333803	0.461	0.182	1.99502e-07
Abhd11	7.17092e-11	0.333522	0.494	0.207	1.46488e-06
Pgap2	1.67117e-05	0.333104	0.483	0.28	0.341387
Capns2	2.00796e-153	0.332886	0.202	0.002	4.10186e-149
Myo10	4.61424e-05	0.332495	0.539	0.34	0.942596
Tmem205	6.38042e-09	0.332458	0.472	0.219	0.000130339
Tfap2c	9.47928e-20	0.331872	0.371	0.091	1.93643e-15
Nfkbia	0.000105175	0.331833	0.483	0.286	1
Srek1ip1	0.00149012	0.331527	0.472	0.292	1
Micall1	1.52195e-31	0.331248	0.348	0.055	3.10904e-27
Tmem134	3.48956e-07	0.331228	0.663	0.442	0.00712847
Ece1	2.31245e-06	0.331178	0.371	0.182	0.0472388
Dusp11	5.51913e-07	0.330056	0.607	0.356	0.0112745
Ctsd	1.50438e-06	0.329413	0.562	0.348	0.0307315
Prag1	3.27206e-26	0.328278	0.438	0.095	6.68416e-22
Htra1	1.76672e-19	0.327441	0.27	0.051	3.60906e-15
Slc9a3r1	6.38917e-08	0.326952	0.573	0.311	0.00130518
Anxa4	1.27486e-14	0.324418	0.225	0.047	2.60427e-10
Mtss2	6.28513e-16	0.324366	0.438	0.139	1.28393e-11
Capzb	7.82813e-06	0.324056	0.775	0.601	0.159913
Ogt	0.000289908	0.323041	0.539	0.356	1
Snx31	5.57044e-146	0.322368	0.303	0.007	1.13793e-141
Ifitm2	1.23196e-06	0.321997	0.82	0.655	0.0251664
Chmp2b	1.32023e-06	0.321429	0.629	0.394	0.0269697
Bcl9l	1.3012e-07	0.320795	0.315	0.128	0.00265809
Tbc1d15	3.92116e-05	0.320628	0.36	0.187	0.801015
Bcl11b	3.05738e-12	0.320451	0.584	0.257	6.24561e-08
Ptk7	3.05898e-08	0.320259	0.438	0.204	0.000624888
Tead1	9.76853e-06	0.320233	0.573	0.374	0.199552
Prr15l	5.4351e-40	0.320229	0.36	0.046	1.11028e-35
Ccnl1	2.38444e-05	0.320151	0.607	0.437	0.487094
Aktip	1.97841e-11	0.319687	0.494	0.213	4.04149e-07
Relch	4.75466e-05	0.319548	0.247	0.116	0.971282
Nucb2	4.19025e-21	0.31747	0.427	0.109	8.55984e-17
Tmed5	3.45187e-07	0.316554	0.506	0.273	0.00705147
Tspan13	5.9073e-05	0.316426	0.607	0.422	1
Cast	1.74437e-18	0.31627	0.337	0.081	3.5634e-14
Dnase2a	4.38002e-14	0.314908	0.427	0.143	8.9475e-10
Pik3r1	2.47737e-14	0.314338	0.472	0.168	5.06077e-10
Ttc14	0.00216935	0.313946	0.506	0.348	1
Mycbp2	1.43527e-05	0.313874	0.539	0.317	0.293197
Rnf126	0.0121973	0.313569	0.596	0.462	1
Gstt3	1.40359e-29	0.312932	0.236	0.027	2.86725e-25
Scp2	1.58016e-06	0.312743	0.719	0.52	0.0322795
Tmed9	7.51948e-07	0.312387	0.798	0.682	0.0153608
Crb3	4.86976e-10	0.312377	0.416	0.171	9.94795e-06
Errfi1	1.90744e-16	0.309532	0.461	0.15	3.89652e-12
Tmed3	4.63906e-11	0.309037	0.596	0.28	9.47667e-07
Prkch	1.21917e-23	0.308891	0.258	0.04	2.49052e-19
Bcap31	1.44229e-05	0.306146	0.685	0.451	0.294631
Tmod3	9.67248e-07	0.30602	0.562	0.324	0.0197589
Huwe1	0.00254485	0.30513	0.596	0.445	1
Pwwp2b	4.21082e-38	0.304791	0.382	0.055	8.60186e-34
Rhob	1.39205e-05	0.304131	0.573	0.354	0.284368
Rbms1	9.59334e-08	0.304092	0.64	0.354	0.00195973
Amotl2	2.02919e-05	0.304046	0.427	0.243	0.414523
Pnrc1	2.11775e-05	0.303442	0.719	0.518	0.432614
Oxct1	1.7589e-07	0.302758	0.663	0.47	0.00359308
Epb41	4.13385e-05	0.302144	0.562	0.364	0.844463
Gm20219	2.68941e-105	0.30205	0.303	0.011	5.49393e-101
Rreb1	1.96124e-07	0.301572	0.236	0.083	0.00400643
Camsap3	8.3007e-16	0.301367	0.326	0.085	1.69567e-11
Gm2464	1.04423e-27	0.30109	0.191	0.019	2.13316e-23
mt-Nd3	9.82034e-06	0.301082	0.742	0.576	0.20061
Dynlt3	7.46989e-11	0.300305	0.404	0.163	1.52595e-06
H2-T22	1.45238e-14	0.298471	0.27	0.065	2.96693e-10
H2afj	6.29738e-07	0.298341	0.742	0.561	0.0128643
Aplp2	1.33895e-06	0.298236	0.73	0.47	0.0273521
Cldn7	9.73288e-05	0.297724	0.618	0.403	1
Sppl2a	1.47358e-06	0.297173	0.382	0.183	0.0301022
Zcchc7	3.33889e-06	0.297127	0.438	0.237	0.0682068
Airn	1.20944e-10	0.296486	0.27	0.081	2.47064e-06
Akap17b	3.99842e-23	0.296073	0.371	0.08	8.16797e-19
Mxd4	1.97567e-07	0.295961	0.483	0.236	0.0040359
Srsf5	2.82659e-06	0.295668	0.888	0.791	0.0577415
Chd6	0.000448825	0.294585	0.551	0.365	1
Irx3	2.14805e-13	0.294057	0.404	0.127	4.38803e-09
Psme1	1.50425e-05	0.29371	0.64	0.444	0.307289
Lars2	1.14409e-05	0.293694	0.607	0.401	0.233714
Map3k6	9.45053e-80	0.292166	0.213	0.007	1.93055e-75
Arhgap27os2	3.4368e-24	0.291935	0.303	0.053	7.0207e-20
Fam135a	1.30742e-10	0.291643	0.36	0.131	2.6708e-06
Map1lc3a	2.85269e-06	0.290436	0.708	0.489	0.0582748
Inafm1	8.73195e-16	0.290431	0.303	0.075	1.78376e-11
Pla2g4a	2.56702e-32	0.290384	0.326	0.047	5.2439e-28
Rad23b	0.000890794	0.289888	0.697	0.544	1
Flnb	5.50523e-13	0.289233	0.348	0.108	1.12461e-08
Prrc2b	4.11457e-06	0.287899	0.607	0.365	0.0840525
Slc39a2	2.05837e-39	0.287613	0.247	0.023	4.20484e-35
Csnk1a1	1.37353e-05	0.286713	0.831	0.725	0.280585
Fam171a2	0.000204473	0.286476	0.427	0.272	1
Evpl	2.27878e-54	0.286456	0.258	0.018	4.65508e-50
Ddah2	0.000115985	0.286294	0.831	0.753	1
Mlec	8.34518e-05	0.286193	0.652	0.483	1
Camk2n1	1.62062e-08	0.28582	0.236	0.076	0.000331059
Srpk2	0.16284	0.285702	0.449	0.374	1
Mapk13	6.63354e-08	0.284574	0.551	0.29	0.0013551
Tspan15	6.47766e-08	0.284152	0.281	0.106	0.00132326
Fech	1.05427e-19	0.284147	0.449	0.126	2.15366e-15
Gid8	4.60648e-09	0.283801	0.528	0.262	9.41011e-05
Commd3	0.0015523	0.283745	0.629	0.475	1
Psen1	1.84489e-09	0.282442	0.348	0.133	3.76874e-05
Lax1	7.56811e-102	0.28155	0.169	0.002	1.54601e-97
Zfyve26	0.00621549	0.281367	0.135	0.065	1
Cdc42se1	1.35872e-08	0.281342	0.562	0.308	0.00027756
Lpgat1	1.88984e-07	0.28133	0.472	0.241	0.00386056
Pfn2	0.000679909	0.281289	0.596	0.458	1
Rtkn	2.11044e-15	0.281091	0.326	0.086	4.31122e-11
Ccnd3	1.87528e-05	0.281054	0.73	0.549	0.383081
Rnf4	3.78782e-07	0.280846	0.607	0.354	0.00773776
Tmem159	1.79683e-11	0.280477	0.404	0.15	3.67057e-07
Brip1os	8.67079e-06	0.28039	0.315	0.145	0.177127
Bnipl	7.83605e-28	0.279329	0.315	0.05	1.60075e-23
Tmem101	1.31609e-05	0.279277	0.472	0.275	0.268851
Pxmp4	1.26851e-19	0.278913	0.292	0.058	2.59131e-15
Fam117a	7.72816e-13	0.278452	0.36	0.118	1.57871e-08
Ctnnd1	3.83124e-05	0.278	0.393	0.216	0.782646
S100a6	7.88912e-11	0.27788	0.36	0.123	1.61159e-06
Sdf2	3.00466e-07	0.277838	0.607	0.344	0.00613791
Galnt16	7.47778e-11	0.27731	0.202	0.048	1.52756e-06
Sh3bgrl3	4.56441e-06	0.27726	0.764	0.652	0.0932418
Notch3	8.18122e-11	0.277152	0.393	0.149	1.67126e-06
Gng12	1.45852e-12	0.277124	0.36	0.118	2.97946e-08
Hspa1a	3.02433e-07	0.276998	0.27	0.101	0.00617811
Arpc3	3.31632e-05	0.276938	0.809	0.672	0.677458
Cd164l2	3.98483e-10	0.276866	0.157	0.034	8.14021e-06
Gnb2	0.00113679	0.27674	0.798	0.732	1
Zfp750	4.92476e-113	0.276639	0.281	0.008	1.00603e-108
Aopep	1.6871e-05	0.276553	0.506	0.284	0.34464
Fras1	3.59567e-05	0.276264	0.348	0.179	0.734523
Ankrd50	1.58893e-08	0.27611	0.258	0.087	0.000324586
Dennd2c	5.59148e-58	0.275871	0.281	0.019	1.14223e-53
Acadvl	5.57926e-09	0.275798	0.337	0.13	0.000113973
Nrep	3.79898e-09	0.275552	0.663	0.359	7.76055e-05
Anapc16	1.7825e-05	0.27553	0.652	0.468	0.364129
Nenf	0.000317253	0.275391	0.629	0.431	1
Aqp3	1.43015e-16	0.275389	0.18	0.028	2.92151e-12
Lsr	1.88248e-05	0.274991	0.483	0.288	0.384552
Tmem64	3.5537e-11	0.274756	0.315	0.102	7.2595e-07
Rbpms	6.47153e-06	0.274628	0.472	0.265	0.1322
Ost4	8.2957e-06	0.274106	0.798	0.645	0.169465
Myl12a	3.47588e-05	0.273966	0.831	0.698	0.710052
N4bp2l2	0.000128112	0.273799	0.573	0.376	1
Reep5	1.65342e-05	0.27351	0.528	0.327	0.33776
Lgals3	1.03457e-83	0.273147	0.18	0.004	2.11341e-79
Ech1	2.53045e-07	0.273051	0.517	0.268	0.00516921
Slc15a2	1.21578e-14	0.272863	0.225	0.047	2.48359e-10
Cblc	2.14429e-18	0.272816	0.247	0.045	4.38036e-14
Atp11a	6.3304e-06	0.272676	0.258	0.107	0.129317
Ckap4	0.000244838	0.27248	0.618	0.444	1
AW011738	6.91704e-40	0.271938	0.236	0.02	1.41301e-35
Sri	1.23939e-05	0.271621	0.618	0.434	0.253182
Irx1	4.18771e-28	0.271303	0.213	0.024	8.55466e-24
Nav3	2.0683e-05	0.271268	0.124	0.037	0.422511
Mapk3	2.75373e-07	0.27049	0.449	0.225	0.00562533
Sh3bp5	1.01733e-05	0.270378	0.292	0.135	0.207819
Ube2w	1.71888e-06	0.269803	0.36	0.169	0.0351134
Ppil1	0.000909156	0.269627	0.73	0.595	1
Foxp1	0.00228331	0.269554	0.573	0.441	1
Nr2f6	3.66996e-06	0.268922	0.719	0.487	0.07497
2610507B11Rik	0.000245068	0.268674	0.427	0.26	1
Mpc2	0.000230644	0.268504	0.652	0.479	1
Mapk14	0.000156855	0.268283	0.382	0.226	1
Anxa7	1.0299e-20	0.268198	0.472	0.132	2.10387e-16
Igsf9b	6.14427e-07	0.268068	0.169	0.051	0.0125515
Map4k5	0.00222932	0.267562	0.236	0.13	1
Prmt2	5.47197e-06	0.266869	0.36	0.177	0.111781
Adgrl2	5.92433e-07	0.266763	0.573	0.326	0.0121022
Cited4	5.65989e-39	0.266591	0.202	0.015	1.1562e-34
1810037I17Rik	0.000419061	0.266567	0.708	0.556	1
Rab11a	1.05447e-06	0.266415	0.629	0.387	0.0215408
Ppp1r13l	2.33709e-32	0.266099	0.303	0.041	4.77422e-28
Wtip	5.91429e-05	0.266049	0.551	0.344	1
Eps8l2	1.37569e-25	0.265947	0.292	0.047	2.81027e-21
Vasp	0.000437072	0.26457	0.494	0.335	1
Kif13b	1.3965e-17	0.264413	0.36	0.09	2.85277e-13
Btf3	2.48622e-09	0.263919	0.966	0.937	5.07885e-05
Cab39	8.35154e-05	0.26366	0.483	0.306	1
Rcan1	2.23201e-07	0.262791	0.438	0.206	0.00455956
Myo18a	7.14335e-15	0.262213	0.337	0.093	1.45924e-10
Acap2	1.30155e-09	0.261686	0.371	0.149	2.6588e-05
Trmt9b	5.28203e-12	0.261404	0.213	0.051	1.07901e-07
Ppp1r2	0.00107176	0.261367	0.596	0.447	1
Atp6v0b	0.0148857	0.261014	0.573	0.452	1
Ssr4	0.00205388	0.260758	0.73	0.577	1
Atp6v0e	7.15487e-05	0.260447	0.674	0.472	1
Aph1a	3.61833e-07	0.26037	0.584	0.328	0.00739151
Paip2b	0.00114842	0.258783	0.315	0.182	1
Ctsa	0.00128163	0.258658	0.348	0.205	1
Nr3c1	1.42506e-16	0.258399	0.326	0.081	2.91111e-12
Acadm	1.17821e-09	0.258384	0.438	0.186	2.40684e-05
Atp6v1f	0.000349849	0.258382	0.843	0.663	1
Snhg11	0.0148218	0.258375	0.157	0.086	1
Osbpl1a	1.48871e-14	0.256829	0.382	0.115	3.04114e-10
Cebpzos	0.0190063	0.256763	0.506	0.376	1
Hsd17b7	0.000176707	0.256714	0.225	0.105	1
Naxd	5.71466e-06	0.256589	0.64	0.405	0.116739
Acbd3	5.27556e-05	0.256519	0.461	0.268	1
Larp4b	0.000353504	0.256445	0.472	0.304	1
Myh9	1.91664e-06	0.255891	0.528	0.307	0.0391531
Bmp7	2.10834e-07	0.255539	0.404	0.191	0.00430691
Mllt10	0.000114783	0.255329	0.562	0.36	1
Rabgap1	7.64786e-06	0.254688	0.483	0.272	0.15623
Ephb3	5.78513e-10	0.254596	0.303	0.101	1.18179e-05
Arfgef1	1.92027e-06	0.254485	0.416	0.215	0.0392272
Dmkn	7.96658e-138	0.253724	0.135	0	1.62741e-133
Igsf9	3.95212e-06	0.253573	0.517	0.3	0.080734
Vps36	0.000182622	0.253222	0.663	0.499	1
Ubxn4	0.000642871	0.253176	0.685	0.517	1
Nucb1	1.1225e-06	0.252747	0.483	0.249	0.0229305
Diaph1	0.000520351	0.252301	0.315	0.177	1
Clk1	0.0030957	0.252037	0.517	0.343	1
Usp9x	0.0131492	0.251323	0.416	0.298	1
Eif4a2	0.0237657	0.251099	0.708	0.538	1
Med13l	1.48022e-09	0.251078	0.393	0.162	3.0238e-05
Wnt7b	3.68251e-14	0.251015	0.461	0.15	7.52263e-10
Tmed2	3.43736e-05	0.250287	0.787	0.668	0.702183
Tuba1c	0.0471841	-0.250015	0.225	0.299	1
Cks1b	0.00345908	-0.250664	0.719	0.781	1
Six2	0.0460392	-0.25075	0.135	0.206	1
Cdca8	0.00275803	-0.250973	0.461	0.601	1
Psmb4	0.0178043	-0.251362	0.787	0.793	1
Slc38a1	0.0425721	-0.251435	0.438	0.472	1
Cops3	0.0305222	-0.251642	0.494	0.543	1
Sf3b1	0.0397014	-0.25248	0.663	0.698	1
Uhrf1	0.0162708	-0.252849	0.337	0.454	1
Uchl3	0.0262627	-0.252852	0.517	0.594	1
Zfp326	0.00111749	-0.253254	0.371	0.499	1
Grb10	0.0144519	-0.253427	0.629	0.663	1
Gde1	0.006266	-0.253433	0.258	0.371	1
Eif1ax	0.00418195	-0.253624	0.708	0.743	1
Ndufaf2	0.0123861	-0.253662	0.36	0.434	1
Ptp4a2	0.0364584	-0.253668	0.697	0.642	1
Ppat	0.0153086	-0.255013	0.18	0.28	1
Smc4	0.0207121	-0.255235	0.438	0.53	1
Tpx2	0.00118259	-0.255606	0.258	0.42	1
Pfdn6	0.00684038	-0.256308	0.629	0.662	1
Sox12	0.000140276	-0.256509	0.146	0.332	1
Vdac3	0.00229523	-0.2566	0.708	0.742	1
Ppia	6.9734e-09	-0.256727	0.978	0.996	0.000142453
Adss	0.0355651	-0.256829	0.348	0.427	1
Cdk1	0.0019494	-0.257079	0.337	0.498	1
Klhdc2	0.00155926	-0.257192	0.517	0.593	1
Ppp5c	0.103296	-0.258361	0.326	0.357	1
Pdap1	0.00186607	-0.258396	0.809	0.817	1
Galnt2	0.0250656	-0.25851	0.202	0.283	1
Snrpb2	0.0117806	-0.258749	0.416	0.487	1
Hnrnpm	0.00262306	-0.258928	0.708	0.738	1
Vcp	0.00345751	-0.259122	0.742	0.751	1
Srsf3	2.48622e-05	-0.259576	0.944	0.93	0.507884
Exosc8	0.0245491	-0.259851	0.461	0.517	1
Npepl1	0.000143078	-0.260073	0.067	0.235	1
Otx2	0.000304854	-0.260243	0.067	0.225	1
Cct6a	0.000639737	-0.261101	0.809	0.825	1
Eya1	0.000403425	-0.26193	0.045	0.188	1
Azin1	0.00633049	-0.26257	0.225	0.344	1
Znrd1	0.11808	-0.26287	0.461	0.488	1
Incenp	0.0222915	-0.263061	0.247	0.338	1
Cacybp	0.00641434	-0.263869	0.73	0.752	1
Cct7	0.00103644	-0.264566	0.787	0.804	1
Cct8	0.000382857	-0.265268	0.809	0.818	1
Hmgn2	0.000274144	-0.265354	0.876	0.852	1
H2afx	0.000335619	-0.266415	0.618	0.72	1
Rcn2	0.000494788	-0.266639	0.393	0.531	1
Cenpe	0.0515047	-0.266961	0.258	0.339	1
Hnrnpk	1.76744e-05	-0.267213	0.865	0.914	0.361052
Hmmr	0.00531635	-0.267242	0.135	0.263	1
Hmgb1	3.07576e-07	-0.267364	0.978	0.984	0.00628316
Naa50	0.030438	-0.267494	0.461	0.486	1
Nfyb	0.00172974	-0.267541	0.281	0.425	1
Tcf3	0.0298735	-0.267686	0.607	0.615	1
Hnrnpdl	0.00139435	-0.267878	0.787	0.785	1
Pak1ip1	0.0385563	-0.268111	0.382	0.43	1
Bin1	0.0026534	-0.268938	0.169	0.315	1
Atp5o	0.00174706	-0.269118	0.775	0.841	1
Pax6	0.000136531	-0.269256	0.034	0.193	1
Ruvbl2	0.0199762	-0.269294	0.461	0.501	1
Mrpl11	0.0252789	-0.269909	0.596	0.642	1
Mcm3	0.0142379	-0.27024	0.348	0.456	1
Zic1	0.001561	-0.270329	0	0.102	1
Hnrnpll	0.000489845	-0.271163	0.225	0.4	1
Prim1	0.012539	-0.271537	0.281	0.381	1
Gfer	0.0010892	-0.271945	0.202	0.346	1
Celf1	0.0191904	-0.272039	0.337	0.426	1
Eno1	0.00182472	-0.27214	0.843	0.833	1
Eny2	0.0159167	-0.272516	0.708	0.701	1
Fam216a	0.00171598	-0.272618	0.225	0.368	1
Pantr1	0.0107753	-0.272689	0.022	0.104	1
Id3	0.0294491	-0.272888	0.708	0.761	1
Hnrnpd	0.000108878	-0.272957	0.798	0.833	1
Apip	0.0013166	-0.273132	0.124	0.272	1
Cdca7	0.0210013	-0.273797	0.315	0.412	1
Mrpl21	0.0530685	-0.274578	0.562	0.597	1
Pgp	0.0279144	-0.274807	0.348	0.414	1
Dkc1	0.0383059	-0.274858	0.483	0.503	1
Adh5	0.00201465	-0.275125	0.607	0.669	1
Pop4	0.0137277	-0.27529	0.337	0.444	1
Rfc4	0.00441777	-0.275586	0.382	0.505	1
Ndfip1	0.0278838	-0.277103	0.551	0.579	1
Fkbp9	0.00227232	-0.277145	0.135	0.262	1
Dhfr	0.00935009	-0.277514	0.326	0.441	1
Wdr89	0.00704057	-0.279153	0.393	0.471	1
Polr2k	0.118062	-0.279206	0.584	0.565	1
Cct4	0.00104837	-0.279894	0.831	0.786	1
Nap1l4	0.00566226	-0.279962	0.629	0.641	1
Jam3	0.00016514	-0.280561	0.124	0.297	1
Nelfcd	0.0899476	-0.281225	0.326	0.36	1
Gins2	0.0162735	-0.281845	0.292	0.382	1
Nme2	7.39023e-07	-0.281928	0.955	0.956	0.0150968
Aldoa	0.00181045	-0.282099	0.82	0.827	1
Snrpd1	0.00023093	-0.2823	0.82	0.87	1
Peg3	0.749228	-0.282873	0.517	0.462	1
Sox3	1.96545e-05	-0.282994	0	0.172	0.401503
Utp14a	0.00457564	-0.283176	0.191	0.313	1
St13	0.0203742	-0.283404	0.629	0.692	1
Isl1	0.00287933	-0.283407	0.079	0.204	1
Kpnb1	0.00279082	-0.283869	0.483	0.574	1
Pgk1	0.000443398	-0.284555	0.753	0.816	1
Nasp	5.41294e-05	-0.286336	0.82	0.827	1
Itga6	0.00224867	-0.286503	0.124	0.246	1
Eif3b	0.026811	-0.286535	0.506	0.554	1
Pcna	0.000846363	-0.28659	0.494	0.627	1
Ddt	0.0125595	-0.286602	0.494	0.569	1
Sarnp	0.0053868	-0.286646	0.64	0.697	1
Knstrn	0.00988107	-0.286675	0.236	0.346	1
Rps17	5.9613e-07	-0.287089	0.933	0.972	0.0121777
Ddx39	0.0387197	-0.287556	0.596	0.588	1
Fam92a	0.0104125	-0.288051	0.371	0.481	1
Rps15	6.0564e-07	-0.289229	1	0.972	0.012372
Cxcl14	3.35487e-06	-0.289424	0.382	0.165	0.0685333
Galm	2.01741e-05	-0.289885	0	0.172	0.412117
Slc25a5	0.00112659	-0.290492	0.843	0.829	1
Lap3	0.00451533	-0.290583	0.315	0.43	1
Dmrta2	8.95115e-05	-0.290716	0.022	0.185	1
Mcm7	0.00175271	-0.290808	0.573	0.614	1
Ptges3	0.000650738	-0.291172	0.787	0.805	1
Sp8	6.02076e-05	-0.291623	0.022	0.187	1
Psmg4	0.0181075	-0.292309	0.461	0.497	1
Eid2	0.000335524	-0.292566	0.225	0.375	1
Ppm1g	0.0153186	-0.294152	0.449	0.52	1
Gli3	0.000670271	-0.29424	0.124	0.266	1
Mecom	0.00020643	-0.294409	0.022	0.172	1
Msi1	0.000952818	-0.294503	0.157	0.309	1
Gdi2	0.00585407	-0.295743	0.674	0.707	1
Pabpc4	0.00161834	-0.296039	0.247	0.375	1
Aurkb	0.00516593	-0.296832	0.236	0.35	1
Fubp1	0.000261643	-0.296856	0.73	0.776	1
Glrx3	0.000159157	-0.29709	0.697	0.767	1
Rnaseh2c	0.000187501	-0.297207	0.539	0.642	1
Nmral1	0.00041577	-0.298434	0.292	0.466	1
H2afv	4.9836e-06	-0.299174	0.921	0.905	0.101805
Rpl31	3.55506e-07	-0.299352	0.888	0.943	0.00726228
Arl3	0.00282222	-0.299839	0.584	0.636	1
Gars	0.024907	-0.300064	0.416	0.457	1
Eif2s2	0.00157751	-0.300583	0.775	0.797	1
Eif3l	0.0128839	-0.301497	0.562	0.622	1
Lsm5	0.00150353	-0.303029	0.618	0.68	1
Tubb4b	0.000370883	-0.303233	0.663	0.742	1
Dek	0.00127518	-0.303534	0.73	0.763	1
Ddah1	1.37831e-05	-0.304381	0.011	0.195	0.281562
Fzd2	0.00169925	-0.304618	0.348	0.481	1
Emb	0.000834234	-0.304838	0.281	0.429	1
Ssbp1	0.00488757	-0.305847	0.551	0.638	1
Prmt1	1.73227e-06	-0.306564	0.854	0.871	0.0353869
Rbm8a	0.000910596	-0.30659	0.73	0.759	1
Gpx4	4.73677e-06	-0.306814	0.775	0.809	0.0967627
Tle5	0.00174053	-0.308361	0.742	0.758	1
Sem1	0.000103769	-0.308612	0.854	0.882	1
Car14	4.12307e-06	-0.309949	0.045	0.259	0.0842261
Pfdn4	0.0615051	-0.311071	0.472	0.491	1
Atp5b	1.66038e-06	-0.311097	0.865	0.916	0.0339183
Kif22	0.00262875	-0.31118	0.157	0.279	1
Fbxo5	0.0154853	-0.311822	0.213	0.307	1
Mrpl42	0.00381469	-0.312749	0.596	0.672	1
Rragd	1.01245e-06	-0.3132	0.022	0.253	0.0206824
Hnrnpc	5.44257e-06	-0.31398	0.865	0.863	0.111181
Cdca3	0.00176292	-0.314291	0.371	0.509	1
Zfp219	0.000900276	-0.314929	0.303	0.444	1
Tuba1a	5.75082e-05	-0.317115	0.899	0.923	1
Psmd14	0.00304764	-0.317898	0.438	0.562	1
Gatad1	0.00137452	-0.318886	0.438	0.52	1
Ncl	5.88885e-06	-0.319103	0.888	0.912	0.120297
Fth1	5.33023e-07	-0.319305	0.955	0.934	0.0108886
Gmps	0.00232024	-0.320309	0.494	0.585	1
Impdh2	0.00045267	-0.322099	0.573	0.645	1
Aurka	0.00869595	-0.32251	0.169	0.274	1
Pkig	0.00315649	-0.322551	0.461	0.521	1
Rcbtb2	8.90552e-06	-0.324236	0.303	0.501	0.181922
1500009L16Rik	0.000529444	-0.324265	0.157	0.306	1
Lmnb1	0.00122094	-0.325103	0.64	0.716	1
Ascl1	0.000906343	-0.325786	0	0.111	1
Nsd2	0.00704884	-0.326705	0.326	0.431	1
Nes	0.032608	-0.327037	0.191	0.271	1
Gcsh	0.000756858	-0.327827	0.416	0.545	1
Zfp428	0.00294868	-0.328008	0.337	0.462	1
Dnajc9	0.000794438	-0.328252	0.539	0.64	1
Nono	6.62035e-05	-0.329195	0.753	0.814	1
Tmpo	0.00132591	-0.329455	0.596	0.667	1
Stip1	0.000821609	-0.330781	0.528	0.609	1
Matr3	0.00488361	-0.334124	0.494	0.556	1
Mrps6	0.000307299	-0.334958	0.213	0.39	1
Nudc	0.000266384	-0.336867	0.764	0.772	1
Pcbp4	0.000175312	-0.337713	0.708	0.732	1
Ssrp1	0.000910562	-0.337937	0.629	0.686	1
Eno3	1.65439e-06	-0.339017	0.022	0.251	0.0337959
Rcc2	1.75328e-05	-0.339489	0.685	0.752	0.35816
Eid1	1.48106e-05	-0.339988	0.708	0.76	0.30255
Banf1	0.000359019	-0.341415	0.618	0.675	1
Fbl	0.000248327	-0.342327	0.562	0.684	1
Gsr	0.000109168	-0.343125	0.135	0.305	1
Cox5a	2.68202e-06	-0.34444	0.809	0.858	0.0547882
Selenoh	9.30627e-06	-0.346223	0.843	0.846	0.190109
Rad51	0.00536987	-0.346366	0.258	0.356	1
AY036118	0.184496	-0.349297	0.708	0.707	1
Cycs	0.000395834	-0.349481	0.764	0.763	1
Cbx1	3.67732e-05	-0.349651	0.798	0.799	0.751203
Ddx39b	6.7226e-06	-0.350466	0.809	0.815	0.137329
Hells	0.022922	-0.3514	0.36	0.421	1
Eya2	3.36993e-05	-0.352567	0.067	0.254	0.68841
Srm	0.00463344	-0.352835	0.404	0.487	1
Anp32b	4.38143e-08	-0.352902	0.921	0.918	0.000895039
Dpysl2	4.59214e-05	-0.352975	0.281	0.477	0.938082
Hspd1	5.98903e-05	-0.352986	0.888	0.866	1
Hist1h2ae	6.05485e-05	-0.353169	0.281	0.5	1
Dnajc2	0.00317106	-0.353726	0.551	0.605	1
Tubb3	0.101467	-0.354098	0.146	0.206	1
Mns1	0.001151	-0.354777	0.202	0.336	1
Mrpl58	0.00359561	-0.356761	0.483	0.555	1
Igf2bp1	0.00547936	-0.356936	0.607	0.614	1
Pimreg	0.00104022	-0.357953	0.213	0.353	1
Ewsr1	0.000860541	-0.358188	0.618	0.659	1
Id4	0.0126575	-0.36	0.157	0.258	1
Mta1	0.000104626	-0.361335	0.191	0.364	1
Foxg1	2.38218e-07	-0.361948	0.022	0.275	0.00486631
H2afy	1.60478e-08	-0.362466	0.831	0.847	0.000327824
Mcm6	0.00609473	-0.362493	0.438	0.502	1
Rpl23a	1.91621e-08	-0.363501	0.978	0.972	0.000391443
Csrp2	6.76013e-09	-0.364248	0.36	0.653	0.000138096
Cbx5	0.000229712	-0.365894	0.629	0.678	1
Paics	0.000532201	-0.367263	0.652	0.69	1
Espn	0.000558959	-0.368418	0.101	0.249	1
Sh3bgrl	4.17863e-05	-0.369789	0.382	0.531	0.853611
Krtcap2	0.00038915	-0.370043	0.618	0.684	1
Hnrnpab	2.50741e-07	-0.372197	0.82	0.871	0.00512213
Nt5dc2	2.66752e-05	-0.373161	0.629	0.736	0.544921
Snrpg	9.29685e-09	-0.373724	0.876	0.916	0.000189916
Npm1	8.82239e-15	-0.373985	0.978	0.991	1.80224e-10
Ccdc34	0.00034786	-0.374293	0.528	0.63	1
Krt18	0.0314805	-0.374428	0.483	0.523	1
Eif4ebp1	2.16601e-05	-0.375587	0.236	0.439	0.442473
Mdk	1.22635e-09	-0.375734	0.955	0.962	2.50518e-05
Ccnb1	0.00042426	-0.376488	0.258	0.434	1
Nusap1	0.000572601	-0.378662	0.146	0.311	1
Golm1	3.33625e-06	-0.379565	0.056	0.267	0.0681529
Ldha	4.81425e-07	-0.379838	0.933	0.903	0.00983456
Meg3	0.0362355	-0.382141	0.382	0.454	1
Hint1	3.47293e-09	-0.382649	0.865	0.906	7.09451e-05
Prc1	0.00301425	-0.383105	0.225	0.353	1
Cdk2ap1	4.51792e-06	-0.383704	0.596	0.734	0.0922921
Canx	0.00192855	-0.385472	0.539	0.591	1
Ccdc88a	0.000684968	-0.385506	0.213	0.352	1
Rian	0.00236315	-0.387357	0.169	0.299	1
Sox11	0.000107641	-0.387381	0.775	0.785	1
Gapdh	1.02728e-11	-0.387686	0.989	0.969	2.09853e-07
Srsf1	0.00139965	-0.389597	0.618	0.639	1
Ruvbl1	0.000226891	-0.390077	0.427	0.538	1
Cct3	1.96908e-05	-0.390204	0.775	0.825	0.402244
Fxyd6	2.49651e-06	-0.394464	0.169	0.401	0.0509986
Cenpv	8.81221e-07	-0.396128	0.079	0.316	0.0180016
Eif1b	0.000203362	-0.399518	0.607	0.67	1
Dctpp1	4.38989e-05	-0.401182	0.708	0.753	0.896767
Six6	0.000648923	-0.402045	0	0.116	1
Aprt	0.000109339	-0.403281	0.674	0.725	1
Rhobtb3	1.34947e-05	-0.40401	0.247	0.446	0.275669
Cct2	9.56274e-08	-0.404265	0.787	0.834	0.00195348
Anp32e	2.79217e-05	-0.408725	0.629	0.699	0.570384
2610318N02Rik	2.06317e-06	-0.409044	0.124	0.35	0.0421464
Pbx1	0.000755954	-0.409976	0.517	0.585	1
Cenpa	4.16415e-05	-0.411217	0.371	0.585	0.850652
Rprm	0.000348402	-0.411232	0.079	0.232	1
Rbbp4	1.64707e-05	-0.414221	0.685	0.729	0.336464
2022-09-11	0.000191642	-0.415296	0.404	0.517	1
Akr1b3	0.000181139	-0.417879	0.36	0.49	1
Spc24	3.84835e-05	-0.417935	0.337	0.541	0.786141
Nap1l1	3.26661e-09	-0.418634	0.843	0.879	6.67303e-05
Ccn1	0.0176237	-0.418826	0.27	0.373	1
Top2a	0.00115748	-0.42012	0.393	0.522	1
Socs2	0.000122371	-0.420527	0.124	0.302	1
Syt11	2.5402e-06	-0.421268	0.034	0.247	0.0518911
Txnrd1	5.59065e-05	-0.421323	0.449	0.584	1
Rrm2	9.88798e-06	-0.422498	0.326	0.561	0.201992
Nr2f1	0.00169287	-0.422972	0.09	0.219	1
Gstm1	0.331879	-0.423554	0.169	0.194	1
Gnai2	2.84805e-05	-0.424036	0.753	0.756	0.581799
Siva1	6.491e-06	-0.424819	0.764	0.795	0.132598
Sox4	0.00063682	-0.425415	0.685	0.708	1
Hmgb2	2.50758e-09	-0.428821	0.876	0.94	5.12249e-05
Esd	1.62546e-06	-0.430992	0.584	0.717	0.033205
Hspa8	4.24479e-13	-0.432301	0.933	0.967	8.67126e-09
Apoe	0.00140756	-0.432857	0.247	0.379	1
Mfap4	0.00351745	-0.433845	0.169	0.295	1
Pclaf	5.67358e-06	-0.434087	0.528	0.706	0.1159
Lhx2	0.00137271	-0.434969	0.09	0.218	1
Ran	6.96247e-13	-0.435177	0.899	0.958	1.42229e-08
Rbp1	0.000802729	-0.435646	0.573	0.666	1
Serpinh1	3.50459e-07	-0.438059	0.607	0.732	0.00715917
Ccna2	4.66443e-06	-0.443486	0.213	0.435	0.0952849
Col2a1	1.56989e-08	-0.445616	0.112	0.407	0.000320697
Igfbp5	0.1125	-0.447284	0.584	0.574	1
Cenpf	0.0031964	-0.447976	0.382	0.493	1
Lmo1	0.0485025	-0.454876	0.236	0.303	1
Mfap2	0.000737895	-0.455184	0.416	0.551	1
Fscn1	1.59602e-07	-0.459352	0.36	0.6	0.00326035
Tuba1b	2.48674e-10	-0.459866	0.876	0.915	5.07992e-06
Ranbp1	1.60076e-10	-0.462262	0.854	0.914	3.27003e-06
Hbb-bh1	0.00116475	-0.467735	0.079	0.214	1
Id2	0.00301497	-0.469803	0.562	0.615	1
Cks2	0.000109107	-0.473032	0.584	0.702	1
Vim	0.138672	-0.476864	0.64	0.625	1
Bex2	3.85384e-07	-0.479261	0.449	0.642	0.00787263
Hba-x	0.00209513	-0.479485	0.315	0.466	1
Sparc	9.89829e-05	-0.484553	0.438	0.576	1
Limd2	3.25742e-06	-0.486762	0.416	0.58	0.0665426
Ube2s	5.31743e-09	-0.492416	0.82	0.871	0.000108624
Tubb5	1.75729e-13	-0.494414	0.933	0.969	3.58979e-09
Igfbp4	8.05099e-05	-0.496376	0.382	0.566	1
Hspe1	1.42835e-13	-0.496924	0.91	0.933	2.91783e-09
Hes6	0.00777523	-0.500812	0.315	0.416	1
Fkbp4	3.63747e-10	-0.502231	0.775	0.853	7.43063e-06
Ppa1	1.24988e-07	-0.503375	0.629	0.731	0.00255326
Cotl1	1.36152e-06	-0.50377	0.258	0.483	0.0278132
Cadm1	3.02388e-05	-0.504747	0.258	0.437	0.617719
Hnrnpa1	4.21911e-20	-0.504869	0.933	0.959	8.6188e-16
Cdh2	1.00461e-08	-0.513249	0.045	0.336	0.000205223
Dtymk	3.71269e-07	-0.513614	0.506	0.652	0.00758429
Lyar	1.35455e-07	-0.515038	0.449	0.642	0.00276707
Ezh2	4.2518e-07	-0.523301	0.506	0.665	0.00868558
Tead2	7.18864e-07	-0.525147	0.449	0.63	0.0146849
Sfrp1	1.56633e-07	-0.525491	0.09	0.344	0.00319971
Set	4.07724e-16	-0.52952	0.899	0.938	8.32899e-12
Calm2	6.39097e-11	-0.530022	0.809	0.857	1.30555e-06
Sod1	2.57554e-07	-0.532143	0.292	0.522	0.00526131
Hba-a2	0.0176453	-0.532831	0.191	0.292	1
Ybx1	6.83639e-19	-0.538373	0.921	0.962	1.39654e-14
Ptn	3.0511e-07	-0.540538	0.494	0.678	0.00623278
Six1	5.91886e-08	-0.542434	0.022	0.281	0.00120911
Cdc20	3.24399e-05	-0.546562	0.27	0.459	0.662683
Crym	1.02983e-06	-0.546935	0.011	0.235	0.0210373
Gadd45g	0.315107	-0.549471	0.258	0.278	1
Khdrbs3	2.22077e-07	-0.554608	0.124	0.378	0.0045366
Fgf8	0.000552926	-0.55635	0.034	0.172	1
H2afz	4.25038e-20	-0.562797	1	0.99	8.68268e-16
Hmga2	5.42597e-08	-0.577034	0.528	0.692	0.00110842
Mif	2.81526e-17	-0.587726	0.966	0.971	5.75101e-13
Metrn	2.18925e-07	-0.608143	0.101	0.354	0.0044722
Pdgfa	4.72752e-05	-0.63995	0.427	0.559	0.965738
Sms	4.08814e-11	-0.671575	0.326	0.626	8.35125e-07
Pitx1	1.82709e-06	-0.691877	0.067	0.292	0.0373238
Ube2c	7.60376e-07	-0.704392	0.416	0.619	0.015533
Crabp1	8.92822e-07	-0.70777	0.371	0.596	0.0182386
Hsp90aa1	5.66003e-20	-0.714269	0.888	0.949	1.15623e-15
Hbb-y	0.00614033	-0.718962	0.753	0.754	1
Odc1	4.36383e-12	-0.737138	0.517	0.704	8.91443e-08
H1fx	8.86667e-11	-0.739401	0.483	0.673	1.81128e-06
Six3	3.15186e-10	-0.741537	0.112	0.441	6.43861e-06
Dut	4.81453e-13	-0.742735	0.573	0.781	9.83512e-09
Gsta4	2.6401e-10	-0.75979	0.202	0.497	5.39319e-06
Map1b	3.79524e-08	-0.765955	0.225	0.492	0.000775291
Wfdc2	2.4447e-10	-0.82021	0.225	0.537	4.99404e-06
Six3os1	1.99798e-11	-0.910952	0.101	0.453	4.08147e-07
Aldh1a3	0.000735649	-0.995132	0.169	0.31	1
Psip1	8.26397e-18	-0.997764	0.685	0.822	1.68816e-13
Sox2	8.26136e-15	-0.999733	0.056	0.492	1.68763e-10
Ccnd1	2.17927e-13	-1.0069	0.247	0.603	4.45182e-09
Nnat	3.97436e-14	-1.06982	0.674	0.825	8.11882e-10
Crabp2	1.68408e-18	-1.15196	0.337	0.73	3.44025e-14
Dlk1	6.24361e-13	-1.31088	0.067	0.451	1.27544e-08
Mest	3.08566e-21	-1.31648	0.303	0.761	6.30338e-17
Ckb	1.51765e-10	-1.39728	0.236	0.526	3.10026e-06

## Sheet: AP22062001.clusterMesenchyme_1_
gene_id	p_val	avg_logFC	pct.1	pct.2	p_val_adj
Barx1	0	0.66341	0.479	0.256	0
Lhx8	0	0.576475	0.609	0.15	0
Top2a	0	0.573487	0.914	0.559	0
Ube2c	0	0.562072	0.894	0.621	0
Mab21l2	0	0.536605	0.821	0.375	0
Cenpf	0	0.533842	0.827	0.483	0
Hist1h2ap	0	0.525357	0.839	0.597	0
Prrx1	0	0.48325	0.935	0.777	0
Hist1h1b	0	0.459428	0.734	0.443	0
Cdk1	0	0.458382	0.867	0.522	0
Meis2	0	0.454572	0.782	0.338	0
Cks2	0	0.441717	0.952	0.732	0
Hist1h2ae	0	0.431191	0.767	0.512	0
Pclaf	0	0.429083	0.972	0.744	0
Mki67	0	0.424011	0.772	0.438	0
Hmgb2	0	0.419984	0.999	0.947	0
H2afx	0	0.41611	0.958	0.805	0
Cenpe	0	0.415659	0.75	0.425	0
Arl6ip1	0	0.399607	0.871	0.704	0
Prc1	0	0.399278	0.664	0.323	0
Ccnb1	0	0.392815	0.762	0.436	0
Smc4	0	0.390154	0.887	0.595	0
Cdca8	0	0.385303	0.899	0.573	0
Birc5	0	0.382752	0.951	0.681	0
Tpx2	0	0.371786	0.788	0.457	0
Cdc20	0	0.352872	0.765	0.485	0
Incenp	0	0.3516	0.712	0.367	0
Ccna2	0	0.347252	0.827	0.472	0
Smc2	0	0.340609	0.92	0.675	0
Cdca3	0	0.33933	0.834	0.523	0
Aurkb	0	0.33647	0.695	0.343	0
Nusap1	0	0.331448	0.572	0.276	0
Cxcl14	1.08043e-120	0.327434	0.309	0.219	2.20709e-116
Hmmr	0	0.326314	0.627	0.305	0
Kif11	0	0.326169	0.626	0.298	0
Mis18bp1	0	0.315548	0.633	0.309	0
Spc25	0	0.314425	0.722	0.378	0
Aurka	0	0.31034	0.613	0.305	0
Tubb4b	0	0.307751	0.933	0.757	0
Plk1	0	0.303523	0.614	0.294	0
Kif15	0	0.297458	0.699	0.367	0
Hspd1	0	0.295438	0.968	0.923	0
Pimreg	0	0.294891	0.717	0.397	0
Kif20b	0	0.293135	0.611	0.305	0
Bub3	0	0.29197	0.899	0.729	0
Rrm2	0	0.291677	0.882	0.629	0
Tacc3	0	0.288711	0.747	0.44	0
Dlk1	0	0.28819	0.536	0.305	0
Kif23	0	0.287408	0.566	0.273	0
Spc24	0	0.285778	0.885	0.595	0
Hist1h1e	0	0.283323	0.634	0.391	0
Hist1h3c	0	0.282152	0.66	0.399	0
Fbxo5	0	0.279857	0.718	0.394	0
Ckap2l	0	0.271727	0.576	0.277	0
Lyar	0	0.267666	0.896	0.748	0
Ube2s	0	0.264203	0.99	0.943	0
Cenpa	0	0.261303	0.87	0.649	0
Mest	0	0.259856	0.899	0.806	0
Lef1	0	0.259646	0.589	0.389	0
Sgo2a	0	0.255288	0.527	0.241	0
Rangap1	0	0.250226	0.817	0.563	0
Vim	1.13614e-195	-0.251086	0.886	0.913	2.32091e-191
Tmem176b	2.04007e-157	-0.254573	0.445	0.51	4.16746e-153
Anxa2	3.39907e-159	-0.262945	0.422	0.547	6.94361e-155
S100a11	1.87644e-176	-0.265296	0.795	0.795	3.83318e-172
Tmsb4x	0	-0.265769	0.994	0.987	0
Foxc1	0	-0.278634	0.122	0.286	0
Col9a3	1.56724e-58	-0.284863	0.115	0.161	3.20156e-54
Pax7	0	-0.289125	0.049	0.25	0
Arhgdib	1.70864e-242	-0.292211	0.284	0.402	3.49042e-238
Col2a1	0.173523	-0.295828	0.613	0.531	1
Igfbp4	0	-0.297539	0.963	0.942	0
Tgfb2	8.24337e-191	-0.304057	0.221	0.328	1.68395e-186
Il11ra1	1.02561e-297	-0.304679	0.792	0.795	2.09511e-293
Mfap4	1.53341e-218	-0.309495	0.829	0.823	3.13245e-214
Fos	2.6071e-29	-0.312089	0.465	0.471	5.32578e-25
Tpm1	0	-0.313397	0.888	0.889	0
Foxp1	2.78108e-189	-0.313479	0.435	0.509	5.68119e-185
Map1b	1.78714e-159	-0.314268	0.426	0.496	3.65077e-155
Itm2b	0	-0.345157	0.727	0.766	0
Sparc	0	-0.348606	0.583	0.739	0
Sox9	1.57757e-51	-0.349141	0.48	0.485	3.22267e-47
Flrt2	5.25777e-116	-0.360092	0.275	0.335	1.07406e-111
Igfbp2	0	-0.364066	0.542	0.643	0
Tfap2b	0	-0.392164	0.063	0.245	0
Alx3	0	-0.409892	0.158	0.401	0
Itm2a	7.24325e-153	-0.419635	0.471	0.523	1.47965e-148
Gsc	4.37622e-275	-0.434011	0.193	0.327	8.93974e-271
Pax9	3.10649e-250	-0.438684	0.167	0.288	6.34593e-246
Gata2	0	-0.452995	0.199	0.372	0
Crabp1	5.85359e-65	-0.462872	0.957	0.888	1.19577e-60
Igfbp5	1.11213e-236	-0.518094	0.173	0.301	2.27187e-232
Alx1	0	-0.539911	0.594	0.777	0
Crym	3.59023e-32	-0.561273	0.47	0.435	7.33412e-28

## Sheet: AP22062001.clusterMesenchyme_2_
gene_id	p_val	avg_logFC	pct.1	pct.2	p_val_adj
Anxa2	0	0.854542	0.759	0.448	0
Stmn2	0	0.815178	0.379	0.148	0
Cxcl14	0	0.750047	0.42	0.189	0
Ptn	0	0.723628	0.96	0.916	0
Col1a1	0	0.706326	0.731	0.434	0
Vim	0	0.688995	0.96	0.891	0
Lgals1	0	0.673434	0.983	0.945	0
Zeb2	0	0.624851	0.591	0.318	0
Lef1	0	0.612265	0.643	0.378	0
Trps1	0	0.562268	0.563	0.426	0
Tubb2b	0	0.55309	0.824	0.65	0
S100a10	0	0.512828	0.751	0.631	0
Zfhx3	0	0.512337	0.763	0.675	0
Wnt5a	0	0.482217	0.73	0.543	0
Msx1	0	0.477273	0.784	0.616	0
Nkd1	0	0.468908	0.598	0.381	0
Lmna	0	0.45149	0.581	0.351	0
Ifitm1	0	0.448925	0.386	0.179	0
Twist2	1.712e-217	0.433067	0.488	0.403	3.49727e-213
Kctd12	0	0.425103	0.516	0.323	0
Gm49708	0	0.423134	0.595	0.46	0
Bcl11b	0	0.423063	0.619	0.416	0
Col1a2	0	0.403267	0.913	0.846	0
Cdo1	0	0.391225	0.682	0.513	0
Pax1	0	0.386142	0.19	0.07	0
Sparc	0	0.384673	0.79	0.676	0
Col3a1	0	0.381135	0.912	0.846	0
Serpine2	0	0.376928	0.732	0.65	0
Apcdd1	0	0.372271	0.36	0.186	0
Cyp26b1	0	0.372147	0.38	0.193	0
Twist1	0	0.372062	0.959	0.909	0
Col6a1	0	0.361681	0.384	0.159	0
Col5a2	0	0.358711	0.583	0.396	0
6330403K07Rik	0	0.350487	0.836	0.731	0
Col6a2	0	0.344607	0.382	0.168	0
Chd3	0	0.343311	0.818	0.707	0
Tubb3	0	0.342039	0.361	0.175	0
Egfl6	0	0.33643	0.257	0.113	0
Fbln2	0	0.328712	0.66	0.562	0
Plk2	0	0.328447	0.504	0.353	0
Palld	0	0.321416	0.659	0.538	0
Bmp4	5.12361e-275	0.320375	0.457	0.325	1.04665e-270
Tcf4	1.32291e-217	0.31554	0.835	0.808	2.70243e-213
Aopep	6.45195e-304	0.308976	0.59	0.49	1.318e-299
Mab21l2	2.07055e-241	0.308411	0.578	0.454	4.22972e-237
Igf1	1.14595e-126	0.304866	0.535	0.456	2.34095e-122
Ncam1	2.43147e-279	0.299091	0.52	0.396	4.96701e-275
Lix1	1.09088e-189	0.298262	0.642	0.575	2.22845e-185
Map1lc3a	0	0.296175	0.875	0.803	0
Ifitm2	0	0.291687	0.968	0.937	0
Fstl1	0	0.284788	0.905	0.861	0
Cachd1	4.04349e-290	0.284055	0.478	0.358	8.26005e-286
Igfbp2	6.08179e-104	0.282182	0.642	0.612	1.24239e-99
Gap43	9.22986e-299	0.280564	0.61	0.493	1.88548e-294
Pax3	4.77098e-265	0.27951	0.597	0.46	9.74616e-261
Robo2	0	0.277887	0.342	0.202	0
Alcam	4.11138e-184	0.277073	0.282	0.176	8.39873e-180
Gas1	0	0.271809	0.83	0.744	0
Mef2c	1.69178e-185	0.271141	0.306	0.204	3.45597e-181
Rspo3	3.55365e-128	0.270803	0.368	0.281	7.2594e-124
Mpped2	1.99103e-222	0.270437	0.788	0.716	4.06728e-218
Serpinh1	0	0.269318	0.971	0.946	0
Ddit4l	2.81045e-257	0.268359	0.336	0.208	5.74119e-253
Mmp11	0	0.268156	0.439	0.283	0
Emp3	0	0.266745	0.359	0.206	0
Tmem132c	3.17045e-241	0.266056	0.431	0.315	6.4766e-237
Nbl1	5.91265e-209	0.264455	0.626	0.516	1.20784e-204
Col26a1	1.07126e-276	0.260771	0.841	0.792	2.18838e-272
Tuba1a	0	0.257799	0.991	0.976	0
Irx5	4.14413e-238	0.253346	0.465	0.334	8.46562e-234
Pth1r	0	0.252682	0.741	0.651	0
Runx2	0	0.251978	0.357	0.206	0
S100a11	0	0.251315	0.84	0.782	0
Pantr1	4.81568e-93	0.250169	0.226	0.162	9.83747e-89
Hjurp	0	-0.251724	0.394	0.602	0
Ran	0	-0.255831	0.988	0.986	0
Hspa8	0	-0.25636	0.995	0.992	0
Ndc80	0	-0.258392	0.103	0.389	0
Bub1b	0	-0.259076	0.188	0.46	0
Esco2	0	-0.260268	0.064	0.348	0
Ccdc34	0	-0.260281	0.737	0.839	0
Shcbp1	0	-0.262423	0.169	0.456	0
Tmpo	0	-0.270504	0.78	0.872	0
Mns1	0	-0.27558	0.258	0.542	0
Rad51	0	-0.278672	0.217	0.508	0
Hist1h4i	0	-0.278674	0.298	0.551	0
Clspn	0	-0.279602	0.25	0.519	0
Dbf4	0	-0.279925	0.286	0.541	0
Tuba1c	0	-0.281069	0.156	0.378	0
Cdca2	0	-0.2818	0.074	0.365	0
Kif20a	0	-0.282487	0.143	0.425	0
Cenpa	0	-0.283853	0.542	0.748	0
Rrm1	0	-0.285124	0.49	0.698	0
Sgo2a	0	-0.285996	0.093	0.371	0
Foxp2	0	-0.286991	0.16	0.36	0
Hist1h1a	0	-0.287332	0.096	0.329	0
Kif2c	0	-0.29073	0.123	0.422	0
Atad2	0	-0.291256	0.373	0.596	0
Cenph	0	-0.299897	0.322	0.602	0
Racgap1	0	-0.300173	0.213	0.499	0
Sfrp1	0	-0.3002	0.306	0.504	0
Hspd1	0	-0.301045	0.929	0.936	0
H2afz	0	-0.301212	0.999	0.998	0
Flrt2	2.94576e-267	-0.301435	0.194	0.357	6.01759e-263
Foxp1	0	-0.302892	0.336	0.536	0
Itm2a	2.24726e-149	-0.303676	0.406	0.54	4.5907e-145
Tk1	0	-0.31598	0.253	0.539	0
Foxc1	0	-0.316448	0.068	0.298	0
Calm2	0	-0.319336	0.9	0.936	0
Nr2f2	0	-0.321583	0.139	0.361	0
Ckap2l	0	-0.321785	0.12	0.414	0
Kif20b	0	-0.324607	0.154	0.443	0
Gsc	5.00038e-171	-0.330351	0.203	0.321	1.02148e-166
Kif15	0	-0.330429	0.21	0.515	0
Ube2s	0	-0.330833	0.943	0.958	0
Kif23	0	-0.330908	0.125	0.406	0
Tacc3	0	-0.339326	0.288	0.578	0
Kif22	0	-0.339448	0.153	0.478	0
Pax9	1.72402e-297	-0.342378	0.136	0.294	3.52182e-293
Dek	0	-0.344958	0.847	0.906	0
Gmnn	0	-0.345408	0.495	0.727	0
Nr2f1	0	-0.346569	0.248	0.504	0
Lsm2	0	-0.352692	0.725	0.842	0
Cks1b	0	-0.355153	0.846	0.913	0
Pimreg	0	-0.366791	0.236	0.542	0
Col9a1	0	-0.367026	0.122	0.338	0
Plk1	0	-0.376685	0.121	0.442	0
Pbk	0	-0.379853	0.173	0.519	0
Rrm2	0	-0.387155	0.534	0.734	0
Hist1h3c	0	-0.391868	0.268	0.517	0
Hmmr	0	-0.392143	0.136	0.453	0
Dut	0	-0.392348	0.776	0.875	0
Mis18bp1	0	-0.393797	0.135	0.459	0
Kif11	0	-0.404139	0.122	0.45	0
Cdca3	0	-0.40776	0.364	0.665	0
Tuba1b	0	-0.40991	0.966	0.977	0
Sox9	0	-0.416572	0.292	0.539	0
Aurka	0	-0.425969	0.135	0.449	0
Fbxo5	0	-0.426395	0.203	0.548	0
Tyms	0	-0.428898	0.583	0.787	0
Tubb4b	0	-0.433224	0.69	0.831	0
Bub3	0	-0.435702	0.663	0.801	0
Tpx2	0	-0.438681	0.294	0.606	0
Nusap1	0	-0.441831	0.106	0.416	0
Incenp	0	-0.451725	0.178	0.528	0
Cdc20	0	-0.452427	0.34	0.613	0
Smc2	0	-0.457333	0.563	0.782	0
Ccna2	0	-0.457796	0.282	0.636	0
Spc25	0	-0.460124	0.177	0.541	0
Col2a1	0	-0.462378	0.398	0.594	0
Cenpe	0	-0.480573	0.265	0.571	0
Spc24	0	-0.486977	0.428	0.732	0
Hist1h1e	0	-0.492929	0.245	0.508	0
Aurkb	0	-0.514592	0.127	0.514	0
H2afx	0	-0.520348	0.752	0.868	0
Mki67	0	-0.535895	0.269	0.589	0
Ccnb1	0	-0.544396	0.261	0.587	0
Prc1	0	-0.550986	0.127	0.484	0
Cdca8	0	-0.557274	0.394	0.725	0
Smc4	0	-0.558149	0.444	0.728	0
Birc5	0	-0.558834	0.536	0.806	0
Barx1	0	-0.568038	0.167	0.351	0
Arl6ip1	0	-0.651345	0.612	0.782	0
Hmgb2	0	-0.712439	0.922	0.97	0
Cenpf	0	-0.721901	0.303	0.641	0
Cks2	0	-0.72527	0.614	0.834	0
Hist1h2ae	0	-0.752316	0.374	0.63	0
Cdk1	0	-0.756258	0.301	0.691	0
Pclaf	0	-0.75942	0.622	0.849	0
Hist1h1b	0	-0.834456	0.262	0.585	0
Top2a	0	-1.01177	0.345	0.73	0
Hist1h2ap	0	-1.03409	0.469	0.708	0
Ube2c	0	-1.05129	0.465	0.75	0

## Sheet: AP22062001.clusterMesenchyme_3_
gene_id	p_val	avg_logFC	pct.1	pct.2	p_val_adj
Crabp1	0	0.546441	0.946	0.894	0
Ube2c	0	0.51969	0.884	0.637	0
Gsc	0	0.457521	0.5	0.243	0
Pax7	0	0.446816	0.562	0.112	0
Top2a	0	0.426784	0.895	0.582	0
Pclaf	0	0.413259	0.97	0.755	0
Hist1h2ap	0	0.402199	0.816	0.615	0
Cks2	0	0.400753	0.947	0.744	0
Cdk1	0	0.37293	0.846	0.544	0
Hmgb2	0	0.371846	0.998	0.95	0
Hist1h1b	0	0.362053	0.712	0.463	0
Tuba1b	0	0.361782	0.998	0.968	0
Cenpf	0	0.32328	0.785	0.511	0
Nbl1	0	0.322862	0.719	0.495	0
Arl6ip1	0	0.320409	0.87	0.713	0
Ccnb1	0	0.31925	0.74	0.458	0
Hist1h2ae	0	0.317351	0.743	0.53	0
Cdca8	0	0.315128	0.881	0.594	0
Pbk	0	0.310797	0.709	0.376	0
Aurkb	0	0.307266	0.681	0.364	0
Cdc20	0	0.306546	0.749	0.503	0
Birc5	0	0.30456	0.938	0.698	0
Tyms	0	0.30022	0.906	0.701	0
Rrm2	0	0.298649	0.876	0.643	0
Bub3	0	0.293471	0.904	0.736	0
Smc4	0	0.290407	0.871	0.614	0
Spc25	0	0.286488	0.709	0.398	0
Rarb	0	0.276902	0.552	0.229	0
Igf1	0	0.274921	0.649	0.429	0
Fbxo5	0	0.273888	0.701	0.414	0
Ube2s	0	0.268022	0.992	0.945	0
Tubb4b	0	0.267363	0.926	0.768	0
Ccna2	0	0.267134	0.801	0.496	0
Pax3	0	0.266339	0.739	0.428	0
Spc24	0	0.264628	0.877	0.611	0
Dut	0	0.26402	0.943	0.83	0
Aurka	0	0.262651	0.584	0.328	0
Mki67	0	0.261193	0.73	0.465	0
Tcf15	0	0.258267	0.368	0.118	0
Tubb5	0	0.25405	1	0.995	0
Foxp1	0	0.253488	0.698	0.44	0
Hist1h1e	0	0.251789	0.605	0.41	0
H2afx	0	0.250853	0.946	0.816	0
Auts2	2.55252e-192	-0.250351	0.79	0.799	5.21429e-188
Fbln2	1.84513e-103	-0.250708	0.569	0.587	3.76924e-99
Col9a3	4.90646e-77	-0.251476	0.099	0.163	1.00229e-72
Frzb	6.33843e-284	-0.253844	0.168	0.319	1.29481e-279
Col2a1	4.97943e-18	-0.255648	0.557	0.549	1.0172e-13
Serpinh1	0	-0.257319	0.962	0.949	0
Nrp2	1.9934e-185	-0.259441	0.207	0.327	4.07212e-181
Flrt2	6.41248e-46	-0.264451	0.288	0.329	1.30994e-41
Egfl6	2.95534e-160	-0.266047	0.071	0.164	6.03717e-156
Bcl11b	8.42776e-130	-0.272286	0.414	0.473	1.72162e-125
Sox4	0	-0.273148	0.92	0.899	0
Lmna	6.18581e-171	-0.273819	0.32	0.422	1.26364e-166
S100a11	8.22977e-173	-0.278089	0.793	0.795	1.68118e-168
Cdh11	1.16872e-247	-0.286033	0.714	0.744	2.38747e-243
Fstl1	6.4637e-213	-0.286577	0.879	0.869	1.3204e-208
Peg3	3.80568e-113	-0.28873	0.705	0.694	7.77425e-109
Dlk1	6.94317e-24	-0.290259	0.354	0.362	1.41835e-19
Arid5b	3.75132e-193	-0.29361	0.477	0.551	7.6632e-189
Col1a2	1.33636e-201	-0.293984	0.887	0.854	2.72992e-197
Ccnd2	0	-0.306226	0.881	0.879	0
Gpc3	4.91628e-274	-0.317581	0.805	0.806	1.0043e-269
Dkk1	6.09742e-179	-0.319562	0.103	0.214	1.24558e-174
Prrx1	2.65082e-206	-0.32083	0.819	0.814	5.4151e-202
Lef1	5.47328e-61	-0.335774	0.414	0.443	1.11808e-56
S100a10	1.30837e-139	-0.340815	0.641	0.662	2.67274e-135
Six1	0	-0.345776	0.297	0.474	0
Lgals1	1.86393e-130	-0.356302	0.976	0.948	3.80764e-126
Col3a1	0	-0.366161	0.848	0.864	0
Anxa2	1.46726e-74	-0.367	0.505	0.52	2.99732e-70
Vim	1.00423e-283	-0.368177	0.924	0.902	2.05143e-279
Tbx3	0	-0.372649	0.204	0.474	0
Msx1	7.27422e-144	-0.373793	0.61	0.664	1.48598e-139
Zeb2	0	-0.417836	0.238	0.414	0
Lhx8	0	-0.426386	0.066	0.309	0
Barx1	6.95365e-18	-0.437406	0.304	0.311	1.42049e-13
Trps1	1.02208e-257	-0.446974	0.35	0.483	2.0879e-253
Sfrp2	1.72442e-179	-0.488263	0.566	0.605	3.52265e-175
Col1a1	0	-0.54438	0.362	0.535	0
Mab21l2	0	-0.647115	0.235	0.544	0
Cxcl14	7.74505e-268	-0.702687	0.127	0.269	1.58216e-263
Meis2	0	-0.727593	0.189	0.509	0

## Sheet: AP22062001.clusterMesenchyme_4_
gene_id	p_val	avg_logFC	pct.1	pct.2	p_val_adj
Igfbp5	0	0.766073	0.436	0.235	0
Mia	0	0.712397	0.183	0.044	0
Col2a1	3.80932e-54	0.647223	0.499	0.562	7.78168e-50
AY036118	5.79758e-139	0.605628	0.655	0.672	1.18433e-134
Col9a3	5.67349e-127	0.594105	0.211	0.137	1.15898e-122
Sox9	2.62987e-158	0.550988	0.519	0.476	5.37231e-154
Itm2a	3.65817e-136	0.531585	0.523	0.508	7.47291e-132
Col9a1	1.91916e-90	0.526783	0.33	0.282	3.92046e-86
Wwp2	2.65923e-09	0.466409	0.251	0.262	5.43228e-05
Gsc	4.30741e-177	0.462168	0.375	0.277	8.79918e-173
Nr2f2	4.31818e-161	0.445847	0.375	0.298	8.82117e-157
Gm42418	2.22576e-281	0.434002	0.975	0.989	4.54678e-277
Col9a2	3.0424e-175	0.432104	0.201	0.111	6.21502e-171
Pkdcc	4.22674e-83	0.404679	0.422	0.393	8.63438e-79
Sfrp1	2.16909e-35	0.402696	0.434	0.465	4.43102e-31
Fos	1.23692e-08	0.377631	0.436	0.477	0.000252678
Cxcl12	5.27264e-88	0.345967	0.382	0.327	1.0771e-83
Pax9	6.68874e-114	0.338906	0.326	0.245	1.36638e-109
Foxc1	1.30236e-220	0.338842	0.342	0.227	2.66047e-216
Hbb-y	2.34008e-57	0.336538	0.741	0.804	4.78031e-53
Flrt2	7.46453e-47	0.33411	0.344	0.316	1.52485e-42
Itm2b	5.2466e-128	0.323267	0.683	0.773	1.07177e-123
S100a11	1.94283e-88	0.312936	0.713	0.812	3.96882e-84
Tgfbi	1.07239e-110	0.303645	0.383	0.327	2.19068e-106
Tfap2b	6.17978e-84	0.300892	0.257	0.189	1.2624e-79
Tmem176b	1.10282e-91	0.292742	0.505	0.492	2.25284e-87
Junb	0.000106923	0.277662	0.3	0.319	1
Hapln1	3.40487e-75	0.277203	0.103	0.058	6.95547e-71
Cthrc1	3.1271e-09	0.268838	0.3	0.314	6.38804e-05
Islr	1.75933e-297	0.265443	0.265	0.134	3.59396e-293
Tgfb2	7.9353e-60	0.262268	0.341	0.294	1.62102e-55
Myl9	5.37991e-73	0.261529	0.414	0.368	1.09901e-68
Btg2	0.382062	0.258105	0.276	0.317	1
Scx	6.72433e-147	0.256726	0.253	0.162	1.37365e-142
Ebf1	3.74867e-67	0.256511	0.407	0.358	7.65778e-63
Tmsb4x	1.50536e-216	0.252418	0.964	0.994	3.07514e-212
Tyms	0	-0.25051	0.515	0.791	0
Tacc3	0	-0.250631	0.247	0.571	0
Kif20b	0	-0.251993	0.124	0.433	0
Pbk	0	-0.256554	0.154	0.504	0
Hist1h3c	0	-0.25796	0.218	0.514	0
Spc24	0	-0.25812	0.398	0.722	0
Tubb5	0	-0.259791	0.979	0.999	0
Apcdd1	0	-0.260324	0.06	0.26	0
Fabp5	0	-0.262468	0.78	0.946	0
Kif11	0	-0.264373	0.112	0.434	0
Kif15	0	-0.266208	0.162	0.508	0
Lgals1	9.77139e-119	-0.266546	0.858	0.974	1.9961e-114
Sox11	0	-0.267335	0.876	0.983	0
Cdca3	0	-0.267507	0.336	0.654	0
Hmmr	0	-0.268996	0.127	0.438	0
Plk1	0	-0.269443	0.119	0.424	0
Ldha	1.82218e-259	-0.271595	0.834	0.944	3.72236e-255
Lhx8	0	-0.272757	0.066	0.302	0
Pimreg	0	-0.276297	0.201	0.533	0
Ube2s	0	-0.279253	0.865	0.974	0
Tubb4b	0	-0.280937	0.604	0.842	0
Crabp1	0	-0.283049	0.751	0.937	0
Bcl11b	0	-0.289914	0.213	0.514	0
Fbxo5	0	-0.291855	0.183	0.533	0
Gm49708	0	-0.292443	0.253	0.54	0
Tuba1b	0	-0.293589	0.916	0.987	0
Nusap1	0	-0.294053	0.109	0.398	0
Bub3	0	-0.299495	0.553	0.817	0
Nkd1	0	-0.30105	0.202	0.478	0
Mis18bp1	0	-0.301812	0.115	0.445	0
Spc25	0	-0.307248	0.174	0.522	0
Ccna2	0	-0.307377	0.26	0.621	0
Birc5	0	-0.308332	0.517	0.795	0
Rrm2	0	-0.308711	0.418	0.748	0
Aurka	0	-0.30955	0.126	0.433	0
Id2	0	-0.310093	0.707	0.918	0
Zeb2	0	-0.311283	0.203	0.416	0
Stmn2	3.78359e-100	-0.318436	0.124	0.215	7.72911e-96
Irx5	0	-0.32446	0.148	0.409	0
Igf1	0	-0.326924	0.274	0.516	0
Aurkb	0	-0.327231	0.137	0.49	0
Incenp	0	-0.327477	0.161	0.512	0
Ptn	1.37015e-187	-0.3294	0.812	0.95	2.79894e-183
Smc2	0	-0.333634	0.475	0.789	0
Cdca8	0	-0.34242	0.381	0.71	0
Twist2	0	-0.343817	0.187	0.472	0
Hist1h2ae	0	-0.347636	0.347	0.621	0
Tpx2	0	-0.348766	0.255	0.597	0
Cdc20	0	-0.353548	0.315	0.604	0
Prc1	0	-0.366578	0.134	0.463	0
H2afx	0	-0.367943	0.659	0.882	0
Arl6ip1	0	-0.37076	0.562	0.783	0
Prrx1	0	-0.379791	0.629	0.855	0
Ccnb1	0	-0.38377	0.243	0.573	0
Hmgb2	0	-0.387034	0.898	0.973	0
Cenpe	0	-0.397542	0.22	0.564	0
Smc4	0	-0.398528	0.388	0.725	0
Lix1	0	-0.409419	0.323	0.647	0
Cks2	0	-0.417131	0.582	0.828	0
Hist1h1b	0	-0.428793	0.273	0.564	0
Mki67	0	-0.430896	0.226	0.581	0
Cdk1	0	-0.431509	0.333	0.663	0
Hist1h2ap	0	-0.441463	0.442	0.701	0
Mpped2	0	-0.442406	0.469	0.789	0
Meis2	0	-0.454523	0.183	0.501	0
Zfhx3	0	-0.456191	0.485	0.74	0
Pclaf	0	-0.459656	0.585	0.844	0
Cxcl14	3.94855e-125	-0.46291	0.152	0.26	8.06609e-121
Lef1	0	-0.486222	0.162	0.496	0
Mab21l2	0	-0.533876	0.174	0.548	0
Cenpf	0	-0.536404	0.281	0.627	0
Msx1	0	-0.556978	0.409	0.706	0
Twist1	0	-0.625821	0.745	0.958	0
Top2a	0	-0.635035	0.352	0.707	0
Ube2c	0	-0.672236	0.459	0.736	0

[truncated: 2 more sheets: AP22062001.clusterMesenchyme_5_, AP22062001.clusterMesenchyme_6_]
