# Supplementary material for: Single‐cell transcriptome and chromatin accessibility mapping of upper lip and primary palate fusion
Source: J Cell Mol Med. 2024 Oct 11;28(19):e70128. doi: 10.1111/jcmm.70128 (PMC11467802; doi:10.1111/jcmm.70128)
Supplement: Supplementary file 1 — Appendix S1. [file JCMM-28-e70128-s001.zip › supplementary table 4.xlsx]

## Sheet: Sheet1
Subgroup of mesechyme cells	Markers	Interpretation
sub-mesenchyme 1	Lhx8,Cxcl14	Anterior and medial maxillary prominence
sub-mesenchyme 2	Cxxc4, Rerg	Cells adjacent to the fusion ectoderm
sub-mesenchyme 3	Gsc,Pax7	Posterior and medial lateral nasal process
sub-mesenchyme 4	Tgfb2	Cells at the fusion zone
sub-mesenchyme 5	Crym,Crabp1,Hist1h2ap	"Ambiguous"
sub-mesenchyme 6	Cxxc4, Rerg, Aldh1a2	Cells adjacent to the fusion ectoderm
Subgroup of ectoderm cells	Markers	Interpretation
sub-ectoderm 1	Aldh1a3,Krt18	olfactory epithelium
sub-ectoderm 2	Ckb,Meg3,Vim,Map1b,Nes	"Ambiguous"
sub-ectoderm 3	Adamts9, Itga4, Rgs5, Stac	Cells at the fusion zone
sub-ectoderm 4	Cxcl14,tfap2b,Sostdc1	Surface
sub-ectoderm 5	Tgfb2	Cells at the fusion zone
sub-ectoderm 6	Krt5, Grhl3, Arhgap29, Sfn, Irf6	Periderm cells
