# Supplementary material for: Single‐cell transcriptome and chromatin accessibility mapping of upper lip and primary palate fusion
Source: J Cell Mol Med. 2024 Oct 11;28(19):e70128. doi: 10.1111/jcmm.70128 (PMC11467802; doi:10.1111/jcmm.70128)
Supplement: Supplementary file 1 — Appendix S1. [file JCMM-28-e70128-s001.zip › supplementary table 5.xlsx]

## Sheet: AP22062001_regulonActivity_Eto
	Ectoderm_1	Ectoderm_2	Ectoderm_3	Ectoderm_4	Ectoderm_5	Ectoderm_6
2010315B03Rik(11g)	0.0271186	0.0129324	0.00852946	0.0164712	0.00754275	0.0180229
9030624G23Rik(68g)	0.00928234	0.00372289	0.00498614	0.00694752	0.00395547	0.00905651
AI987944(6g)	0.00412733	0.0015528	0.00116908	0.00220891	0.000794616	0.00476327
Ahr(82g)	0.00656768	0.00274243	0.00840534	0.00658243	0.00582023	0.0437886
Alx3(10g)	0.0625481	0.0648555	0.0838271	0.0785591	0.0512789	0.0656616
Ar(15g)	0.00458897	0.00106798	0.00182335	0.00335979	0.00168042	0.00414003
Arid3a(15g)	0.0413151	0.0396126	0.0474437	0.0664805	0.0303219	0.0991192
Arntl2(23g)	0.00747741	0.00300411	0.0031996	0.00613536	0.00302591	0.00325792
Arx(180g)	0.0168554	0.0298035	0.0191552	0.0198192	0.0264782	0.0158677
Ascl1(27g)	0.0463791	0.119786	0.0598733	0.0505771	0.0883584	0.0328161
Atf1(114g)	0.0376255	0.045523	0.0438889	0.0415568	0.0425249	0.0392182
Atf3(381g)	0.0156218	0.0159862	0.0194184	0.0195791	0.021115	0.0226132
Atf4(571g)	0.0485093	0.056119	0.0525929	0.0506895	0.0587122	0.0481148
Atf5(6g)	0.0259721	0.016601	0.0147945	0.0177512	0.011604	0.0205094
Atf6(73g)	0.01331	0.0127842	0.0209465	0.0221282	0.0227666	0.0228598
Atf6b(12g)	0.00642279	0.00605132	0.00399667	0.0053661	0.00475878	0.0079079
Atf7(40g)	0.0162287	0.020493	0.0227513	0.0211638	0.0280467	0.0196794
Bach1(62g)	0.0260025	0.0311966	0.0294019	0.033953	0.029147	0.0290903
Bach2(4g)	0.0117586	0.00512098	0.00376462	0.00578312	0.00299881	0.010793
Barx1(60g)	0.0224297	0.021079	0.0238362	0.0217608	0.028966	0.0226915
Barx2(92g)	0.0221607	0.0222604	0.0286129	0.0376596	0.0283739	0.0602259
Batf(12g)	0.0140305	0.00265271	0.00410738	0.0110692	0.00271032	0.0103941
Bcl11a(28g)	0.0218269	0.018557	0.0534405	0.0527194	0.0449192	0.0295873
Bcl3(23g)	0.00670668	0.00295337	0.00605796	0.00394281	0.00950015	0.0058876
Bcl6b(3g)	0.313162	0.317164	0.319784	0.313752	0.319944	0.311419
Bclaf1(2234g)	0.0418248	0.0537242	0.0493118	0.0499688	0.050879	0.0437315
Bdp1(42g)	0.0116262	0.00979883	0.00972405	0.014453	0.0109958	0.0156308
Bhlhe22(8g)	0.00208435	0.0118695	0.00664319	0.00461435	0.00195957	0.00316802
Bhlhe40(173g)	0.013791	0.0113107	0.0148486	0.0148273	0.0154181	0.0165547
Bmyc(412g)	0.0670767	0.0660978	0.0732129	0.0680658	0.0706519	0.0773483
Brca1(492g)	0.0319111	0.0385505	0.0304385	0.0310093	0.0312121	0.027605
Brf1(409g)	0.0253605	0.0210891	0.0201931	0.0215687	0.0212441	0.0224775
Brf2(170g)	0.0380285	0.0326853	0.0309466	0.0304902	0.0297701	0.0307512
Cd59a(81g)	0.0145608	0.00836391	0.0158158	0.0330506	0.0133044	0.0153855
Cdx1(11g)	0.0051673	0.00272989	0.00418441	0.00409958	0.00219681	0.00191284
Cebpa(38g)	0.0131386	0.00463184	0.009256	0.0126915	0.0062798	0.0531479
Cebpb(401g)	0.0319447	0.0223815	0.0407565	0.0399684	0.0347403	0.0777117
Cebpd(54g)	0.00654397	0.00298901	0.00413105	0.00906408	0.00424264	0.00982509
Cebpg(12g)	0.0222196	0.0283174	0.0205208	0.0257369	0.032962	0.0336638
Cebpz(44g)	0.0668856	0.0885387	0.0769803	0.0723068	0.0749139	0.0600387
Cers2(10g)	0.0378405	0.0472973	0.0582695	0.0577098	0.0533182	0.0198065
Chd1(61g)	0.0519372	0.0800267	0.0741197	0.0739602	0.0735837	0.0562967
Chd2(784g)	0.0320485	0.0419468	0.0461952	0.0505848	0.0474258	0.0443671
Clock(119g)	0.0153744	0.0235308	0.0278374	0.0312884	0.0319405	0.0314761
Cnot3(263g)	0.0444154	0.0527092	0.0541461	0.0517009	0.0523876	0.0443396
Creb1(399g)	0.0292599	0.0350851	0.0337622	0.0359082	0.035172	0.0345584
Creb3l2(142g)	0.0169581	0.0140544	0.0212186	0.0266037	0.0198506	0.0426213
Creb3l4(45g)	0.009617	0.00502059	0.00403606	0.00731416	0.0151004	0.00591596
Creb5(61g)	0.0170494	0.0265731	0.0169997	0.0189994	0.0211323	0.017094
Crem(59g)	0.0217007	0.0181873	0.0155039	0.0174814	0.0166177	0.0168288
Ctcf(1607g)	0.0524109	0.0668663	0.0601898	0.0592161	0.0611492	0.0521978
Ctcfl(36g)	0.00423498	0.00122866	0.00696048	0.00324902	0.00253348	0.00788926
Cux1(547g)	0.032244	0.0352848	0.0393063	0.0405737	0.0392267	0.0435793
Dbp(84g)	0.0274098	0.0245403	0.0262871	0.0257846	0.0255657	0.0242339
Dbx1(21g)	0.00430381	0.0188004	0.00103163	0.00170474	0.00337628	0.000922836
Dlx1(156g)	0.020637	0.0363892	0.0252572	0.0260613	0.0304743	0.0203497
Dlx2(186g)	0.0305301	0.0390816	0.0367348	0.0451885	0.0334993	0.0397394
Dlx3(22g)	0.0262363	0.00470857	0.0490575	0.0692068	0.0103117	0.104316
Dlx5(188g)	0.0419753	0.0501077	0.0628577	0.0420482	0.0930972	0.0386178
Dmbx1(16g)	0.0183261	0.00942811	0.0175703	0.010274	0.0251634	0.0078272
Dmrta2(179g)	0.0544851	0.0580392	0.0745154	0.0517266	0.0788524	0.0494896
Dnmt3a(10g)	0.0776853	0.0804701	0.0862098	0.0936081	0.0878641	0.094239
E2f1(401g)	0.044883	0.0532798	0.0407875	0.0388468	0.0432462	0.0367059
E2f2(358g)	0.0335624	0.0350687	0.0278876	0.0261922	0.0295733	0.0270579
E2f3(635g)	0.0286464	0.034188	0.0298324	0.0307023	0.0313712	0.0277959
E2f4(478g)	0.0640972	0.0641401	0.0674731	0.063245	0.0648341	0.0654455
E2f5(178g)	0.0376304	0.0441888	0.0347596	0.0342078	0.0377345	0.0296423
E2f6(404g)	0.0648632	0.071634	0.0715906	0.0694994	0.0693435	0.0652251
E2f7(561g)	0.0195406	0.0205224	0.0174344	0.0190234	0.018682	0.0171917
E2f8(352g)	0.035885	0.0431574	0.0328508	0.0337818	0.0343272	0.0299465
Ebf1(50g)	0.023948	0.031694	0.0465968	0.0337037	0.0461121	0.0233631
Egr1(344g)	0.0315826	0.0449787	0.050677	0.0584222	0.0614634	0.0534236
Egr2(42g)	0.0137056	0.0178285	0.0215422	0.0239041	0.0391946	0.0336369
Egr3(289g)	0.008888	0.00768246	0.00867975	0.0108632	0.00934597	0.0121873
Egr4(12g)	0.00490679	0.00136852	0.00201695	0.00412517	0.00091939	0.00458444
Ehf(46g)	0.00585008	0.00368627	0.00668014	0.00672122	0.00976605	0.0106448
Elf1(483g)	0.0249655	0.0183477	0.0347961	0.0396369	0.0298257	0.0625384
Elf2(16g)	0.033553	0.0392571	0.0340694	0.0388476	0.0368663	0.0434575
Elf4(73g)	0.00953669	0.00486146	0.00399162	0.00940411	0.00441608	0.00911202
Elk1(307g)	0.0235119	0.0165457	0.0188157	0.0230368	0.0195949	0.0217748
Elk3(274g)	0.0434602	0.0411731	0.0439719	0.0430364	0.0415055	0.0412213
Elk4(128g)	0.0165897	0.0140059	0.01296	0.0182482	0.0136065	0.0172958
Emx2(16g)	0.0106527	0.014568	0.0147613	0.00413373	0.0444709	0.00356901
Ep300(13g)	0.0166787	0.0164514	0.0133132	0.022261	0.0132877	0.0194532
Erf(36g)	0.0385082	0.0392244	0.0424053	0.0381251	0.0337593	0.0340686
Erg(89g)	0.00935591	0.00463867	0.00490958	0.00722877	0.00515413	0.00743842
Esrra(11g)	0.0208989	0.00737947	0.00825487	0.00996397	0.00727154	0.00980132
Esrrg(8g)	0.00103061	0.000976644	0.000808746	0.000805874	0.00460516	0.000696057
Ets1(163g)	0.020177	0.0177049	0.0181409	0.0218992	0.0156287	0.0220805
Ets2(10g)	0.00259119	0.000783546	0.000401782	0.00108441	0.00109933	0.00103226
Etv1(43g)	0.0221898	0.0266304	0.0330485	0.0282481	0.0467323	0.028855
Etv2(38g)	0.0107749	0.00762168	0.00358125	0.00538654	0.00350815	0.0056814
Etv3(102g)	0.021268	0.0187437	0.0183173	0.0232196	0.0239249	0.022832
Etv5(11g)	0.069529	0.107248	0.100462	0.0851395	0.170237	0.038599
Etv6(140g)	0.0398243	0.0414078	0.0401308	0.0431483	0.0398145	0.0399809
Ezh2(2156g)	0.0679266	0.0815479	0.0716519	0.0674479	0.0717181	0.0598928
Fli1(111g)	0.0321018	0.0290683	0.0317602	0.0294122	0.0337355	0.0277736
Fos(311g)	0.0293216	0.0372166	0.0455228	0.0498338	0.0530735	0.0634009
Fosb(264g)	0.0220986	0.0299834	0.0325235	0.0361189	0.0377412	0.0398652
Fosl1(34g)	0.00441937	0.00343902	0.00414513	0.0059007	0.00328265	0.00971987
Fosl2(16g)	0.0675783	0.0620359	0.0638023	0.064097	0.0626027	0.0645552
Foxa1(217g)	0.0119147	0.00954247	0.0184021	0.013476	0.0152122	0.01715
Foxc1(22g)	0.00581894	0.00352949	0.00494065	0.00865947	0.0055386	0.00538487
Foxd1(4g)	0.00971572	0.0480059	0.0094875	0.0041558	0.0258396	0.00244308
Foxd2(20g)	0.00275524	0.00214603	0.00185609	0.00266044	0.0015761	0.00356502
Foxd3(32g)	0.00700845	0.00206995	0.00712319	0.0109303	0.00433567	0.0133365
Foxe1(22g)	0.027963	0.0233438	0.055564	0.0516949	0.0342896	0.0444656
Foxf1(19g)	0.0189153	0.0192799	0.0172376	0.0185568	0.014602	0.0141297
Foxf2(18g)	0.0145679	0.00532035	0.00583059	0.0106657	0.00514421	0.0131673
Foxj1(45g)	0.00606871	0.00257027	0.00834013	0.0111107	0.00479221	0.012504
Foxj2(29g)	0.006146	0.00380844	0.0055557	0.00753959	0.00437872	0.00740057
Foxj3(6g)	0.0418005	0.0685822	0.0487317	0.0476913	0.045431	0.0702238
Foxk1(25g)	0.0127547	0.00675792	0.00655166	0.00991888	0.0053898	0.0111682
Foxk2(6g)	0.00702579	0.00305084	0.00267517	0.00508676	0.0011361	0.00220647
Foxl1(16g)	0.00433148	0.00205791	0.00280812	0.00548174	0.00199158	0.0047933
Foxl2(30g)	0.0258292	0.0233262	0.0238352	0.0251876	0.0251712	0.0206502
Foxn3(84g)	0.0312382	0.0389934	0.0571275	0.0581099	0.0557927	0.0419046
Foxo1(142g)	0.0136112	0.0118039	0.0163463	0.0164487	0.0162994	0.0157046
Foxo3(63g)	0.0118646	0.00692795	0.0094	0.0149556	0.00924528	0.0147495
Foxo4(23g)	0.00820266	0.00301839	0.0074564	0.00921871	0.00751705	0.018759
Foxp2(60g)	0.0317977	0.0284554	0.0304696	0.0320386	0.0301567	0.0336406
Foxr2(4g)	0.00466797	0.00308709	0.0015457	0.00321231	0.0676455	0.000156819
Gabpa(373g)	0.03565	0.0339507	0.0326575	0.0329314	0.0342415	0.0322776
Gabpb1(292g)	0.0332446	0.0302805	0.0280205	0.0292042	0.0287798	0.0263293
Gadd45a(11g)	0.0109947	0.0017677	0.000660429	0.00330767	0.00022618	0.00670796
Gata1(22g)	0.00559411	0.00293415	0.0046301	0.00871938	0.00333155	0.0222943
Gata2(35g)	0.053316	0.0586594	0.055277	0.0585321	0.0531061	0.0563766
Gata3(27g)	0.0288885	0.0168934	0.0409731	0.0486954	0.0190687	0.0403096
Gata6(15g)	0.00883761	0.00531543	0.00529163	0.0075339	0.00381866	0.0107363
Gbx1(20g)	0.00423541	0.00860176	0.00279984	0.0050988	0.0213936	0.00149666
Gbx2(15g)	0.0015601	0.00620611	0.000916122	0.000842663	0.000665714	0.000614071
Glis1(9g)	0.0079568	0.00372587	0.00761476	0.00575161	0.00695172	0.0160928
Gm14391(9g)	0.0178028	0.0129018	0.0144898	0.0184532	0.0165978	0.0407889
Gm14403(5g)	0.00769461	0.00267448	0.00310892	0.00562606	0.0041305	0.00659411
Gm14418(10g)	0.00399922	0.00199121	0.00558062	0.00550719	0.00201178	0.00731493
Gm14419(5g)	0.00760979	0.00234536	0.00154421	0.00163899	0.0169172	0.00219657
Gm6710(5g)	0.010733	0.00962763	0.00722516	0.00769933	0.00791989	0.00769239
Grhl1(290g)	0.0111911	0.00690364	0.0125293	0.0129389	0.0077194	0.0474122
Grhl2(236g)	0.0274483	0.0171801	0.0461685	0.0410193	0.0396012	0.0496986
Grhl3(138g)	0.0208766	0.0128468	0.0324275	0.0294112	0.0268268	0.0744903
Gsc(53g)	0.0472816	0.0470534	0.0455375	0.0445576	0.0468127	0.0430933
Gsc2(4g)	0.00500073	0.0022169	0.000831385	0.00167087	0.000735981	0.0030511
Gsx1(56g)	0.0110006	0.0235551	0.011499	0.0147099	0.0172191	0.0107736
Gsx2(85g)	0.0058892	0.015595	0.0036956	0.00583059	0.005318	0.00421499
Gtf2f1(277g)	0.0698493	0.0769577	0.0746082	0.0701085	0.0749788	0.0683986
Gtf3c2(22g)	0.0261491	0.0222251	0.0198376	0.0219717	0.0201459	0.0172031
Hcfc1(605g)	0.0403487	0.0497819	0.0442777	0.0460818	0.0447565	0.0401978
Hdac2(970g)	0.0719195	0.0767796	0.0777905	0.0734002	0.0778171	0.0718858
Hdac6(25g)	0.0495594	0.0543336	0.049342	0.0510164	0.0525493	0.0516722
Hes7(9g)	0.00340244	0.00387188	0.00432642	0.00589576	0.00710245	0.0029921
Hesx1(26g)	0.00574271	0.00333879	0.00820519	0.00288913	0.0109989	0.00393
Hey1(61g)	0.0355448	0.0303968	0.0500793	0.0440083	0.0592224	0.0495052
Heyl(12g)	0.00826445	0.00378482	0.0124403	0.0264817	0.00511153	0.0893814
Hic1(112g)	0.0206323	0.0189176	0.0185292	0.0196005	0.0205912	0.0175201
Hivep1(10g)	0.00589403	0.00264173	0.00657399	0.00667324	0.00534128	0.00434031
Hivep2(12g)	0.00416373	0.00193571	0.00196959	0.00337249	0.00144898	0.00144255
Hivep3(9g)	0.0226103	0.00107823	0.00216566	0.00571486	0.00134218	0.00751754
Hlf(6g)	0.00389602	0.00169795	0.00148821	0.00490648	0.00132842	0.000368663
Hmx3(11g)	0.00303286	0.00580304	0.000896025	0.00123522	0.00477486	0.00121354
Homez(7g)	0.0114098	0.00893293	0.0121607	0.0131658	0.0172438	0.00876144
Hsf1(22g)	0.0225389	0.0256608	0.0193521	0.0310036	0.0232584	0.0358163
Hsf2(53g)	0.018012	0.0185168	0.0221059	0.0301483	0.0156652	0.0215571
Hsf5(5g)	0.00404858	0.00170762	0.0014315	0.00477317	0.000983935	0.0047541
Ikzf1(17g)	0.00883269	0.00100293	0.00745739	0.0033274	0.000889038	0.0133599
Ikzf2(5g)	0.0729596	0.036593	0.170138	0.198118	0.106873	0.210274
Irf1(115g)	0.00803453	0.00335857	0.00461625	0.00848726	0.00647247	0.00635286
Irf2(9g)	0.0116012	0.00715817	0.0216375	0.0135521	0.0217501	0.0437015
Irf3(177g)	0.0315048	0.0310155	0.0285569	0.0292659	0.0302087	0.0282039
Irf5(11g)	0.00231778	0.00150675	0.00343202	0.00567527	0.00199571	0.00270919
Irf6(123g)	0.0290301	0.0211056	0.0445812	0.0550954	0.0323445	0.0859592
Irf7(46g)	0.00992756	0.00569766	0.00881634	0.011134	0.00718226	0.0341997
Irf8(34g)	0.0118909	0.0157821	0.0151402	0.0217971	0.0142973	0.0154757
Irx3(82g)	0.065692	0.0552573	0.0824102	0.119174	0.0798729	0.0984089
Irx5(238g)	0.0400998	0.0347548	0.0504142	0.0656344	0.0482318	0.061294
Isl1(121g)	0.0540355	0.0543003	0.0884655	0.0660045	0.0911724	0.0524954
Jdp2(18g)	0.0215384	0.0167978	0.0239778	0.0563855	0.0137446	0.0606759
Jun(517g)	0.0377438	0.0595115	0.057594	0.0586779	0.064672	0.0543232
Junb(227g)	0.029558	0.0371934	0.0519933	0.0522157	0.0563725	0.0668075
Jund(343g)	0.0608842	0.0717185	0.0793147	0.072536	0.0864672	0.0756214
Kat2a(139g)	0.0345449	0.0381346	0.0374671	0.0347539	0.0393282	0.0369766
Kdm4c(29g)	0.0228372	0.0257916	0.043154	0.0519469	0.0462969	0.0374218
Kdm5a(843g)	0.0291664	0.0384684	0.0402391	0.045448	0.0402397	0.0401415
Kdm5b(797g)	0.0313274	0.0417489	0.0463604	0.0497589	0.0468297	0.048209
Klf1(71g)	0.00553231	0.00459592	0.00326221	0.00489108	0.00353116	0.00555296
Klf12(129g)	0.00994922	0.004799	0.00727283	0.00958672	0.00500926	0.0127243
Klf15(36g)	0.0120334	0.00536924	0.00631676	0.0113069	0.0132763	0.013392
Klf2(53g)	0.0280094	0.0241798	0.027589	0.0264205	0.0265375	0.0217518
Klf3(415g)	0.0214378	0.0238956	0.0261742	0.0253321	0.0294065	0.0305826
Klf4(52g)	0.0151498	0.0189476	0.0261326	0.025768	0.0287181	0.0750451
Klf5(838g)	0.01876	0.0116403	0.0260015	0.0242132	0.0235649	0.049761
Kmt2a(580g)	0.0300341	0.0465622	0.0439333	0.0477382	0.0452775	0.0385215
Lef1(295g)	0.0377502	0.0341214	0.0539062	0.0692214	0.0449569	0.0479745
Lhx3(7g)	0.00854233	0.00406663	0.00453221	0.00458468	0.00537079	0.00541124
Lhx5(23g)	0.00373577	0.0137625	0.00239579	0.00394246	0.00341626	0.00335313
Lhx6(44g)	0.0348274	0.0363773	0.0348467	0.0417337	0.0386391	0.0438273
Lhx8(70g)	0.0327004	0.0370623	0.0354426	0.032065	0.036999	0.0282108
Lhx9(11g)	0.00651109	0.00344414	0.00536835	0.00660038	0.00253404	0.0122154
Lmx1a(14g)	0.0050801	0.00796581	0.00253122	0.00370979	0.0173696	0.0227054
Maf(157g)	0.0225791	0.0471306	0.0345861	0.0353811	0.0420325	0.0321283
Maff(83g)	0.0140207	0.0129968	0.0192345	0.0230432	0.0264933	0.0225503
Mafg(7g)	0.0355549	0.0533217	0.0451027	0.0696182	0.0478136	0.0341512
Max(371g)	0.0470395	0.0478419	0.0452958	0.0446527	0.0464846	0.0448771
Maz(1010g)	0.0703219	0.0732583	0.0731558	0.0674488	0.0740653	0.0666247
Mbd2(208g)	0.0388068	0.0401691	0.0445283	0.0425021	0.0448785	0.0449448
Mef2b(14g)	0.00273772	0.00125608	0.00284136	0.00448562	0.0019066	0.00334233
Mef2c(35g)	0.0128375	0.0145232	0.00940241	0.0150438	0.0108276	0.00687961
Mef2d(11g)	0.0185973	0.00959218	0.0218785	0.0137706	0.0249786	0.0143623
Meis1(347g)	0.0278899	0.0300809	0.0455966	0.046489	0.0432441	0.0419623
Meis2(10g)	0.0407522	0.0400278	0.108225	0.144028	0.0995187	0.0528409
Meis3(5g)	0.0155714	0.0096834	0.0127317	0.0115608	0.0191349	0.0128581
Meox1(8g)	0.00441136	0.00560233	0.00360346	0.00912785	0.00482258	0.0107655
Meox2(14g)	0.0697003	0.0659735	0.0679886	0.0675576	0.0687388	0.0665849
Mitf(221g)	0.0168741	0.0161266	0.01386	0.0153311	0.0113449	0.0129681
Msc(23g)	0.00632296	0.00458554	0.00201564	0.00387431	0.00268475	0.0166078
Msx1(172g)	0.0829721	0.0799116	0.10478	0.0998173	0.102402	0.0983763
Msx2(182g)	0.0577389	0.0493788	0.0753256	0.084477	0.0706923	0.0856876
Mxd4(73g)	0.0447865	0.0487741	0.0541316	0.0497224	0.0530436	0.0504413
Mxi1(188g)	0.0217503	0.0244336	0.0225556	0.023499	0.0231324	0.0255894
Myb(56g)	0.0216674	0.0259367	0.0208179	0.0229309	0.0237793	0.0191504
Mybl1(8g)	0.0129227	0.0195483	0.0304863	0.0204007	0.0155316	0.0103184
Myc(9g)	0.0071258	0.00317758	0.00981537	0.00387707	0.0039884	0.0133917
Myf6(10g)	0.0162533	0.00783049	0.00465731	0.00593587	0.00448118	0.00886991
Myod1(9g)	0.00865709	0.00112926	0.0151149	0.03032	0.00227158	0.0888067
Nanog(7g)	0.000985309	0.000179316	0.00114812	0.00113168	0.000692357	8.80388e-05
Nelfe(404g)	0.0770577	0.0784682	0.0737489	0.069072	0.0720315	0.0673769
Neurod1(214g)	0.0193249	0.0200324	0.0167391	0.015499	0.0178801	0.0170888
Neurog1(11g)	0.00343781	0.0135874	0.000661295	0.00208262	0.00113551	0.00151967
Neurog2(9g)	0.00330177	0.00647941	0.00222047	0.000897768	0.0026506	0.00180357
Neurog3(6g)	0.00258799	0.00870319	0.000992737	0.00119913	0.00274128	0.00494485
Nfatc2(11g)	0.00509465	0.00237567	0.00257456	0.00470979	0.00235903	0.00255913
Nfatc3(29g)	0.0164429	0.023862	0.0237734	0.0255224	0.0253726	0.0366731
Nfe2(8g)	0.00305975	0.00147232	0.00320237	0.00570923	0.00370453	0.0112318
Nfe2l2(24g)	0.0533888	0.0544534	0.0551171	0.0538293	0.053474	0.0588778
Nfe2l3(32g)	0.0105563	0.00993709	0.0193061	0.014675	0.0254934	0.0197255
Nfkb1(11g)	0.00456202	0.00358775	0.00237091	0.0054314	0.00132689	0.00313638
Nfkb2(50g)	0.0125131	0.00927185	0.0109759	0.0174589	0.010493	0.0168614
Nfya(7g)	0.0112444	0.00698986	0.0080455	0.0136392	0.00866291	0.0106496
Nfyb(252g)	0.066876	0.0780819	0.0719551	0.0675518	0.0714034	0.0569085
Nhlh1(11g)	0.0133539	0.00805556	0.0171509	0.0124213	0.0211044	0.00933212
Nkx2-1(115g)	0.0515253	0.0740494	0.0637788	0.0535195	0.0724573	0.0469812
Nkx2-2(6g)	0.0079334	0.00300234	0.00119827	0.00363199	0.000320848	0.0105592
Nkx2-9(21g)	0.0146776	0.0052485	0.00221765	0.00479513	0.00453718	0.0043836
Nkx6-1(73g)	0.0148595	0.0283449	0.0160098	0.0141248	0.0235024	0.0166665
Nkx6-2(108g)	0.0147233	0.0282342	0.0102695	0.010221	0.0167816	0.00744142
Nr1d1(5g)	0.0119316	0.00461327	0.00332745	0.00718932	0.0029124	0.00405639
Nr1d2(23g)	0.0077703	0.00186876	0.00353074	0.00483061	0.00219112	0.00400577
Nr1h3(21g)	0.00266527	0.00115962	0.00149672	0.00143814	0.00110675	0.00074309
Nr1i3(21g)	0.0100452	0.00600434	0.00514278	0.00644958	0.0050092	0.0104012
Nr2c1(19g)	0.0149484	0.0120482	0.0175708	0.0168089	0.0118566	0.0228281
Nr2c2(148g)	0.029739	0.0413827	0.0460081	0.0476856	0.0466896	0.0405553
Nr2e1(17g)	0.0151923	0.0553659	0.0185782	0.00621786	0.0480087	0.00408021
Nr2e3(37g)	0.0106215	0.00269973	0.00385612	0.0244555	0.00229964	0.0102295
Nr2f2(197g)	0.0349995	0.0542993	0.0461775	0.0459703	0.0434752	0.0378689
Nr2f6(107g)	0.0432284	0.0388182	0.0500562	0.0442413	0.0550768	0.0608774
Nr3c2(8g)	0.00457676	0.00436347	0.00360421	0.0037238	0.00104839	0.00131921
Nr6a1(23g)	0.0103916	0.00578534	0.00862305	0.00614099	0.00850848	0.0104163
Nrf1(146g)	0.0371178	0.039789	0.0392582	0.0391016	0.0397587	0.0401757
Nuak1(5g)	0.00275534	0.00141115	0.00375282	0.00155942	0.000449188	0.00169695
Odc1(5g)	0.228487	0.345258	0.289283	0.254978	0.344435	0.134675
Onecut1(20g)	0.00297434	0.00384386	0.0011898	0.00181754	0.00137965	0.00394964
Osr1(23g)	0.00522293	0.00353125	0.00577122	0.00660288	0.00274863	0.0157518
Otud4(95g)	0.0204721	0.0349514	0.0306162	0.0294754	0.0345337	0.0207153
Otx1(68g)	0.0263527	0.0219534	0.0417246	0.0456664	0.0433506	0.0278101
Patz1(222g)	0.0371173	0.0511303	0.0487225	0.0475814	0.0530102	0.041238
Pax1(15g)	0.021194	0.0244986	0.0246687	0.026927	0.0345698	0.0370673
Pax2(16g)	0.008265	0.0351277	0.00894782	0.00578252	0.00978939	0.024688
Pax5(14g)	0.00139905	0.0117157	0.000558995	0.000572914	0.000168466	0.00072239
Pax6(21g)	0.0287331	0.0321162	0.0535073	0.0114387	0.0466343	0.00669305
Pax7(8g)	0.00444919	0.00145001	0.00306847	0.0017877	0.000880926	0.00292179
Pax9(27g)	0.0134976	0.0105995	0.018189	0.0197108	0.0147893	0.0354426
Pbx1(85g)	0.0306142	0.0445789	0.05183	0.0529999	0.0555828	0.0358754
Pbx3(165g)	0.0363723	0.0562763	0.0479321	0.0486476	0.0505314	0.0400524
Pgr(7g)	0.00375836	0.00305316	0.00412386	0.00959505	0.00215909	0.0170277
Phf8(82g)	0.0191272	0.0147621	0.0183281	0.019242	0.0194524	0.0161959
Pitx1(100g)	0.0551441	0.0425338	0.0699933	0.054466	0.0666179	0.0518053
Pitx2(24g)	0.0435813	0.023756	0.0788838	0.0773072	0.0269677	0.0906915
Pml(182g)	0.0209322	0.0188831	0.0176159	0.0207047	0.0174401	0.0178928
Pole3(94g)	0.123221	0.141158	0.125162	0.11912	0.123822	0.106337
Pou2f3(25g)	0.00207091	0.00174274	0.00311502	0.00251732	0.000564693	0.0440168
Pou3f1(282g)	0.024712	0.0493433	0.0296092	0.0282984	0.0378978	0.0249368
Pou3f2(141g)	0.00854459	0.0145193	0.00480598	0.00487728	0.00683622	0.00905223
Pou3f3(188g)	0.0220748	0.0446289	0.0250006	0.0228341	0.0318277	0.0224072
Pou3f4(35g)	0.00942012	0.0249222	0.0059663	0.0094476	0.00729476	0.00429315
Pou5f1(25g)	0.00232662	0.00161519	0.00325229	0.00239921	0.00443109	0.00152351
Pou6f1(11g)	0.00471499	0.00188605	0.00158245	0.00298812	0.00123478	0.00501921
Pou6f2(10g)	0.00523359	0.00264051	0.00429818	0.00717925	0.00163914	0.00810617
Ppara(9g)	0.00168734	0.000666361	0.000354941	0.00112163	0.000654205	0.000956199
Ppard(41g)	0.0192895	0.0198069	0.0198211	0.0209648	0.018786	0.0224147
Prdm1(18g)	0.00467815	0.0045223	0.00266193	0.00385302	0.00206018	0.00410175
Prdm5(72g)	0.0259101	0.0232667	0.0227891	0.0245405	0.0227458	0.021841
Prdm6(25g)	0.00382515	0.00209886	0.0051837	0.0041811	0.00428901	0.0041704
Prox1(7g)	0.00426123	0.00148001	0.00090726	0.00274291	0.000753471	0.00370549
Prrx2(10g)	0.0797024	0.0771221	0.0820746	0.0871587	0.0771826	0.0694351
Rad21(637g)	0.0536281	0.0737568	0.066137	0.0643805	0.0663395	0.0572504
Rara(35g)	0.0260655	0.0213999	0.0259181	0.0225329	0.0217693	0.0294147
Rarg(67g)	0.0472798	0.0410124	0.0614052	0.0777471	0.0615716	0.0766744
Rax(36g)	0.0165863	0.0317588	0.0132655	0.00969952	0.0193872	0.00824783
Rbbp5(196g)	0.0392542	0.0397686	0.0372551	0.0386392	0.0365292	0.0341973
Rcor1(254g)	0.0229418	0.0255557	0.0273729	0.0307644	0.0263043	0.0261515
Rel(89g)	0.0119267	0.00819126	0.0106219	0.0127858	0.0104671	0.0136234
Rela(253g)	0.0285033	0.0263027	0.0281851	0.0306801	0.0289408	0.0326794
Relb(255g)	0.0070844	0.0059611	0.00617284	0.0108434	0.00503905	0.0106281
Rest(720g)	0.0477315	0.0563784	0.0646992	0.0668377	0.0628339	0.0573211
Rfx5(30g)	0.0166368	0.0166479	0.0142457	0.017063	0.0115941	0.0165374
Rfxap(179g)	0.044481	0.0516685	0.0468257	0.0445546	0.0494689	0.0430094
Runx1(17g)	0.0165046	0.00938929	0.0723046	0.0362266	0.0549306	0.030198
Runx2(35g)	0.0153091	0.0135634	0.0165823	0.0203653	0.0192236	0.0263088
Runx3(12g)	0.00403828	0.00196807	0.00313212	0.00344665	0.00320192	0.00369488
Rxra(65g)	0.0480258	0.0522716	0.0441065	0.0464682	0.0461852	0.0447955
Rxrg(77g)	0.00682296	0.00307084	0.00414826	0.0045276	0.00727629	0.00551858
Sall1(19g)	0.014247	0.0131965	0.00494927	0.00857993	0.00753683	0.0134138
Sap30(227g)	0.0564292	0.0646296	0.0563137	0.0512085	0.0587395	0.0463152
Shox2(28g)	0.0179602	0.0113722	0.019806	0.0131347	0.0110283	0.0211816
Sin3a(63g)	0.0391266	0.0499705	0.0458153	0.0465116	0.0476031	0.0389701
Six1(45g)	0.0601576	0.0388909	0.081308	0.0415084	0.108579	0.0480812
Six2(8g)	0.0541299	0.0206934	0.10703	0.0427179	0.149976	0.0536198
Six4(20g)	0.025509	0.0203206	0.043708	0.0457	0.0368666	0.0338911
Six5(7g)	0.033699	0.0181692	0.0130125	0.0186505	0.0149006	0.0143959
Smad1(28g)	0.0135917	0.0161233	0.0217616	0.0230946	0.0298343	0.0304944
Smad9(13g)	0.0222767	0.0123167	0.0169397	0.0197853	0.0186395	0.0303294
Smarca4(1116g)	0.0637006	0.0767619	0.0748712	0.0720234	0.0742699	0.0665311
Smarcb1(28g)	0.0491938	0.0426594	0.0447805	0.0418722	0.0429338	0.0411401
Smarcc2(21g)	0.0221131	0.0195253	0.0190618	0.0229255	0.0211604	0.0245324
Snai3(12g)	0.00404522	0.00384321	0.00342771	0.00232063	0.00957714	0.0125813
Sox1(8g)	0.0243893	0.104771	0.0297099	0.0118846	0.0280433	0.00615997
Sox10(42g)	0.00472697	0.00556721	0.00239774	0.0038472	0.00236642	0.00375554
Sox11(891g)	0.0354003	0.0536612	0.0470942	0.0508778	0.050163	0.0409166
Sox13(6g)	0.00634378	0.00204826	0.00285807	0.00449825	0.00490748	0.00852693
Sox14(74g)	0.0207034	0.0130152	0.027598	0.0349214	0.0200011	0.0401943
Sox17(75g)	0.0235453	0.0190221	0.0183016	0.0195185	0.0200808	0.0190293
Sox18(21g)	0.00872021	0.0060195	0.00481948	0.00721362	0.00825253	0.0164491
Sox2(140g)	0.0430088	0.0780028	0.0556845	0.0327634	0.0921023	0.0267077
Sox21(211g)	0.0277073	0.0434478	0.033228	0.0286741	0.0483003	0.031571
Sox3(386g)	0.0326745	0.0525341	0.0363502	0.0345944	0.045358	0.0337182
Sox30(12g)	0.00799323	0.00244917	0.00117673	0.00451769	0.00152497	0.00401494
Sox4(349g)	0.0498955	0.0699581	0.0729079	0.0650588	0.0765449	0.0574563
Sox8(36g)	0.0151407	0.0102426	0.0120045	0.0163404	0.0105294	0.0123389
Sox9(81g)	0.0288642	0.0640485	0.0286823	0.032623	0.0331071	0.0313371
Sp1(257g)	0.0282686	0.0317707	0.0307993	0.0336794	0.0313599	0.0342748
Sp2(152g)	0.0406102	0.0409333	0.0370188	0.0353517	0.0380029	0.0347135
Sp3(282g)	0.0485292	0.0560834	0.0544575	0.0553994	0.0534503	0.0496737
Sp4(175g)	0.0226783	0.0234355	0.0224694	0.0221475	0.0263509	0.0246829
Sp5(164g)	0.0153205	0.0105352	0.0229959	0.0286383	0.0153236	0.0258462
Sp6(57g)	0.025568	0.0107818	0.0306727	0.0458746	0.0232483	0.0510289
Sp7(41g)	0.00820456	0.00618202	0.00713362	0.00833536	0.0111394	0.00967998
Sp8(133g)	0.0369904	0.040349	0.0666342	0.0344996	0.0872993	0.0330834
Spdef(7g)	0.00661382	0.00632517	0.00643031	0.00432676	0.00420561	0.00444596
Spi1(18g)	0.00399842	0.00253848	0.00380056	0.006601	0.00311748	0.00757501
Srebf1(253g)	0.0201824	0.014265	0.0173576	0.0184639	0.0171535	0.0229697
Srebf2(526g)	0.0364773	0.0444923	0.0437088	0.0433805	0.0439383	0.0411608
Srf(234g)	0.0325058	0.0313339	0.0315733	0.0327612	0.0325008	0.0331958
Stat1(53g)	0.0180437	0.0113223	0.0103646	0.0132327	0.0111693	0.0151296
Stat2(5g)	0.0117195	0.00938551	0.00566808	0.010058	0.00540827	0.0150943
Stat3(98g)	0.00590187	0.00466833	0.00518554	0.00850676	0.00661737	0.0115091
Stat4(12g)	0.0835694	0.0862524	0.0865984	0.0863427	0.0856304	0.0847447
Stat5a(22g)	0.00925394	0.00205214	0.00303107	0.00436612	0.00193891	0.00531734
Stat5b(37g)	0.0138875	0.00916589	0.00945731	0.0111469	0.00889704	0.0102176
Stat6(9g)	0.00431102	0.0010406	0.00057961	0.0030228	0.000913761	0.000871829
Supt20(424g)	0.0333	0.0369444	0.0373454	0.0404114	0.0375645	0.0374512
Taf1(449g)	0.035596	0.0401942	0.035948	0.0391853	0.0371498	0.0345111
Taf7(360g)	0.0470225	0.0506731	0.0508501	0.0521844	0.051193	0.0504169
Tbl1xr1(7g)	0.00375976	0.0026053	0.00187427	0.00504781	0.00307017	0.00531063
Tbp(29g)	0.0569594	0.0634131	0.0582844	0.0488411	0.0550524	0.0411946
Tbr1(4g)	0.000340842	0.000625579	0.000688402	0.00103336	0.00164224	0.000398926
Tbx1(140g)	0.0103295	0.00605879	0.0168361	0.0193594	0.0114204	0.0397572
Tbx15(12g)	0.00578183	0.00400974	0.0069155	0.00701141	0.0111218	0.00466606
Tbx2(6g)	0.109892	0.155488	0.138788	0.134506	0.137556	0.102754
Tbx3(8g)	0.00218597	0.000302144	0.000108578	0.000729381	0	0.00065754
Tbx5(5g)	0.00387757	0.00389562	0.00358887	0.00596798	0.00383555	0.00645104
Tcf3(163g)	0.0589712	0.0528414	0.0536228	0.0520363	0.0524108	0.0527293
Tcf7(40g)	0.0213423	0.0241075	0.0213026	0.0218508	0.0202339	0.0172275
Tcf7l2(13g)	0.0527608	0.160627	0.145381	0.0916665	0.223518	0.0574682
Tead4(12g)	0.00287675	0.00141541	0.00154203	0.00214953	0.00139926	0.00233486
Tfap2a(517g)	0.0339377	0.0302643	0.0410385	0.0542937	0.0358565	0.0577751
Tfap2b(624g)	0.0347356	0.0301344	0.0460721	0.0637999	0.0404301	0.0557481
Tfap2c(126g)	0.0306265	0.0190938	0.040209	0.0645246	0.0207784	0.0874631
Tfdp1(1230g)	0.0626026	0.0708705	0.0645647	0.059392	0.0653078	0.0552412
Tfdp2(563g)	0.0413324	0.057513	0.0485849	0.0488613	0.0507378	0.0436574
Tfec(76g)	0.0135741	0.0124987	0.00693382	0.00910127	0.00646437	0.00894999
Thap1(31g)	0.027238	0.0224861	0.0241391	0.0196284	0.0273651	0.0217165
Thap11(24g)	0.0981253	0.0966403	0.0897027	0.0915485	0.0949216	0.0957537
Thrb(21g)	0.00349937	0.00154114	0.00311924	0.0031966	0.00156323	0.0104771
Tlx1(25g)	0.010859	0.00289713	0.00656253	0.0103659	0.00332512	0.0605817
Tlx2(11g)	0.00801193	0.014261	0.00369253	0.00473651	0.0104959	0.00597463
Tlx3(21g)	0.00752479	0.00559444	0.00613799	0.00607426	0.00252899	0.00455234
Trp53(363g)	0.0741833	0.0731724	0.0785887	0.0743787	0.0782667	0.0745739
Trp63(18g)	0.0336783	0.00968076	0.0783513	0.164723	0.0202532	0.145923
Trp73(71g)	0.0172239	0.0040381	0.0186552	0.045322	0.011834	0.035925
Twist1(8g)	0.0647452	0.0639338	0.0684694	0.0845379	0.0937117	0.0278189
Ubtf(739g)	0.0711543	0.0828589	0.0785076	0.0739125	0.0767383	0.0684218
Uncx(20g)	0.0103103	0.00419402	0.00335557	0.00429632	0.00688923	0.00434031
Usf2(234g)	0.0740121	0.084619	0.0836218	0.0774707	0.0829242	0.0748048
Vax1(96g)	0.0173239	0.0433393	0.0199176	0.0151429	0.0378754	0.0128209
Vax2(94g)	0.0115153	0.0170035	0.00831331	0.0061997	0.00664081	0.00590492
Vdr(9g)	0.00335249	0.00100512	0.00281941	0.00167961	0.0012221	0.00945928
Vezf1(31g)	0.0584633	0.106576	0.0830226	0.0842423	0.0812611	0.0538847
Vsx2(70g)	0.0104681	0.00912413	0.0069331	0.00893552	0.0104242	0.00787083
Xbp1(19g)	0.0401359	0.049973	0.0575157	0.0535976	0.0754023	0.043395
Xrcc4(273g)	0.0344457	0.02987	0.0302191	0.0335296	0.0308981	0.0329904
Ybx1(274g)	0.276548	0.345552	0.303887	0.27493	0.300378	0.249038
Yy1(1005g)	0.0566895	0.0686754	0.0668132	0.0663573	0.0659907	0.0598842
Zbtb14(126g)	0.0230362	0.023735	0.0235393	0.0264686	0.0242659	0.0258988
Zbtb17(87g)	0.0363564	0.0429756	0.0436096	0.0446227	0.0419559	0.0399832
Zbtb25(5g)	0.00422037	0.00364884	0.00283177	0.00316869	0.00136895	0.00215915
Zbtb3(12g)	0.00821719	0.00363992	0.00526792	0.0067025	0.0226691	0.00448998
Zbtb45(3g)	0.00592915	0.00449227	0.0033176	0.0162413	0.00215212	0.003771
Zbtb6(10g)	0.00787816	0.0034779	0.00429794	0.00634298	0.00296869	0.00427539
Zbtb7a(362g)	0.0208462	0.0235648	0.0288661	0.0317831	0.029316	0.0327713
Zbtb7b(157g)	0.0101286	0.00602465	0.00873095	0.0114064	0.00817799	0.0348737
Zbtb7c(22g)	0.0600912	0.0521312	0.0719621	0.0549714	0.0672405	0.0610824
Zc3h11a(70g)	0.0174243	0.0169381	0.0172843	0.016515	0.0223066	0.0168558
Zeb1(439g)	0.0256088	0.0451419	0.0279571	0.0267072	0.032311	0.0255285
Zfhx2(8g)	0.0071987	0.00743395	0.00596908	0.0106056	0.00772428	0.00695094
Zfp110(125g)	0.0288704	0.0261503	0.0253332	0.0271705	0.0273663	0.035141
Zfp112(21g)	0.00310685	0.00200912	0.00188879	0.00268395	0.000884276	0.00253636
Zfp143(197g)	0.0220713	0.0176758	0.0186327	0.0196685	0.0206046	0.0183766
Zfp146(7g)	0.00652176	0.00424898	0.00259224	0.00578552	0.00300826	0.00896896
Zfp160(135g)	0.0162443	0.0158837	0.0140113	0.0187196	0.0170937	0.0140887
Zfp189(41g)	0.00956941	0.00642158	0.00820154	0.0104936	0.00882834	0.00732655
Zfp2(7g)	0.029322	0.00827028	0.00799427	0.0125242	0.0100637	0.012709
Zfp281(18g)	0.0239974	0.017786	0.0222392	0.0220981	0.0223359	0.0173112
Zfp335(7g)	0.00352568	0.00181634	0.0024256	0.004395	0.00240837	0.00138818
Zfp341(33g)	0.0104749	0.00552732	0.00788485	0.0123528	0.00717687	0.0117105
Zfp35(148g)	0.0259239	0.024206	0.0240635	0.0259055	0.0242226	0.0257247
Zfp354a(8g)	0.012216	0.00903478	0.00711265	0.0115928	0.0080592	0.015902
Zfp354b(12g)	0.00520519	0.00119691	0.00777091	0.00178244	0.0022117	0.00217346
Zfp362(7g)	0.0431728	0.0483314	0.0411637	0.0446601	0.040718	0.024882
Zfp369(158g)	0.0183562	0.0215864	0.0194671	0.0213462	0.0198812	0.0214242
Zfp37(8g)	0.00680522	0.00246962	0.00251352	0.00584903	0.00210733	0.00809132
Zfp39(3g)	0.0103941	0.00775705	0.00767659	0.00698438	0.00398527	0.00946051
Zfp426(28g)	0.0305404	0.0214424	0.0197034	0.0270185	0.0201182	0.0291546
Zfp449(25g)	0.0135225	0.00488528	0.0118623	0.0119991	0.0115586	0.0109983
Zfp467(86g)	0.0332498	0.0211386	0.0625204	0.0323478	0.0694092	0.0397745
Zfp523(15g)	0.0034982	0.00134626	0.000981418	0.0027553	0.00119145	0.00198014
Zfp595(44g)	0.0099624	0.00757163	0.00793135	0.0128205	0.00796901	0.0085135
Zfp597(33g)	0.0235218	0.0262929	0.0241483	0.0305617	0.0249985	0.0272127
Zfp612(40g)	0.0242428	0.0283535	0.0238667	0.022914	0.0242108	0.0215387
Zfp639(14g)	0.0300338	0.016188	0.0126461	0.016144	0.0186944	0.0204965
Zfp664(18g)	0.038032	0.0408829	0.0377286	0.038372	0.0345056	0.034727
Zfp668(15g)	0.040453	0.0334188	0.0302167	0.0297535	0.025791	0.0282539
Zfp712(8g)	0.0129945	0.00705221	0.00965789	0.00709389	0.00902034	0.0112717
Zfp729a(27g)	0.0114693	0.00898094	0.0100846	0.0109702	0.00766972	0.0100499
Zfp775(22g)	0.00690054	0.00292516	0.0023388	0.00492011	0.00224108	0.00627727
Zfp869(52g)	0.0283229	0.0341392	0.033402	0.037458	0.0328247	0.0345182
Zfp879(15g)	0.00125269	0.000461056	0.000380572	0.000511073	4.72829e-05	0.00193685
Zfp941(9g)	0.00648406	0.0152555	0.0103084	0.0207275	0.00237165	0.0144861
Zfp950(273g)	0.0227866	0.0230105	0.0298213	0.0352071	0.0326859	0.0359329
Zfp958(8g)	0.00776567	0.00242032	0.00603447	0.00721213	0.00226353	0.00698946
Zfp959(7g)	0.0183103	0.0201059	0.0173864	0.0132204	0.0182956	0.0478774
Zfp963(20g)	0.0109055	0.00859457	0.00949471	0.0115468	0.0101442	0.0242613
Zfp965(7g)	0.00273206	0.00237978	0.00697313	0.00993949	0.00548096	0.00360488
Zfp966(10g)	0.0104024	0.00313114	0.00481673	0.00444148	0.00478177	0.00309346
Zfp971(61g)	0.00763108	0.00375495	0.00398271	0.00648262	0.0028426	0.00554085
Zfx(20g)	0.0197588	0.0200985	0.0192336	0.0245865	0.0164058	0.0146133
Zic3(67g)	0.00654699	0.0118839	0.00349349	0.00485545	0.00215974	0.00347261
Zic4(17g)	0.00699971	0.0158032	0.00648756	0.00765867	0.00662292	0.00907059
Zmiz1(873g)	0.0363041	0.0481427	0.0440135	0.0451923	0.0449229	0.0393624
Zscan20(9g)	0.0136289	0.00775412	0.00864569	0.0104382	0.0071431	0.00796262

## Sheet: AP22062001_regulonActivity_Mes
	Mesenchyme_1	Mesenchyme_2	Mesenchyme_3	Mesenchyme_4	Mesenchyme_5	Mesenchyme_6
1810024B03Rik(7g)	0.004796	0.00851014	0.00445739	0.0113005	0.00542046	0.00684497
5730507C01Rik(34g)	0.00542623	0.00630829	0.00548885	0.0111151	0.00591876	0.00802515
9030624G23Rik(5g)	0.00605015	0.00885113	0.00374829	0.0144927	0.00290147	0.0060333
Alx1(319g)	0.0631673	0.0808517	0.0644771	0.066413	0.064274	0.0730014
Alx3(300g)	0.0430596	0.0481418	0.0461767	0.048775	0.0519262	0.0503901
Alx4(280g)	0.0286236	0.0357167	0.0283077	0.0295393	0.0289175	0.0305044
Ar(11g)	0.00757056	0.0051909	0.00577794	0.00830131	0.00751385	0.00720363
Arnt(193g)	0.0357838	0.0416866	0.0345664	0.0407183	0.0365424	0.0410588
Arntl(11g)	0.00322002	0.00530158	0.0030764	0.00821396	0.00433354	0.0077815
Ascl1(16g)	0.0020606	0.00297453	0.0021078	0.00372435	0.00083368	0.00193664
Atf1(11g)	0.104282	0.097576	0.104959	0.0974096	0.107358	0.110764
Atf2(18g)	0.05817	0.0602513	0.0562028	0.0559889	0.0584648	0.0598676
Atf3(223g)	0.0362873	0.0376125	0.0368697	0.0393726	0.0359691	0.0391657
Atf4(526g)	0.040314	0.0409663	0.0414714	0.0429237	0.0399706	0.0423089
Atf6(45g)	0.00473464	0.00749405	0.00398352	0.00980178	0.00415936	0.00708003
Atf6b(75g)	0.0655717	0.0740797	0.0656677	0.0690969	0.0641612	0.0731641
Atf7(8g)	0.00666467	0.0106527	0.00762573	0.0153703	0.00821817	0.0120154
Atoh7(9g)	0.00218185	0.00737403	0.0025499	0.00612319	0.00350822	0.00747764
Barx1(114g)	0.0567693	0.0573388	0.0487998	0.059832	0.0500355	0.077897
Barx2(9g)	0.00266525	0.00184373	0.00152563	0.00272587	0.000814452	0.00184416
Bcl11a(22g)	0.087655	0.110513	0.050158	0.0589177	0.0519143	0.0823921
Bcl6b(40g)	0.00143759	0.00283999	0.00130291	0.00456858	0.00122875	0.00317813
Bclaf1(1439g)	0.0536453	0.0508599	0.0506944	0.0491105	0.0543964	0.0526413
Bdp1(400g)	0.0393664	0.0377369	0.036234	0.0361378	0.0399668	0.0390171
Bhlhe22(7g)	0.00161466	0.00203862	0.000837974	0.005898	0.00180873	0.00467105
Bhlhe40(148g)	0.0114772	0.0145515	0.0123947	0.0195543	0.0120098	0.0150627
Bhlhe41(23g)	0.000529106	0.000994464	0.000630073	0.0021605	0.000401439	0.000935145
Bmyc(421g)	0.071314	0.0731862	0.0717525	0.0721312	0.0706161	0.0752737
Bnc1(16g)	0.00341742	0.00664361	0.0031856	0.00843279	0.00340567	0.00682995
Brca1(462g)	0.0513656	0.0398368	0.0495678	0.0410689	0.0522898	0.0422539
Brf1(306g)	0.0137292	0.0158436	0.0125911	0.0180251	0.0134667	0.016679
Brf2(67g)	0.0398681	0.0374354	0.0417649	0.0422256	0.039877	0.0392881
Cebpa(28g)	0.0045319	0.00809476	0.00339202	0.0110086	0.00384833	0.00626123
Cebpb(257g)	0.0138173	0.0181293	0.0127571	0.0212131	0.0122174	0.0182984
Cebpz(208g)	0.0859536	0.0805406	0.0828539	0.0771851	0.0861873	0.0809296
Chd1(11g)	0.0820881	0.0650045	0.0737113	0.0620674	0.0842286	0.0774273
Chd2(650g)	0.041814	0.0437083	0.0389589	0.044015	0.0421564	0.0467786
Clock(8g)	0.00363688	0.00430779	0.00340377	0.0075895	0.00366761	0.00515879
Cnot3(172g)	0.0423192	0.0446569	0.0402886	0.0456643	0.0425003	0.0464017
Creb1(433g)	0.0250434	0.0244973	0.0220425	0.0260007	0.024498	0.0250866
Creb3(13g)	0.00256649	0.00724539	0.00195623	0.00689407	0.00230588	0.00393167
Creb3l1(14g)	0.00127942	0.00465314	0.00129264	0.00421037	0.000997481	0.0029264
Creb3l2(155g)	0.0342352	0.0416764	0.0333451	0.0483773	0.0376463	0.0487806
Creb5(15g)	0.0764409	0.0849943	0.0856387	0.0907362	0.0803675	0.113612
Crebl2(84g)	0.00269326	0.00490081	0.00222422	0.00647609	0.00269383	0.00464079
Crem(164g)	0.0185236	0.0224048	0.0195553	0.0256409	0.0191346	0.0235739
Ctcf(1284g)	0.0707204	0.0616118	0.0676081	0.0606553	0.0715077	0.0632921
Cux1(189g)	0.032964	0.0410844	0.032673	0.0390378	0.0359336	0.0390772
Dlx1(26g)	0.0646948	0.044211	0.0398139	0.0399473	0.0363443	0.0612527
Dlx2(12g)	0.0517362	0.0292645	0.02825	0.0284603	0.0366347	0.0425012
Dlx3(35g)	0.0119996	0.0193184	0.0101537	0.0144325	0.0118207	0.0133122
Dlx4(5g)	0.00144838	0.00289344	0.00144466	0.00365779	0.00188462	0.00387522
Dlx5(135g)	0.0309983	0.0391183	0.0204798	0.0278034	0.0252252	0.0359116
Dlx6(14g)	0.0411775	0.052051	0.0260332	0.0274415	0.0345647	0.0342311
Dmap1(83g)	0.0507553	0.0521202	0.0493932	0.0542098	0.051702	0.0544298
Dmrt2(14g)	0.00338716	0.00436869	0.0018074	0.00559053	0.00207465	0.00753568
Dmrta2(35g)	0.000637051	0.00094171	0.000427536	0.00194873	0.000522821	0.00107424
E2f1(589g)	0.0380136	0.0316955	0.03983	0.0342311	0.0390142	0.0332539
E2f2(462g)	0.0245702	0.0138716	0.0238075	0.0174523	0.0252466	0.0143703
E2f3(883g)	0.068243	0.061497	0.0666054	0.0595665	0.0687461	0.0627765
E2f4(786g)	0.0624703	0.0627669	0.0648621	0.061882	0.0619186	0.0629661
E2f6(509g)	0.0439484	0.0446768	0.0453226	0.0446454	0.0452632	0.0450391
E2f7(643g)	0.034167	0.0253268	0.0340886	0.0271346	0.0344454	0.0255014
E2f8(534g)	0.0242607	0.016856	0.0240662	0.0206492	0.0258036	0.0183198
E4f1(4g)	0.00321058	0.00683692	0.00316479	0.00959403	0.00463834	0.00658888
Ebf1(195g)	0.0502499	0.0683859	0.0474043	0.0586029	0.0480853	0.0610643
Egr1(409g)	0.0373023	0.0431561	0.0346535	0.0435523	0.0372553	0.0460215
Egr2(185g)	0.0126562	0.0165916	0.0127728	0.0184978	0.0119385	0.0176542
Egr3(132g)	0.00604276	0.00951309	0.0052537	0.012288	0.00465318	0.0100436
Egr4(27g)	0.0063161	0.0138157	0.00670777	0.0147819	0.00408311	0.00931574
Ehf(5g)	0.00287581	0.00550069	0.00167816	0.00200588	0.00328129	0.001524
Elf1(15g)	0.00513418	0.00933157	0.00510787	0.0156676	0.00752021	0.00970291
Elf2(122g)	0.0632061	0.0607436	0.0634512	0.063246	0.0659209	0.0635742
Elf3(6g)	0.000797747	0.00232158	0.000575579	0.00412373	0.000819948	0.00216128
Elf4(8g)	0.00530105	0.0105796	0.00360884	0.00546976	0.0089236	0.014856
Elk1(218g)	0.0386643	0.039148	0.0388156	0.0410702	0.0388039	0.0409416
Elk3(69g)	0.0239548	0.0330921	0.025698	0.0368691	0.0267855	0.0358197
Elk4(272g)	0.0180239	0.0191885	0.0167985	0.0218488	0.0175761	0.0203498
Emx2(146g)	0.0429453	0.0608651	0.0385516	0.04539	0.037387	0.0448427
Eomes(10g)	0.00479275	0.00199902	0.00379334	0.00641117	0.00466435	0.00345877
Erf(305g)	0.0308557	0.0323697	0.0299666	0.0324725	0.0302542	0.0312675
Esrra(76g)	0.0121429	0.0169905	0.0117741	0.0203164	0.0107637	0.0183758
Ets1(14g)	0.033855	0.0436387	0.0321387	0.0369778	0.0376641	0.0398817
Ets2(65g)	0.0422529	0.0475428	0.0406028	0.0497544	0.0412311	0.050401
Etv2(35g)	0.0011873	0.00212923	0.00133357	0.00340409	0.00100532	0.00181855
Etv3(25g)	0.0117153	0.01768	0.00920952	0.0145897	0.00943514	0.015051
Etv5(33g)	0.0397336	0.0551392	0.0341591	0.037888	0.0341566	0.0436013
Etv6(17g)	0.000594918	0.000874633	0.000656392	0.00231036	0.000600795	0.00105116
Ezh2(1442g)	0.0994316	0.0849706	0.0969238	0.0812705	0.100357	0.0857241
Faap24(21g)	0.0919777	0.0258356	0.0846593	0.0371284	0.0912434	0.0207785
Fev(12g)	0.00180224	0.00378273	0.0010142	0.00288777	0.00214169	0.00376249
Fli1(108g)	0.0260417	0.0335209	0.0276506	0.0388976	0.033844	0.0395394
Fos(265g)	0.0580755	0.0691004	0.0568677	0.0677369	0.0562055	0.0694859
Fosb(258g)	0.0336684	0.0397788	0.0331929	0.0415497	0.0322429	0.0439369
Fosl1(21g)	0.000495406	0.000878457	0.000312952	0.00239919	0.000509538	0.00152096
Foxa1(11g)	0.00194809	0.00219642	0.00206108	0.00466254	0.00274241	0.00244805
Foxc1(105g)	0.0464222	0.0545046	0.0453092	0.0598848	0.0485757	0.0671366
Foxc2(115g)	0.0222934	0.0278857	0.0256454	0.0359773	0.0245108	0.0330047
Foxd1(11g)	0.021686	0.0404283	0.0173109	0.036352	0.0493694	0.0446515
Foxd2(58g)	0.0385237	0.0514599	0.0453222	0.0490073	0.0353609	0.0538428
Foxf1(30g)	0.0421625	0.0515379	0.0331429	0.0539044	0.0437522	0.0685475
Foxf2(113g)	0.0471536	0.0529269	0.0400003	0.0442835	0.0437882	0.0663641
Foxg1(34g)	0.00133741	0.00275615	0.00134081	0.00279801	0.00155977	0.00207426
Foxj1(6g)	0.00780689	0.0125942	0.00475286	0.0153353	0.00641561	0.0103461
Foxj2(80g)	0.00386181	0.00765239	0.00470076	0.0103735	0.00474147	0.00723713
Foxj3(7g)	0.00718651	0.00366475	0.00599776	0.00661005	0.00542004	0.00333441
Foxl1(87g)	0.00520344	0.00700343	0.00467959	0.0119448	0.0063762	0.012114
Foxl2(64g)	0.0751747	0.0797909	0.0674342	0.0675355	0.0574195	0.091157
Foxn2(12g)	0.00245576	0.00297772	0.00212406	0.0085764	0.00346262	0.00421907
Foxn3(95g)	0.0360116	0.0497525	0.0322356	0.039031	0.0317375	0.0409723
Foxo1(56g)	0.0132951	0.0231939	0.0103916	0.013949	0.00714218	0.0124809
Foxo3(5g)	0.00380235	0.00973046	0.00334691	0.0118462	0.00500921	0.00978492
Foxo6(5g)	0.000958864	0.00241195	0.000647796	0.00210069	0.000543976	0.0025046
Foxp1(19g)	0.0755778	0.0896503	0.0964123	0.124816	0.0876875	0.134452
Foxp2(336g)	0.047245	0.056365	0.0434926	0.052177	0.0442414	0.0609803
Foxp4(10g)	0.0240312	0.023641	0.0463767	0.0683809	0.0339417	0.0657051
Foxq1(55g)	0.00218989	0.00354845	0.00148069	0.00910371	0.00380972	0.00806112
Foxs1(8g)	0.00417752	0.00692177	0.00201261	0.00827302	0.00183105	0.00646376
Gabpa(254g)	0.0296449	0.0298138	0.027693	0.0320143	0.0290338	0.030389
Gabpb1(49g)	0.0437718	0.0447341	0.0422902	0.047467	0.0429324	0.0451211
Gata2(22g)	0.0193685	0.0299844	0.0219683	0.0277215	0.0301311	0.0297454
Gata3(291g)	0.0444291	0.0526634	0.0425404	0.0456116	0.0434636	0.0558146
Gata6(93g)	0.00137947	0.00222299	0.00116883	0.00403072	0.00143993	0.00272062
Gli1(6g)	0.0639824	0.0997974	0.0479034	0.0653676	0.0679621	0.0922667
Gm14322(24g)	0.00174478	0.00324302	0.00147466	0.00556872	0.00169833	0.00279379
Gmeb1(307g)	0.0318116	0.0320661	0.0305006	0.0333707	0.030603	0.0320564
Gtf2f1(400g)	0.0508398	0.0505518	0.0509985	0.0510635	0.051042	0.0512653
Gtf2ird1(23g)	0.00515773	0.00708304	0.00457412	0.0087511	0.00530771	0.00677758
Gtf3c2(50g)	0.0323938	0.0301448	0.030388	0.0318303	0.0329704	0.0327863
Hcfc1(737g)	0.0454294	0.0439989	0.0437674	0.0446904	0.0455129	0.0441176
Hdac2(956g)	0.0642363	0.0666773	0.0644805	0.0636723	0.0630586	0.0664559
Hes1(6g)	0.00223621	0.0070875	0.00576102	0.00911312	0.003119	0.00492262
Hey1(7g)	0.024877	0.0490778	0.0199661	0.038756	0.0154893	0.039978
Hic1(106g)	0.020834	0.0273588	0.0242766	0.0363321	0.0209323	0.0363269
Hivep1(6g)	0.0023015	0.0045573	0.00192801	0.00607852	0.00204669	0.00364398
Hmga2(11g)	0.239949	0.181302	0.198819	0.15652	0.22209	0.23089
Hmgb1(25g)	0.617705	0.511349	0.609676	0.478652	0.626588	0.512486
Hmx1(3g)	0.00242507	0.0135348	0.0034525	0.00864381	0.00331113	0.00348972
Hnf4g(16g)	0.0016272	0.00215053	0.001271	0.00451383	0.00132988	0.00299063
Hoxb9(28g)	0.002277	0.00493263	0.00231671	0.0107349	0.01102	0.00855163
Hoxd1(12g)	0.00695756	0.0138874	0.00443699	0.00712071	0.00269148	0.00500718
Hsf1(14g)	0.0122358	0.013764	0.01198	0.0168179	0.011811	0.0144247
Irf1(21g)	0.0141558	0.0255003	0.0135795	0.0280312	0.01278	0.0237026
Irf2(67g)	0.0179482	0.0211026	0.0152179	0.0227604	0.0154374	0.0235107
Irf3(15g)	0.0806121	0.0714967	0.0692296	0.0659815	0.0749052	0.0904133
Irf5(90g)	0.0030018	0.00416773	0.00203154	0.00474513	0.00286516	0.00575671
Irf6(17g)	0.00381506	0.00522763	0.00267241	0.00656634	0.00399637	0.0052251
Irf7(10g)	0.0289043	0.0249471	0.025544	0.0189263	0.0253776	0.0260088
Irf8(22g)	0.00102622	0.00223106	0.0006182	0.00289435	0.000977429	0.00162942
Irf9(13g)	0.0034302	0.00566451	0.00326023	0.00992993	0.00344888	0.00617087
Irx5(243g)	0.0513789	0.0659062	0.0456032	0.0501804	0.0423234	0.0573764
Isl1(5g)	0.00901332	0.0155716	0.00539824	0.00744153	0.0127714	0.00576807
Jazf1(4g)	0.000307297	0.000605044	0.000298972	0.00222698	0.000898874	0.0010431
Jun(509g)	0.0491611	0.0541275	0.0480336	0.0510936	0.0480217	0.0531832
Junb(410g)	0.0504954	0.0557938	0.0500048	0.056432	0.0499187	0.0563
Jund(650g)	0.0641366	0.0709872	0.0653244	0.0672579	0.0637909	0.0726691
Kdm5a(1147g)	0.0279566	0.0303189	0.0255671	0.0306231	0.0283235	0.0314855
Kdm5b(1085g)	0.042371	0.0446565	0.0396931	0.0428588	0.042829	0.046317
Klf1(64g)	0.00339	0.0067609	0.0043817	0.00731753	0.00366601	0.0065698
Klf11(55g)	0.0147641	0.0207097	0.0172529	0.0241307	0.0135229	0.0199752
Klf13(44g)	0.027136	0.0261185	0.0277199	0.0316574	0.0268458	0.0285615
Klf15(57g)	0.00241138	0.00371239	0.00244757	0.00837083	0.00317265	0.0062528
Klf16(141g)	0.00574992	0.00787922	0.00408116	0.00863278	0.00447505	0.00731926
Klf3(199g)	0.0156027	0.0193138	0.0151828	0.0208242	0.0154831	0.020384
Klf4(333g)	0.0342192	0.0558449	0.0308431	0.0406277	0.0310351	0.0425841
Klf5(8g)	0.00892201	0.00701738	0.0075344	0.00824008	0.00877069	0.0051228
Klf7(21g)	0.0864303	0.0890638	0.0851133	0.0890688	0.0857876	0.089742
Klf8(69g)	0.00350155	0.00553183	0.0032805	0.00774443	0.00358865	0.00562523
Klf9(183g)	0.00628503	0.00999769	0.00659607	0.0131399	0.00715954	0.0101616
Lbx2(4g)	0.00237316	0.00392336	0.00288492	0.00693438	0.0017855	0.00402522
Lef1(493g)	0.0529248	0.0672136	0.0464	0.0512599	0.0464977	0.0575034
Lhx1(8g)	0.0011583	0.00327069	0.00184317	0.00310529	0.00210786	0.00345862
Lhx2(41g)	0.00508258	0.00790683	0.00444803	0.00866231	0.00463052	0.00778376
Lhx6(117g)	0.0350398	0.0355697	0.0261823	0.028638	0.0284682	0.0412332
Lhx8(239g)	0.0363111	0.0408759	0.0279959	0.0346777	0.0313385	0.042795
Lhx9(5g)	0.000683839	0.00154927	0.000483448	0.00141489	0.000242311	0.000738688
Lmx1a(4g)	0.00176714	0.00380362	0.00360994	0.00424755	0.00141308	0.00156856
Lmx1b(15g)	0.0024999	0.00731583	0.00321214	0.00646543	0.00289285	0.00406523
Lrrfip1(14g)	0.0221428	0.0174908	0.0220387	0.0223437	0.0216193	0.0187638
Luzp2(6g)	0.000717271	0.00151126	0.00065475	0.00335929	0.00177816	0.00302334
Maf(182g)	0.0196662	0.0282135	0.0174909	0.0304099	0.0205252	0.0296423
Mafa(12g)	0.00249061	0.0058335	0.00188679	0.00817483	0.00245511	0.00661998
Mafb(85g)	0.0457678	0.0582005	0.0397128	0.057152	0.0399799	0.0687207
Maff(173g)	0.0285667	0.029544	0.0305969	0.0346726	0.0280246	0.0307009
Mafk(21g)	0.00270505	0.00421767	0.00294968	0.00759899	0.00395336	0.00483019
Max(120g)	0.0311665	0.0338711	0.0317985	0.0361203	0.0315903	0.0334196
Maz(1785g)	0.059656	0.063185	0.0610132	0.0617687	0.0588849	0.0635607
Mbd4(24g)	0.0155666	0.01935	0.013766	0.0196892	0.0147036	0.0182685
Mecom(94g)	0.0606571	0.0717797	0.0505145	0.065051	0.0536654	0.0837415
Mef2a(6g)	0.0162421	0.0266539	0.0146448	0.0267927	0.0189406	0.0266001
Mef2c(170g)	0.0472617	0.0715013	0.0393827	0.050124	0.0435483	0.0529496
Mef2d(48g)	0.05581	0.0539168	0.0551052	0.0565833	0.0555474	0.0531593
Meis1(218g)	0.0399886	0.0460123	0.0320872	0.0353944	0.0344024	0.0525622
Meox2(33g)	0.00707913	0.00901045	0.00449524	0.0109576	0.00708364	0.0197241
Mlx(5g)	0.00688717	0.0111591	0.0062382	0.0165326	0.00602214	0.0109293
Mnt(22g)	0.0142947	0.0224427	0.0121324	0.0240898	0.016099	0.022249
Msc(22g)	0.000562595	0.00120181	0.000447868	0.00228328	0.0005987	0.00186724
Msx1(530g)	0.0538934	0.067325	0.0507533	0.0517092	0.0507933	0.0572603
Msx2(204g)	0.0464158	0.0615173	0.0428781	0.0413021	0.0443944	0.0464723
Mtf1(8g)	0.00348666	0.00589092	0.00286863	0.00601653	0.00276775	0.0049192
Mxd1(55g)	0.00935965	0.0104434	0.00912378	0.0127258	0.0102738	0.0116037
Mxi1(341g)	0.0484252	0.0482624	0.0482691	0.0496395	0.0484462	0.0484391
Myb(33g)	0.00169056	0.00303882	0.0012502	0.00483142	0.00185178	0.00335755
Mybl1(35g)	0.0034837	0.00656468	0.00342902	0.00942843	0.00398758	0.00663159
Myc(253g)	0.0284707	0.0326686	0.0282152	0.0346789	0.0281147	0.032001
Mycn(18g)	0.158601	0.163451	0.154003	0.140164	0.158397	0.154016
Myf5(14g)	0.00112467	0.00144501	0.000389184	0.00186036	0.000605359	0.000916678
Mzf1(31g)	0.0028462	0.00590838	0.00195495	0.00419367	0.00412139	0.00342849
Nelfe(711g)	0.0580442	0.0538987	0.0610263	0.0543309	0.0581448	0.0544711
Neurod1(17g)	0.000829982	0.00139327	0.000402489	0.00209512	0.000479634	0.00167091
Nfatc1(48g)	0.0119952	0.0210875	0.0145144	0.0327985	0.0191092	0.0254193
Nfatc2(42g)	0.00470295	0.00999112	0.00461326	0.00928793	0.00589096	0.00829304
Nfatc3(221g)	0.0217281	0.0253658	0.0203381	0.0250252	0.0221791	0.0247041
Nfatc4(17g)	0.011319	0.0188471	0.008014	0.0165726	0.015769	0.0217248
Nfe2(61g)	0.0159403	0.0176194	0.0155823	0.0215553	0.0189884	0.0207073
Nfe2l1(22g)	0.0483112	0.0519456	0.0449238	0.0534959	0.0478356	0.0528444
Nfe2l2(52g)	0.0312525	0.0341292	0.0284302	0.033962	0.0346197	0.0396169
Nfe2l3(29g)	0.00120507	0.00245709	0.00127742	0.00393262	0.00106005	0.00277024
Nfib(269g)	0.0485691	0.0655943	0.044344	0.057426	0.0453488	0.0636349
Nfic(55g)	0.0135143	0.0296342	0.0164576	0.03377	0.0156586	0.0300905
Nfix(16g)	0.111063	0.179978	0.107507	0.142062	0.0949333	0.139917
Nfkb1(5g)	0.00379549	0.00597414	0.00803193	0.0190811	0.00660137	0.0105747
Nfya(215g)	0.0385372	0.0310984	0.0380676	0.0333124	0.0388961	0.0326756
Nfyb(324g)	0.0406791	0.0396018	0.0406785	0.0400418	0.0400888	0.0399929
Nfyc(402g)	0.0317622	0.0313504	0.0324854	0.0331922	0.0316073	0.0314208
Nkx2-1(13g)	0.00196256	0.00211053	0.0017947	0.00521563	0.00175974	0.00238793
Nkx3-1(5g)	0.000973751	0.00132674	0.000309305	0.00232439	0.000617826	0.00191185
Nr1d1(20g)	0.00177262	0.00345774	0.00109114	0.00484025	0.00196538	0.00295176
Nr1h2(6g)	0.00508978	0.00873506	0.00319148	0.00967695	0.00402302	0.0100669
Nr2c1(35g)	0.00178092	0.00321072	0.0012035	0.00542991	0.00157814	0.00292506
Nr2c2(484g)	0.0302774	0.0330296	0.0291833	0.0342	0.0299988	0.0332249
Nr2e1(4g)	8.05583e-05	0	7.00294e-05	0.000447845	6.02351e-05	6.85602e-06
Nr2f2(181g)	0.0458135	0.0591323	0.0459536	0.0569712	0.0447897	0.0580082
Nr3c1(8g)	0.00243119	0.00609464	0.00197943	0.00597478	0.00242128	0.00710602
Nr3c2(10g)	0.00387806	0.0101268	0.00459461	0.00892214	0.00317111	0.00501214
Nr4a3(11g)	0.00220559	0.00417291	0.00124824	0.00697819	0.00248678	0.0048871
Nr5a2(30g)	0.00287845	0.00298737	0.00200601	0.0042205	0.00233996	0.00513856
Nr6a1(5g)	0.00910206	0.0119585	0.00531146	0.0169113	0.00797982	0.013506
Olig1(10g)	0.000762684	0.00284721	0.00155739	0.00459775	0.00150127	0.00190852
Onecut2(6g)	0.000369409	0.000412667	0.000480575	0.00150571	0.000262488	0.00106121
Otx1(29g)	0.04178	0.0432794	0.0480317	0.0502104	0.0431295	0.0496517
Otx2(7g)	0.000183574	0.000582482	0.000148734	0.00055114	0.000165524	0.00041318
Ovol2(3g)	0.00179138	0.00308064	0.000609207	0.00245054	0.00154032	0.0025129
Pax3(8g)	0.111543	0.132305	0.102131	0.11692	0.0860327	0.142307
Pbx3(244g)	0.0362523	0.0358903	0.0301779	0.0361577	0.0345924	0.0449017
Pgr(19g)	0.00203361	0.00296995	0.00205438	0.00666143	0.0014128	0.00277411
Phf8(357g)	0.029259	0.0316284	0.0289339	0.0346552	0.030164	0.031535
Phox2a(13g)	0.000415731	0.000657199	0.000962405	0.0020724	0.000285316	0.000402923
Pitx1(51g)	0.00732538	0.0103254	0.00633084	0.0111727	0.00541142	0.0118134
Pitx2(8g)	0.0109945	0.0172549	0.032492	0.038273	0.0053297	0.0150464
Pknox1(20g)	0.00504711	0.00473854	0.00377478	0.00693085	0.00485333	0.00542262
Pml(23g)	0.00435247	0.00942533	0.00575118	0.00921381	0.00736465	0.00960976
Pole3(308g)	0.0464349	0.045499	0.048152	0.0454187	0.0456806	0.0460179
Pole4(101g)	0.0455597	0.0441892	0.0452685	0.0436755	0.0447518	0.0448448
Polr3a(19g)	0.00953389	0.011009	0.00780293	0.0156489	0.00841121	0.0125581
Polr3g(43g)	0.0172308	0.0195131	0.0137813	0.0198594	0.0161252	0.0188104
Pou1f1(4g)	0.00223555	0.00803501	0.00193903	0.00263614	0.00527155	0.0045093
Pou2f1(22g)	0.0499923	0.0548705	0.049228	0.0560846	0.0507503	0.0539059
Pou3f1(8g)	0.00303159	0.00578514	0.00277045	0.00905069	0.0030393	0.0050475
Pou3f2(28g)	0.00148454	0.00316136	0.00113726	0.00391874	0.000953547	0.00159994
Pou3f3(96g)	0.0409265	0.0629886	0.0384723	0.0451707	0.0445615	0.0489507
Pou5f1(13g)	0.0012716	0.00224991	0.00101017	0.00329225	0.00120771	0.00183734
Ppara(44g)	0.00357214	0.0066952	0.00242318	0.00574087	0.00286909	0.00399715
Ppard(19g)	0.00345564	0.00580262	0.00318929	0.0100308	0.0035839	0.00715006
Pparg(8g)	0.00125184	0.00237818	0.00147784	0.00401873	0.000972331	0.00308827
Ppargc1a(12g)	0.00220331	0.00505542	0.0020133	0.00523531	0.00174935	0.00501681
Prdm1(56g)	0.0271001	0.0376139	0.0205003	0.0305826	0.0200907	0.0298037
Prdm16(8g)	0.0651041	0.0794991	0.0584999	0.0553672	0.0480818	0.0900029
Prrx1(315g)	0.0457764	0.0509799	0.0381239	0.041623	0.0384902	0.0547216
Prrx2(70g)	0.1628	0.179555	0.15638	0.129057	0.161099	0.16584
Rad21(1302g)	0.0581149	0.0505554	0.0550256	0.0492893	0.0588427	0.0508862
Rara(17g)	0.014536	0.0198643	0.0161579	0.0252224	0.0156609	0.0222698
Rarb(126g)	0.115063	0.131821	0.117321	0.110111	0.115577	0.123618
Rax(35g)	0.00341587	0.0053304	0.00252327	0.00536245	0.00194694	0.0052978
Rbbp5(268g)	0.0279356	0.028671	0.0272299	0.0312715	0.0280218	0.0285604
Rcor1(248g)	0.028063	0.0313185	0.0243244	0.0298673	0.0280251	0.0304985
Rel(25g)	0.0055332	0.00886261	0.00351593	0.0104066	0.00423416	0.0101144
Rela(142g)	0.0147341	0.0229968	0.0149076	0.0261313	0.0150962	0.0250146
Relb(13g)	0.00102509	0.0021485	0.000797785	0.00368334	0.000931892	0.00263746
Rest(1507g)	0.0409817	0.0439461	0.0381082	0.0417147	0.0414389	0.0446614
Rfx1(8g)	0.00456966	0.00529885	0.00440487	0.00613235	0.00417116	0.00635945
Rfx2(90g)	0.00152021	0.00307561	0.00103687	0.00373654	0.00142482	0.00265446
Rfx5(92g)	0.00398695	0.0067472	0.00353125	0.0090623	0.00404591	0.00723571
Rfx7(6g)	0.00391071	0.00561133	0.00249249	0.00777685	0.00276265	0.00619785
Rfxank(12g)	0.00777081	0.00721246	0.00688059	0.0106373	0.00701477	0.00737929
Rora(7g)	0.00736715	0.0133768	0.00685309	0.0183222	0.00649993	0.0115977
Rorb(46g)	0.000674765	0.00128293	0.000499894	0.00220308	0.000613572	0.00127801
Rorc(10g)	0.00174672	0.00279755	0.00146533	0.00652615	0.00111146	0.00991459
Rxra(73g)	0.0955571	0.101468	0.0951656	0.0996465	0.0966592	0.100903
Rxrb(44g)	0.0323386	0.0375985	0.0313642	0.0387979	0.0317912	0.0397321
Rxrg(55g)	0.00409659	0.00665788	0.00414177	0.0152403	0.00695959	0.00912925
Sall1(18g)	0.00373218	0.00652808	0.00278306	0.0114585	0.0156155	0.0232983
Sall2(10g)	0.0515829	0.0423452	0.0522093	0.0512478	0.053983	0.0480975
Sall3(11g)	0.0041803	0.00430416	0.00266539	0.00692387	0.00247841	0.00877526
Sall4(25g)	0.0319637	0.0374853	0.0413247	0.0443815	0.0428845	0.0395135
Sap30(320g)	0.0864867	0.0763026	0.0855841	0.0760621	0.0879815	0.0782698
Shox2(296g)	0.0253114	0.032678	0.0214278	0.0284229	0.0255983	0.0338339
Sin3a(359g)	0.0235345	0.0230199	0.0222838	0.0244877	0.0243254	0.0238853
Sirt6(26g)	0.0509499	0.0574621	0.0488367	0.0575847	0.0497915	0.0571182
Smad1(41g)	0.0242623	0.0303484	0.0215288	0.024627	0.0239661	0.0293415
Smad3(20g)	0.036184	0.0323205	0.0325229	0.0363071	0.0358178	0.036764
Smad5(57g)	0.01973	0.0226038	0.0171334	0.0241565	0.0194402	0.0246457
Smad9(20g)	0.00116866	0.00225245	0.0011069	0.00412155	0.00121881	0.00188986
Smarca4(1267g)	0.0544547	0.0510781	0.0529755	0.0502423	0.0549665	0.0516396
Smarcb1(11g)	0.00704274	0.00753005	0.0075093	0.0145751	0.00671365	0.00827504
Smc3(212g)	0.115928	0.103364	0.111608	0.0985739	0.11899	0.106792
Sox1(9g)	0.000476548	0.00118729	0.000554794	0.00126118	0.000504952	0.001074
Sox10(136g)	0.0137425	0.0183735	0.0139956	0.0296754	0.021304	0.0228858
Sox11(144g)	0.0605683	0.0675253	0.0546915	0.055529	0.0608528	0.0614969
Sox12(55g)	0.0675936	0.0727731	0.0635825	0.0695236	0.0678945	0.079874
Sox17(4g)	0.00112292	0.00417336	0.00439838	0.00478893	0.00170323	0.00350539
Sox18(125g)	0.0192121	0.0303801	0.015153	0.0183144	0.0143658	0.0190152
Sox2(8g)	0.00069907	0.00130424	0.000486288	0.00286925	0.000621082	0.00173763
Sox21(40g)	0.00595027	0.0101631	0.00301195	0.00652035	0.0023657	0.0057311
Sox3(61g)	0.00122418	0.00269249	0.00102929	0.00432824	0.00148824	0.00225664
Sox30(14g)	0.000964041	0.00216531	0.000715825	0.00383595	0.00120554	0.0025659
Sox4(107g)	0.0758079	0.0787156	0.0612074	0.0702004	0.0714211	0.0984103
Sox6(115g)	0.0160571	0.0231651	0.0130922	0.0273362	0.0211851	0.026544
Sox8(45g)	0.00436289	0.00741815	0.00596559	0.00774842	0.00457362	0.00530972
Sox9(44g)	0.0424674	0.0486907	0.0460268	0.0683617	0.0648786	0.0615832
Sp1(280g)	0.0310389	0.0331395	0.0299363	0.0344212	0.0309309	0.0339303
Sp2(56g)	0.0149437	0.0192767	0.017008	0.0188402	0.0160468	0.0188089
Sp3(356g)	0.0592579	0.0581393	0.0562979	0.0569753	0.0597166	0.0594758
Sp4(296g)	0.00926874	0.0117313	0.00881208	0.014066	0.010055	0.0124522
Sp5(75g)	0.0360774	0.0489906	0.0377263	0.0292128	0.0293755	0.0303955
Sp7(134g)	0.00960858	0.0209432	0.00750359	0.0135572	0.00836007	0.0106559
Sp8(43g)	0.00348386	0.00651534	0.00301831	0.00856998	0.00317794	0.0056828
Spdef(8g)	0.00265536	0.00424596	0.00248935	0.00536178	0.00215402	0.00450833
Srebf1(274g)	0.0189594	0.0225432	0.0190604	0.0239834	0.0191177	0.0230458
Srebf2(431g)	0.0515913	0.054095	0.0506305	0.0540522	0.0511467	0.0543412
Srf(295g)	0.0293647	0.0293657	0.0288129	0.0316987	0.0298349	0.0297865
Stat1(52g)	0.00720487	0.00896519	0.00563786	0.00866496	0.00647644	0.00665326
Stat2(14g)	0.010559	0.016515	0.00725052	0.0164626	0.00996264	0.0153651
Stat3(104g)	0.0136692	0.0186274	0.0139706	0.021564	0.0152421	0.0188622
Stat4(15g)	0.0017206	0.00252994	0.00125609	0.00408188	0.00155619	0.00427045
Stat5a(44g)	0.00262733	0.00432116	0.00234618	0.00653314	0.00289658	0.00595147
Stat5b(15g)	0.0017204	0.00316931	0.00230428	0.00613595	0.00173164	0.00342305
Supt20(18g)	0.0142269	0.0177402	0.0117038	0.0206969	0.0132562	0.0180581
Taf1(1192g)	0.0400515	0.0382682	0.037811	0.0384804	0.0401401	0.0398334
Tbl1xr1(11g)	0.0096247	0.0142424	0.00684561	0.0140814	0.0103253	0.0123205
Tbp(51g)	0.0247094	0.0279441	0.0254797	0.0265628	0.0243887	0.0291739
Tbpl1(34g)	0.118134	0.123855	0.118122	0.119927	0.115671	0.121646
Tbr1(8g)	0.00344234	0.00355399	0.0012189	0.00163002	0.00182505	0.00366528
Tbx15(58g)	0.0224071	0.0336269	0.0197944	0.0225695	0.0173774	0.0205712
Tbx20(5g)	0.000566112	0.00159177	0.000517924	0.00393888	0.00102155	0.00283036
Tbx21(16g)	0.00151494	0.00304077	0.00155369	0.00321211	0.00173647	0.00460774
Tbx5(9g)	0.00108216	0.0031443	0.00103352	0.00300218	0.00193383	0.00389531
Tcf12(14g)	0.1265	0.152528	0.124846	0.0935602	0.119556	0.0951009
Tcf3(136g)	0.0771903	0.087165	0.0815512	0.0828144	0.0762627	0.0863012
Tcf4(97g)	0.0476874	0.066314	0.040353	0.0481332	0.0481908	0.0479789
Tcf7(38g)	0.018397	0.0248048	0.0113364	0.0113668	0.0138641	0.0126463
Tcf7l2(6g)	0.0024587	0.00678877	0.00272804	0.00780264	0.00399527	0.00571939
Tead2(842g)	0.10914	0.106446	0.110343	0.0990728	0.10777	0.107663
Tead3(23g)	0.00173129	0.00510476	0.00230712	0.00731725	0.00226504	0.00525418
Tead4(16g)	0.0010153	0.00233601	0.00103826	0.00451439	0.00136196	0.002851
Tef(6g)	0.00167728	0.00249461	0.00188182	0.00483007	0.00242099	0.00370389
Tfap2a(130g)	0.0479113	0.059224	0.043572	0.051028	0.0467063	0.0565736
Tfap2b(122g)	0.0531966	0.0706167	0.0514345	0.0579838	0.053137	0.0644604
Tfap2c(206g)	0.0178809	0.0217198	0.0157553	0.0204483	0.0185821	0.0240048
Tfap4(9g)	0.0037053	0.0058114	0.00304418	0.00653988	0.00284286	0.00522799
Tfdp1(883g)	0.0487665	0.0406964	0.0492389	0.0420164	0.0486208	0.0418555
Tfdp2(234g)	0.0578907	0.057637	0.0543839	0.0552202	0.0565603	0.0603668
Thap11(238g)	0.0281122	0.0327601	0.0277417	0.0307068	0.0284149	0.0298819
Tlx1(4g)	0.00173262	0.00657248	0.00124486	0.00369197	0.00228624	0.00622747
Tlx2(12g)	0.00824225	0.0143134	0.00491773	0.00664292	0.0115297	0.0110988
Tlx3(10g)	0.00896974	0.00420862	0.00956298	0.00598913	0.0106067	0.00633173
Trp53(363g)	0.103207	0.0979446	0.10707	0.0952781	0.103059	0.0978994
Trp63(20g)	0.0169801	0.0210575	0.0147141	0.0224058	0.0163491	0.0243302
Trps1(169g)	0.0453701	0.063542	0.0423961	0.0491511	0.0418809	0.0504538
Twist1(85g)	0.100061	0.122083	0.100161	0.0879701	0.0948048	0.102971
Ubtf(895g)	0.0734148	0.0686546	0.0716662	0.0677019	0.0738304	0.0696714
Uncx(11g)	0.00171543	0.00305289	0.00104479	0.00435536	0.00135322	0.00279343
Usf1(92g)	0.0314914	0.0342405	0.0303436	0.0331197	0.031257	0.0342596
Usf2(20g)	0.076884	0.075585	0.0791089	0.0769653	0.0772309	0.0746744
Vax1(9g)	0.0013576	0.00113331	0.00116922	0.00296202	0.00142627	0.00163946
Vezf1(209g)	0.0466737	0.0479416	0.0423308	0.0418874	0.0485265	0.0493223
Xbp1(3g)	0.269654	0.299814	0.267071	0.248213	0.250156	0.289971
Xrcc4(131g)	0.0129351	0.0171195	0.0126463	0.0203929	0.0135603	0.0168914
Ybx1(66g)	0.590299	0.517174	0.601826	0.478927	0.589518	0.517363
Yy1(1085g)	0.0831359	0.0807478	0.0820161	0.0778835	0.0842803	0.0820227
Zbtb14(6g)	0.000170095	0.000302481	0.000312276	0.000807215	0.000179726	0.00043748
Zbtb17(6g)	0.0228872	0.0393015	0.00834558	0.0257467	0.014063	0.0104261
Zbtb7a(179g)	0.0201272	0.0240869	0.0184022	0.0250555	0.019849	0.0245157
Zbtb7c(18g)	0.00208059	0.00424916	0.00121303	0.00382082	0.00103439	0.00221139
Zeb1(514g)	0.0219312	0.0236099	0.0196649	0.024029	0.0219813	0.0254054
Zfhx2(14g)	0.00374087	0.00511767	0.00365188	0.00833734	0.0039653	0.00820953
Zfp110(19g)	0.00573607	0.00918259	0.00523372	0.00989304	0.00624568	0.00817377
Zfp120(8g)	0.0109912	0.0280443	0.00755485	0.0220215	0.0186801	0.0183238
Zfp128(44g)	0.00344253	0.00522407	0.00374742	0.0071225	0.00261564	0.00463558
Zfp143(129g)	0.0179665	0.0173535	0.0174768	0.0204872	0.0189474	0.0176368
Zfp148(7g)	0.0123215	0.0166344	0.0101504	0.0176604	0.013315	0.0167488
Zfp160(44g)	0.00435162	0.00747111	0.00466352	0.0108476	0.00562468	0.00752593
Zfp217(11g)	0.00952302	0.0118629	0.00925634	0.0150962	0.0095589	0.014775
Zfp236(3g)	6.56219e-05	0.000153444	0	0.000212863	0	0.000555991
Zfp263(96g)	0.0125628	0.0192427	0.0141302	0.0189032	0.0143029	0.0167766
Zfp27(9g)	0.00127892	0.00555915	0.00140636	0.00460714	0.00144673	0.00183078
Zfp276(39g)	0.0526073	0.057396	0.052366	0.0557084	0.052441	0.0543927
Zfp35(139g)	0.00461212	0.0071082	0.00367725	0.00849425	0.00391898	0.00631376
Zfp354b(5g)	0.000433692	0.000831538	0.00130441	0.00231263	0.000891871	0.00141841
Zfp354c(7g)	0.0150129	0.0193301	0.0114777	0.0205823	0.014148	0.0258398
Zfp362(183g)	0.0500377	0.055375	0.0498619	0.0535493	0.0492602	0.0539111
Zfp369(310g)	0.00940397	0.0118324	0.00819571	0.0140319	0.00907956	0.0124811
Zfp386(25g)	0.0329857	0.0307138	0.031577	0.0290916	0.0343614	0.0320852
Zfp449(16g)	0.00233301	0.00614838	0.00141069	0.00601647	0.00329426	0.0109825
Zfp560(30g)	0.00109771	0.00203624	0.000786516	0.00354247	0.00125485	0.00240934
Zfp595(102g)	0.0157903	0.0173502	0.0147203	0.019873	0.0146596	0.0183657
Zfp607a(13g)	0.00104844	0.0020275	0.000761697	0.00430935	0.00109131	0.00211625
Zfp612(308g)	0.00880161	0.0134393	0.0085882	0.0151545	0.00927455	0.013902
Zfp62(4g)	0.00423457	0.00706366	0.00625637	0.0104207	0.00685431	0.00714838
Zfp667(7g)	0.000674129	0.00158976	0.000649643	0.00217224	0.000747446	0.00136631
Zfp672(36g)	0.00693658	0.0133792	0.0046646	0.0116073	0.00551654	0.0099957
Zfp712(74g)	0.00300756	0.00536344	0.00258889	0.00742442	0.00303964	0.00637017
Zfp791(7g)	0.000768015	0.000881069	0.000202323	0.00185756	0.000329089	0.00187477
Zfp90(13g)	0.0074427	0.0122794	0.0067626	0.0111753	0.00634431	0.0109618
Zfp93(4g)	0.00106734	0.000770568	0.000723066	0.00220054	0.00140426	0.00146401
Zfp937(10g)	0.000335945	0.00122204	0.000122331	0.00336983	0.000165328	0.000691283
Zfp938(13g)	0.0254074	0.0281193	0.0265044	0.024529	0.0223772	0.0269372
Zfp950(209g)	0.0173054	0.0261026	0.0156886	0.0248756	0.0154738	0.0248721
Zfp960(30g)	0.00194228	0.0031399	0.00164567	0.00391502	0.00149282	0.00365475
Zfp964(61g)	0.00327455	0.00632053	0.00272447	0.00794058	0.00354545	0.00688062
Zfp970(5g)	0.000352987	0.000602742	0.000247796	0.00101254	0.000139471	0.000570029
Zfp976(28g)	0.00886085	0.014637	0.00773503	0.0180666	0.00956758	0.0149853
Zfx(256g)	0.0342441	0.0363814	0.0337269	0.0365857	0.0346089	0.0368251
Zhx3(6g)	0.0032682	0.00365965	0.0032065	0.00644287	0.00279122	0.00421988
Zic1(35g)	0.00869901	0.00695559	0.00592276	0.00998388	0.00552299	0.0102234
Zic2(15g)	0.000966438	0.00180914	0.000402024	0.00324427	0.00114554	0.00199517
Zmiz1(1077g)	0.0367401	0.0414761	0.0343036	0.0401882	0.0363936	0.0416347
