# Supplementary material for: Single‐cell transcriptome and chromatin accessibility mapping of upper lip and primary palate fusion
Source: J Cell Mol Med. 2024 Oct 11;28(19):e70128. doi: 10.1111/jcmm.70128 (PMC11467802; doi:10.1111/jcmm.70128)
Supplement: Supplementary file 1 — Appendix S1. [file JCMM-28-e70128-s001.zip › supplementary table 6.xlsx]

## Sheet: Bmp4.motif
Arid3a
NFATC2
NR4A2
Gfi1b
Nr5a2
Bach1::Mafk
Arid5a
Foxj3
Sox11
Sox1
Ebf2
Plagl1
Prdm15
Ptf1a
Ptf1a.var.2
Smad2::Smad3
Stat2
Wt1
Znf281

## Sheet: Bmpr1a.motif
Sox17
Lhx3
Pou5f1::Sox2
RUNX1
Arid3a
NR4A2
Gfi1b
Nr1h3::Rxra
Sox3
Sox6
Stat4
Stat6
Arid3b
Arid5a
Gmeb1
Six3
Nkx3.1
Mafb
Rarg.var.2
Dlx2
Hmx1
Hmx2
Hmx3
Smad4
Dmrt1
Prdm15
Ptf1a
Stat2
Stat5a
Nkx3.2

## Sheet: Fgf8.motif
Pax2
Sox17
Hand1::Tcf3
Pou5f1::Sox2
RUNX1
Pparg::Rxra
Arid3a
NR4A2
Zfx
Gfi1b
Klf1
Nkx2.5.var.2
Stat4
Stat6
Esrrg
Rarb
Rarg
Dlx3
Dlx4
Plagl1
Ptf1a
Stat2
Wt1
Zic1::Zic2
Zic2
Znf281

## Sheet: Fgfr1.motif
Arnt
Sox5
Lhx3
Pparg::Rxra
Arid3a
Foxo1
Nr5a2
Sox3
Stat4
Stat5a::Stat5b
Nfe2l2
Arntl
Foxj2
Nr2f6
Rxra
Lhx8
Nr2f6.var.2
Ascl2
Foxj3
Alx4
Alx1
Rarb
Rarg
Dlx1
Dmbx1
Hmx3
Ebf2
Foxf1
Foxl2
Ptf1a
Stat5b
Wt1
Zic2
Znf281
Nkx3.2
Foxn1

## Sheet: Msx1.motif
Lhx3
Pparg::Rxra
Zfx
Gfi1b
Nkx2.5.var.2
Nr5a2
Stat4
Stat5a::Stat5b
Stat6
Tcf12
Arid3b
Dux
Nr2e1
Hic1
Ascl2
Rarb
Hoxa11
Plagl1
Prdm15
Stat2
Stat5a
Stat5b
Zic1::Zic2
Znf281
Foxn1

## Sheet: Ptch1.motif
Arnt
Mecom
Sox17
Hand1::Tcf3
Lhx3
RUNX1
Arid3a
NFATC2
Sox3
Stat4
Stat5a::Stat5b
Bach1::Mafk
Arid5a
Arntl
Dux
Mlxip
Msx3
Nr2f6.var.2
Mafb
Foxj3
Sox11
Sox1
Smad4
Ptf1a.var.3
Rbpjl
Wt1
Nkx3.2

## Sheet: Shh.motif
Ahr::Arnt
Mecom
Lhx3
Arid3a
NFATC2
Klf1
Nkx2.5.var.2
Stat4
Stat5a::Stat5b
Tcf12
Arid3b
Ar
Ascl2
Arx
Ebf2
Foxl2
Ptf1a.var.2
Ptf1a.var.3
Rbpjl
Stat5a
Stat5b
Wt1
Zic1::Zic2
Zic2

## Sheet: Wnt3a.motif
Arnt
Mecom
NFATC2
Zfx
Klf1
Creb3l2
Smad4
Ebf2
Plagl1
Ptf1a.var.3
Rbpjl
Stat2
Wt1
Zic1::Zic2
Foxn1

## Sheet: Wnt5a.motif
Ahr::Arnt
Sox5
Pparg::Rxra
Arid3a
Foxo1
Sox3
Twist2
Nr2e1
Nkx3.1
Foxj3
Rarb.var.2
Sox11
Smad4
Ebf2
Foxf1
Foxl2
Plagl1
Ptf1a.var.3
Rbpjl
Stat2
Wt1
Znf281
